# Supplementary material for: Proteome Profiling Outperforms Transcriptome Profiling for Coexpression Based Gene Function Prediction
Source: Mol Cell Proteomics. 2016 Nov 11;16(1):121–34. doi: 10.1074/mcp.M116.060301 (PMC5217778; doi:10.1074/mcp.M116.060301)
Supplement: Supplemental Data [file 10.1074_M116.060301_mcp.M116.060301-2.xlsx]

## Sheet: TableS2
Table S2. Gold-standard GO biological process and KEGG pathway terms for individual cancer types.
GO biological process IDs				KEGG pathway terms
Breast Cancer	Colorectal Cancer	Ovarian Cancer		KEGGID	KEGGName
GO:0000003	GO:0000003	GO:0000003		hsa05221	Acute myeloid leukemia
GO:0000041	GO:0000070	GO:0000075		hsa04520	Adherens junction
GO:0000070	GO:0000075	GO:0000077		hsa04920	Adipocytokine signaling pathway
GO:0000075	GO:0000077	GO:0000082		hsa04960	Aldosterone-regulated sodium reabsorption
GO:0000077	GO:0000082	GO:0000086		hsa00520	Amino sugar and nucleotide sugar metabolism
GO:0000082	GO:0000086	GO:0000096		hsa00970	Aminoacyl-tRNA biosynthesis
GO:0000086	GO:0000122	GO:0000122		hsa05146	Amoebiasis
GO:0000096	GO:0000165	GO:0000165		hsa04612	Antigen processing and presentation
GO:0000122	GO:0000184	GO:0000184		hsa04210	Apoptosis
GO:0000165	GO:0000209	GO:0000209		hsa00330	Arginine and proline metabolism
GO:0000184	GO:0000226	GO:0000226		hsa05412	Arrhythmogenic right ventricular cardiomyopathy (ARVC)
GO:0000186	GO:0000278	GO:0000278		hsa04360	Axon guidance
GO:0000187	GO:0000280	GO:0000280		hsa04662	B cell receptor signaling pathway
GO:0000209	GO:0000288	GO:0000302		hsa05100	Bacterial invasion of epithelial cells
GO:0000226	GO:0000302	GO:0000375		hsa03022	Basal transcription factors
GO:0000271	GO:0000375	GO:0000377		hsa05219	Bladder cancer
GO:0000278	GO:0000377	GO:0000398		hsa04020	Calcium signaling pathway
GO:0000280	GO:0000387	GO:0000723		hsa04973	Carbohydrate digestion and absorption
GO:0000288	GO:0000398	GO:0000902		hsa04260	Cardiac muscle contraction
GO:0000291	GO:0000723	GO:0000904		hsa04514	Cell adhesion molecules (CAMs)
GO:0000302	GO:0000819	GO:0000910		hsa04110	Cell cycle
GO:0000375	GO:0000902	GO:0000956		hsa05142	Chagas disease (American trypanosomiasis)
GO:0000377	GO:0000904	GO:0001501		hsa04062	Chemokine signaling pathway
GO:0000387	GO:0000910	GO:0001503		hsa05220	Chronic myeloid leukemia
GO:0000398	GO:0000956	GO:0001525		hsa00020	Citrate cycle (TCA cycle)
GO:0000723	GO:0001501	GO:0001558		hsa05210	Colorectal cancer
GO:0000737	GO:0001503	GO:0001568		hsa04610	Complement and coagulation cascades
GO:0000819	GO:0001508	GO:0001649		hsa00270	Cysteine and methionine metabolism
GO:0000902	GO:0001523	GO:0001666		hsa04623	Cytosolic DNA-sensing pathway
GO:0000904	GO:0001525	GO:0001667		hsa05414	Dilated cardiomyopathy
GO:0000910	GO:0001558	GO:0001775		hsa03030	DNA replication
GO:0000956	GO:0001568	GO:0001816		hsa04512	ECM-receptor interaction
GO:0001101	GO:0001649	GO:0001817		hsa04144	Endocytosis
GO:0001501	GO:0001666	GO:0001818		hsa05213	Endometrial cancer
GO:0001503	GO:0001667	GO:0001819		hsa05120	Epithelial cell signaling in Helicobacter pylori infection
GO:0001505	GO:0001676	GO:0001932		hsa04012	ErbB signaling pathway
GO:0001508	GO:0001704	GO:0001933		hsa01212	Fatty acid metabolism
GO:0001523	GO:0001775	GO:0001934		hsa04664	Fc epsilon RI signaling pathway
GO:0001525	GO:0001816	GO:0001944		hsa04666	Fc gamma R-mediated phagocytosis
GO:0001558	GO:0001817	GO:0002218		hsa04510	Focal adhesion
GO:0001568	GO:0001818	GO:0002221		hsa00051	Fructose and mannose metabolism
GO:0001649	GO:0001819	GO:0002224		hsa00052	Galactose metabolism
GO:0001654	GO:0001894	GO:0002252		hsa04540	Gap junction
GO:0001655	GO:0001932	GO:0002253		hsa04971	Gastric acid secretion
GO:0001666	GO:0001933	GO:0002429		hsa05214	Glioma
GO:0001667	GO:0001934	GO:0002431		hsa00480	Glutathione metabolism
GO:0001676	GO:0001944	GO:0002433		hsa00564	Glycerophospholipid metabolism
GO:0001704	GO:0002218	GO:0002443		hsa00260	Glycine	serine and threonine metabolism
GO:0001706	GO:0002221	GO:0002474		hsa00010	Glycolysis / Gluconeogenesis
GO:0001775	GO:0002224	GO:0002478		hsa00630	Glyoxylate and dicarboxylate metabolism
GO:0001816	GO:0002250	GO:0002479		hsa04912	GnRH signaling pathway
GO:0001817	GO:0002252	GO:0002495		hsa04640	Hematopoietic cell lineage
GO:0001818	GO:0002253	GO:0002504		hsa05160	Hepatitis C
GO:0001819	GO:0002429	GO:0002520		hsa05410	Hypertrophic cardiomyopathy (HCM)
GO:0001822	GO:0002431	GO:0002526		hsa00562	Inositol phosphate metabolism
GO:0001837	GO:0002433	GO:0002576		hsa04910	Insulin signaling pathway
GO:0001894	GO:0002443	GO:0002682		hsa04630	Jak-STAT signaling pathway
GO:0001932	GO:0002449	GO:0002683		hsa05140	Leishmaniasis
GO:0001933	GO:0002460	GO:0002684		hsa04670	Leukocyte transendothelial migration
GO:0001934	GO:0002474	GO:0002694		hsa04730	Long-term depression
GO:0001935	GO:0002478	GO:0002696		hsa04720	Long-term potentiation
GO:0001936	GO:0002479	GO:0002697		hsa00310	Lysine degradation
GO:0001944	GO:0002495	GO:0002757		hsa04142	Lysosome
GO:0001952	GO:0002504	GO:0002758		hsa04010	MAPK signaling pathway
GO:0002009	GO:0002520	GO:0002764		hsa04916	Melanogenesis
GO:0002064	GO:0002521	GO:0002768		hsa05218	Melanoma
GO:0002218	GO:0002576	GO:0002790		hsa03015	mRNA surveillance pathway
GO:0002221	GO:0002682	GO:0002831		hsa04150	mTOR signaling pathway
GO:0002224	GO:0002683	GO:0003008		hsa04650	Natural killer cell mediated cytotoxicity
GO:0002237	GO:0002684	GO:0003012		hsa04722	Neurotrophin signaling pathway
GO:0002250	GO:0002685	GO:0003013		hsa04621	NOD-like receptor signaling pathway
GO:0002252	GO:0002694	GO:0003015		hsa05223	Non-small cell lung cancer
GO:0002253	GO:0002696	GO:0005975		hsa03420	Nucleotide excision repair
GO:0002262	GO:0002697	GO:0005996		hsa04114	Oocyte meiosis
GO:0002263	GO:0002755	GO:0006006		hsa04380	Osteoclast differentiation
GO:0002274	GO:0002756	GO:0006066		hsa00190	Oxidative phosphorylation
GO:0002366	GO:0002757	GO:0006090		hsa04115	p53 signaling pathway
GO:0002429	GO:0002758	GO:0006091		hsa05212	Pancreatic cancer
GO:0002431	GO:0002764	GO:0006094		hsa04972	Pancreatic secretion
GO:0002433	GO:0002768	GO:0006096		hsa05130	Pathogenic Escherichia coli infection
GO:0002440	GO:0002790	GO:0006112		hsa05200	Pathways in cancer
GO:0002443	GO:0002791	GO:0006140		hsa04146	Peroxisome
GO:0002449	GO:0002831	GO:0006144		hsa04145	Phagosome
GO:0002460	GO:0003006	GO:0006152		hsa04070	Phosphatidylinositol signaling system
GO:0002474	GO:0003008	GO:0006163		hsa03320	PPAR signaling pathway
GO:0002478	GO:0003012	GO:0006164		hsa05020	Prion diseases
GO:0002479	GO:0003013	GO:0006184		hsa04914	Progesterone-mediated oocyte maturation
GO:0002495	GO:0003015	GO:0006195		hsa00640	Propanoate metabolism
GO:0002504	GO:0005975	GO:0006200		hsa05215	Prostate cancer
GO:0002520	GO:0005976	GO:0006259		hsa03050	Proteasome
GO:0002521	GO:0005996	GO:0006260		hsa04974	Protein digestion and absorption
GO:0002526	GO:0006006	GO:0006261		hsa04141	Protein processing in endoplasmic reticulum
GO:0002573	GO:0006022	GO:0006281		hsa00230	Purine metabolism
GO:0002576	GO:0006066	GO:0006289		hsa00240	Pyrimidine metabolism
GO:0002673	GO:0006090	GO:0006302		hsa00620	Pyruvate metabolism
GO:0002682	GO:0006091	GO:0006308		hsa04810	Regulation of actin cytoskeleton
GO:0002683	GO:0006094	GO:0006310		hsa05211	Renal cell carcinoma
GO:0002684	GO:0006096	GO:0006323		hsa05323	Rheumatoid arthritis
GO:0002685	GO:0006112	GO:0006325		hsa03010	Ribosome
GO:0002694	GO:0006119	GO:0006333		hsa03008	Ribosome biogenesis in eukaryotes
GO:0002696	GO:0006120	GO:0006338		hsa04622	RIG-I-like receptor signaling pathway
GO:0002697	GO:0006140	GO:0006354		hsa03018	RNA degradation
GO:0002699	GO:0006144	GO:0006355		hsa03020	RNA polymerase
GO:0002703	GO:0006152	GO:0006357		hsa03013	RNA transport
GO:0002753	GO:0006163	GO:0006366		hsa04970	Salivary secretion
GO:0002755	GO:0006164	GO:0006396		hsa05131	Shigellosis
GO:0002756	GO:0006184	GO:0006397		hsa05222	Small cell lung cancer
GO:0002757	GO:0006195	GO:0006399		hsa04130	SNARE interactions in vesicular transport
GO:0002758	GO:0006200	GO:0006401		hsa03040	Spliceosome
GO:0002764	GO:0006259	GO:0006402		hsa05150	Staphylococcus aureus infection
GO:0002768	GO:0006260	GO:0006403		hsa05322	Systemic lupus erythematosus
GO:0002790	GO:0006261	GO:0006405		hsa04660	T cell receptor signaling pathway
GO:0002791	GO:0006271	GO:0006406		hsa04350	TGF-beta signaling pathway
GO:0002819	GO:0006281	GO:0006412		hsa04530	Tight junction
GO:0002831	GO:0006289	GO:0006413		hsa04620	Toll-like receptor signaling pathway
GO:0002920	GO:0006302	GO:0006414		hsa05145	Toxoplasmosis
GO:0003006	GO:0006308	GO:0006415		hsa04930	Type II diabetes mellitus
GO:0003007	GO:0006310	GO:0006417		hsa04120	Ubiquitin mediated proteolysis
GO:0003008	GO:0006323	GO:0006418		hsa00280	Valine	leucine and isoleucine degradation
GO:0003012	GO:0006325	GO:0006446		hsa04270	Vascular smooth muscle contraction
GO:0003013	GO:0006333	GO:0006457		hsa04962	Vasopressin-regulated water reabsorption
GO:0003015	GO:0006338	GO:0006461		hsa04370	VEGF signaling pathway
GO:0003018	GO:0006352	GO:0006468		hsa05110	Vibrio cholerae infection
GO:0005975	GO:0006353	GO:0006469		hsa05416	Viral myocarditis
GO:0005976	GO:0006354	GO:0006470		hsa04310	Wnt signaling pathway
GO:0005977	GO:0006355	GO:0006486
GO:0005996	GO:0006357	GO:0006487
GO:0006006	GO:0006364	GO:0006508
GO:0006022	GO:0006366	GO:0006511
GO:0006023	GO:0006367	GO:0006518
GO:0006024	GO:0006368	GO:0006520
GO:0006026	GO:0006369	GO:0006521
GO:0006027	GO:0006396	GO:0006575
GO:0006066	GO:0006397	GO:0006605
GO:0006073	GO:0006399	GO:0006606
GO:0006082	GO:0006401	GO:0006612
GO:0006090	GO:0006402	GO:0006613
GO:0006091	GO:0006403	GO:0006614
GO:0006094	GO:0006405	GO:0006626
GO:0006096	GO:0006406	GO:0006629
GO:0006109	GO:0006412	GO:0006631
GO:0006112	GO:0006413	GO:0006635
GO:0006119	GO:0006414	GO:0006643
GO:0006120	GO:0006415	GO:0006644
GO:0006140	GO:0006417	GO:0006650
GO:0006144	GO:0006418	GO:0006694
GO:0006152	GO:0006446	GO:0006732
GO:0006163	GO:0006457	GO:0006766
GO:0006164	GO:0006458	GO:0006767
GO:0006184	GO:0006461	GO:0006790
GO:0006195	GO:0006468	GO:0006805
GO:0006200	GO:0006469	GO:0006811
GO:0006259	GO:0006470	GO:0006812
GO:0006260	GO:0006473	GO:0006816
GO:0006261	GO:0006475	GO:0006818
GO:0006271	GO:0006486	GO:0006820
GO:0006275	GO:0006487	GO:0006839
GO:0006281	GO:0006508	GO:0006869
GO:0006282	GO:0006511	GO:0006873
GO:0006283	GO:0006518	GO:0006874
GO:0006289	GO:0006520	GO:0006875
GO:0006302	GO:0006521	GO:0006886
GO:0006304	GO:0006575	GO:0006887
GO:0006308	GO:0006576	GO:0006892
GO:0006310	GO:0006605	GO:0006897
GO:0006323	GO:0006606	GO:0006898
GO:0006325	GO:0006612	GO:0006900
GO:0006333	GO:0006613	GO:0006909
GO:0006334	GO:0006614	GO:0006913
GO:0006338	GO:0006626	GO:0006914
GO:0006352	GO:0006629	GO:0006921
GO:0006353	GO:0006631	GO:0006935
GO:0006354	GO:0006633	GO:0006936
GO:0006357	GO:0006635	GO:0006954
GO:0006360	GO:0006637	GO:0006955
GO:0006364	GO:0006638	GO:0006956
GO:0006366	GO:0006639	GO:0006959
GO:0006367	GO:0006641	GO:0006974
GO:0006368	GO:0006643	GO:0006977
GO:0006369	GO:0006644	GO:0006979
GO:0006370	GO:0006650	GO:0006984
GO:0006383	GO:0006665	GO:0006986
GO:0006396	GO:0006690	GO:0006987
GO:0006397	GO:0006694	GO:0006997
GO:0006399	GO:0006720	GO:0006998
GO:0006401	GO:0006721	GO:0007005
GO:0006402	GO:0006732	GO:0007006
GO:0006403	GO:0006766	GO:0007009
GO:0006405	GO:0006767	GO:0007010
GO:0006406	GO:0006790	GO:0007015
GO:0006412	GO:0006805	GO:0007017
GO:0006413	GO:0006811	GO:0007018
GO:0006414	GO:0006812	GO:0007030
GO:0006415	GO:0006816	GO:0007044
GO:0006417	GO:0006818	GO:0007050
GO:0006418	GO:0006820	GO:0007059
GO:0006446	GO:0006839	GO:0007067
GO:0006457	GO:0006869	GO:0007093
GO:0006458	GO:0006873	GO:0007155
GO:0006461	GO:0006874	GO:0007160
GO:0006468	GO:0006875	GO:0007162
GO:0006469	GO:0006879	GO:0007167
GO:0006470	GO:0006886	GO:0007169
GO:0006473	GO:0006887	GO:0007173
GO:0006475	GO:0006888	GO:0007178
GO:0006476	GO:0006890	GO:0007179
GO:0006479	GO:0006892	GO:0007186
GO:0006486	GO:0006897	GO:0007229
GO:0006487	GO:0006898	GO:0007249
GO:0006508	GO:0006900	GO:0007264
GO:0006511	GO:0006901	GO:0007265
GO:0006513	GO:0006903	GO:0007267
GO:0006518	GO:0006909	GO:0007268
GO:0006520	GO:0006913	GO:0007276
GO:0006521	GO:0006914	GO:0007346
GO:0006575	GO:0006919	GO:0007399
GO:0006576	GO:0006921	GO:0007409
GO:0006605	GO:0006935	GO:0007411
GO:0006606	GO:0006936	GO:0007417
GO:0006612	GO:0006937	GO:0007420
GO:0006613	GO:0006952	GO:0007568
GO:0006614	GO:0006954	GO:0007596
GO:0006626	GO:0006955	GO:0007599
GO:0006629	GO:0006956	GO:0007600
GO:0006631	GO:0006959	GO:0007610
GO:0006633	GO:0006974	GO:0008015
GO:0006635	GO:0006977	GO:0008016
GO:0006637	GO:0006979	GO:0008064
GO:0006638	GO:0006984	GO:0008154
GO:0006639	GO:0006986	GO:0008202
GO:0006641	GO:0006987	GO:0008203
GO:0006643	GO:0006997	GO:0008283
GO:0006644	GO:0006998	GO:0008284
GO:0006650	GO:0007005	GO:0008285
GO:0006661	GO:0007006	GO:0008286
GO:0006664	GO:0007009	GO:0008380
GO:0006665	GO:0007010	GO:0008543
GO:0006690	GO:0007015	GO:0008544
GO:0006694	GO:0007017	GO:0008610
GO:0006720	GO:0007018	GO:0008637
GO:0006721	GO:0007030	GO:0008643
GO:0006732	GO:0007044	GO:0008645
GO:0006733	GO:0007050	GO:0008652
GO:0006749	GO:0007059	GO:0008654
GO:0006753	GO:0007067	GO:0009057
GO:0006766	GO:0007077	GO:0009060
GO:0006767	GO:0007093	GO:0009062
GO:0006790	GO:0007155	GO:0009063
GO:0006805	GO:0007160	GO:0009100
GO:0006811	GO:0007162	GO:0009101
GO:0006812	GO:0007163	GO:0009108
GO:0006814	GO:0007167	GO:0009112
GO:0006816	GO:0007169	GO:0009116
GO:0006818	GO:0007173	GO:0009118
GO:0006820	GO:0007178	GO:0009119
GO:0006826	GO:0007179	GO:0009123
GO:0006836	GO:0007186	GO:0009124
GO:0006839	GO:0007204	GO:0009125
GO:0006865	GO:0007219	GO:0009126
GO:0006869	GO:0007229	GO:0009127
GO:0006873	GO:0007249	GO:0009128
GO:0006874	GO:0007254	GO:0009141
GO:0006875	GO:0007264	GO:0009143
GO:0006879	GO:0007265	GO:0009144
GO:0006886	GO:0007266	GO:0009146
GO:0006887	GO:0007267	GO:0009150
GO:0006888	GO:0007268	GO:0009152
GO:0006890	GO:0007276	GO:0009154
GO:0006892	GO:0007346	GO:0009156
GO:0006897	GO:0007369	GO:0009158
GO:0006898	GO:0007399	GO:0009161
GO:0006900	GO:0007409	GO:0009163
GO:0006901	GO:0007411	GO:0009164
GO:0006903	GO:0007417	GO:0009165
GO:0006909	GO:0007420	GO:0009166
GO:0006913	GO:0007507	GO:0009167
GO:0006914	GO:0007517	GO:0009168
GO:0006915	GO:0007568	GO:0009169
GO:0006919	GO:0007596	GO:0009199
GO:0006921	GO:0007599	GO:0009203
GO:0006928	GO:0007600	GO:0009205
GO:0006935	GO:0007602	GO:0009207
GO:0006936	GO:0007603	GO:0009259
GO:0006937	GO:0007610	GO:0009260
GO:0006941	GO:0007623	GO:0009261
GO:0006952	GO:0008015	GO:0009306
GO:0006954	GO:0008016	GO:0009308
GO:0006955	GO:0008064	GO:0009314
GO:0006956	GO:0008154	GO:0009410
GO:0006959	GO:0008202	GO:0009416
GO:0006974	GO:0008203	GO:0009607
GO:0006977	GO:0008283	GO:0009611
GO:0006979	GO:0008284	GO:0009615
GO:0006984	GO:0008285	GO:0009617
GO:0006986	GO:0008286	GO:0009628
GO:0006987	GO:0008380	GO:0009719
GO:0006997	GO:0008543	GO:0009725
GO:0006998	GO:0008544	GO:0009790
GO:0007005	GO:0008610	GO:0009887
GO:0007006	GO:0008637	GO:0009888
GO:0007009	GO:0008643	GO:0009890
GO:0007010	GO:0008645	GO:0009891
GO:0007015	GO:0008652	GO:0009894
GO:0007017	GO:0008654	GO:0009895
GO:0007018	GO:0009060	GO:0009896
GO:0007030	GO:0009062	GO:0009967
GO:0007033	GO:0009063	GO:0009968
GO:0007034	GO:0009100	GO:0010035
GO:0007041	GO:0009101	GO:0010038
GO:0007043	GO:0009108	GO:0010243
GO:0007044	GO:0009112	GO:0010256
GO:0007045	GO:0009116	GO:0010466
GO:0007049	GO:0009118	GO:0010498
GO:0007050	GO:0009119	GO:0010557
GO:0007051	GO:0009123	GO:0010558
GO:0007052	GO:0009124	GO:0010562
GO:0007059	GO:0009125	GO:0010563
GO:0007067	GO:0009126	GO:0010564
GO:0007077	GO:0009127	GO:0010565
GO:0007088	GO:0009128	GO:0010608
GO:0007091	GO:0009141	GO:0010628
GO:0007093	GO:0009143	GO:0010629
GO:0007094	GO:0009144	GO:0010631
GO:0007126	GO:0009146	GO:0010632
GO:0007155	GO:0009150	GO:0010638
GO:0007160	GO:0009152	GO:0010639
GO:0007162	GO:0009154	GO:0010647
GO:0007163	GO:0009156	GO:0010648
GO:0007167	GO:0009158	GO:0010720
GO:0007169	GO:0009161	GO:0010721
GO:0007173	GO:0009163	GO:0010769
GO:0007178	GO:0009164	GO:0010770
GO:0007179	GO:0009165	GO:0010810
GO:0007186	GO:0009166	GO:0010817
GO:0007204	GO:0009167	GO:0010821
GO:0007219	GO:0009168	GO:0010827
GO:0007229	GO:0009169	GO:0010876
GO:0007249	GO:0009199	GO:0010941
GO:0007254	GO:0009203	GO:0010942
GO:0007259	GO:0009205	GO:0010948
GO:0007264	GO:0009207	GO:0010950
GO:0007265	GO:0009259	GO:0010951
GO:0007266	GO:0009260	GO:0010952
GO:0007267	GO:0009261	GO:0010955
GO:0007268	GO:0009267	GO:0010959
GO:0007269	GO:0009306	GO:0010975
GO:0007276	GO:0009308	GO:0014070
GO:0007283	GO:0009314	GO:0015031
GO:0007346	GO:0009410	GO:0015672
GO:0007369	GO:0009411	GO:0015711
GO:0007389	GO:0009416	GO:0015749
GO:0007399	GO:0009581	GO:0015758
GO:0007409	GO:0009582	GO:0015833
GO:0007411	GO:0009583	GO:0015849
GO:0007417	GO:0009584	GO:0015931
GO:0007420	GO:0009607	GO:0015980
GO:0007423	GO:0009611	GO:0015992
GO:0007492	GO:0009615	GO:0016032
GO:0007507	GO:0009617	GO:0016042
GO:0007517	GO:0009628	GO:0016049
GO:0007548	GO:0009719	GO:0016050
GO:0007568	GO:0009725	GO:0016051
GO:0007569	GO:0009790	GO:0016052
GO:0007596	GO:0009887	GO:0016053
GO:0007599	GO:0009888	GO:0016054
GO:0007600	GO:0009890	GO:0016055
GO:0007602	GO:0009891	GO:0016071
GO:0007603	GO:0009894	GO:0016125
GO:0007610	GO:0009895	GO:0016197
GO:0007623	GO:0009896	GO:0016311
GO:0008015	GO:0009914	GO:0016337
GO:0008016	GO:0009967	GO:0016477
GO:0008033	GO:0009968	GO:0016482
GO:0008064	GO:0009991	GO:0016485
GO:0008104	GO:0010035	GO:0016567
GO:0008154	GO:0010038	GO:0016568
GO:0008202	GO:0010243	GO:0016569
GO:0008203	GO:0010256	GO:0016570
GO:0008213	GO:0010466	GO:0017038
GO:0008217	GO:0010498	GO:0018105
GO:0008219	GO:0010557	GO:0018108
GO:0008277	GO:0010558	GO:0018193
GO:0008283	GO:0010562	GO:0018196
GO:0008284	GO:0010563	GO:0018209
GO:0008285	GO:0010564	GO:0018212
GO:0008286	GO:0010565	GO:0018279
GO:0008360	GO:0010608	GO:0019058
GO:0008380	GO:0010628	GO:0019079
GO:0008406	GO:0010629	GO:0019080
GO:0008543	GO:0010631	GO:0019083
GO:0008544	GO:0010632	GO:0019216
GO:0008610	GO:0010638	GO:0019220
GO:0008625	GO:0010639	GO:0019221
GO:0008630	GO:0010647	GO:0019318
GO:0008637	GO:0010648	GO:0019319
GO:0008643	GO:0010720	GO:0019395
GO:0008645	GO:0010721	GO:0019693
GO:0008652	GO:0010769	GO:0019725
GO:0008654	GO:0010770	GO:0019882
GO:0009057	GO:0010810	GO:0019884
GO:0009060	GO:0010811	GO:0019886
GO:0009062	GO:0010817	GO:0019941
GO:0009063	GO:0010821	GO:0019953
GO:0009100	GO:0010822	GO:0022008
GO:0009101	GO:0010827	GO:0022402
GO:0009108	GO:0010876	GO:0022411
GO:0009112	GO:0010927	GO:0022414
GO:0009116	GO:0010941	GO:0022603
GO:0009117	GO:0010942	GO:0022604
GO:0009118	GO:0010948	GO:0022610
GO:0009119	GO:0010950	GO:0022613
GO:0009123	GO:0010951	GO:0022617
GO:0009124	GO:0010952	GO:0022618
GO:0009125	GO:0010955	GO:0022900
GO:0009126	GO:0010959	GO:0022904
GO:0009127	GO:0010970	GO:0023014
GO:0009128	GO:0010975	GO:0023056
GO:0009141	GO:0014070	GO:0023057
GO:0009143	GO:0015031	GO:0023061
GO:0009144	GO:0015672	GO:0030001
GO:0009146	GO:0015711	GO:0030003
GO:0009150	GO:0015749	GO:0030029
GO:0009152	GO:0015758	GO:0030030
GO:0009154	GO:0015833	GO:0030031
GO:0009156	GO:0015849	GO:0030036
GO:0009158	GO:0015850	GO:0030097
GO:0009161	GO:0015931	GO:0030099
GO:0009163	GO:0015980	GO:0030100
GO:0009164	GO:0015992	GO:0030155
GO:0009165	GO:0016032	GO:0030162
GO:0009166	GO:0016042	GO:0030163
GO:0009167	GO:0016049	GO:0030168
GO:0009168	GO:0016050	GO:0030182
GO:0009169	GO:0016051	GO:0030198
GO:0009199	GO:0016052	GO:0030258
GO:0009203	GO:0016053	GO:0030330
GO:0009205	GO:0016054	GO:0030334
GO:0009207	GO:0016055	GO:0030335
GO:0009259	GO:0016071	GO:0030518
GO:0009260	GO:0016072	GO:0030522
GO:0009261	GO:0016101	GO:0030811
GO:0009266	GO:0016125	GO:0030813
GO:0009267	GO:0016197	GO:0030832
GO:0009306	GO:0016311	GO:0030855
GO:0009308	GO:0016337	GO:0030968
GO:0009314	GO:0016477	GO:0031098
GO:0009408	GO:0016485	GO:0031123
GO:0009410	GO:0016567	GO:0031124
GO:0009411	GO:0016568	GO:0031145
GO:0009416	GO:0016569	GO:0031175
GO:0009451	GO:0016570	GO:0031327
GO:0009452	GO:0016573	GO:0031328
GO:0009581	GO:0016579	GO:0031329
GO:0009582	GO:0017015	GO:0031330
GO:0009583	GO:0017038	GO:0031331
GO:0009584	GO:0017148	GO:0031334
GO:0009605	GO:0017157	GO:0031344
GO:0009607	GO:0018105	GO:0031346
GO:0009611	GO:0018108	GO:0031347
GO:0009615	GO:0018193	GO:0031349
GO:0009617	GO:0018196	GO:0031396
GO:0009628	GO:0018205	GO:0031397
GO:0009653	GO:0018209	GO:0031398
GO:0009719	GO:0018212	GO:0031399
GO:0009725	GO:0018279	GO:0031400
GO:0009790	GO:0018393	GO:0031401
GO:0009792	GO:0018394	GO:0031570
GO:0009887	GO:0019058	GO:0031571
GO:0009888	GO:0019079	GO:0031589
GO:0009890	GO:0019080	GO:0031638
GO:0009891	GO:0019083	GO:0031647
GO:0009894	GO:0019216	GO:0032069
GO:0009895	GO:0019220	GO:0032075
GO:0009896	GO:0019221	GO:0032101
GO:0009913	GO:0019318	GO:0032102
GO:0009914	GO:0019319	GO:0032103
GO:0009967	GO:0019395	GO:0032147
GO:0009968	GO:0019693	GO:0032200
GO:0009991	GO:0019725	GO:0032259
GO:0010001	GO:0019752	GO:0032269
GO:0010035	GO:0019882	GO:0032270
GO:0010038	GO:0019884	GO:0032271
GO:0010212	GO:0019886	GO:0032386
GO:0010243	GO:0019932	GO:0032388
GO:0010256	GO:0019941	GO:0032409
GO:0010466	GO:0019953	GO:0032434
GO:0010498	GO:0021762	GO:0032446
GO:0010506	GO:0022008	GO:0032479
GO:0010517	GO:0022402	GO:0032504
GO:0010518	GO:0022407	GO:0032507
GO:0010557	GO:0022411	GO:0032535
GO:0010558	GO:0022414	GO:0032606
GO:0010562	GO:0022603	GO:0032787
GO:0010563	GO:0022604	GO:0032844
GO:0010564	GO:0022610	GO:0032868
GO:0010565	GO:0022613	GO:0032869
GO:0010594	GO:0022616	GO:0032870
GO:0010595	GO:0022617	GO:0032880
GO:0010605	GO:0022618	GO:0032940
GO:0010608	GO:0022898	GO:0032956
GO:0010628	GO:0022900	GO:0032970
GO:0010629	GO:0022904	GO:0032984
GO:0010631	GO:0023014	GO:0032989
GO:0010632	GO:0023056	GO:0032990
GO:0010634	GO:0023057	GO:0033043
GO:0010638	GO:0023061	GO:0033044
GO:0010639	GO:0030001	GO:0033121
GO:0010647	GO:0030003	GO:0033123
GO:0010648	GO:0030029	GO:0033124
GO:0010675	GO:0030030	GO:0033126
GO:0010717	GO:0030031	GO:0033157
GO:0010720	GO:0030036	GO:0033238
GO:0010721	GO:0030041	GO:0033365
GO:0010769	GO:0030048	GO:0033673
GO:0010770	GO:0030072	GO:0033674
GO:0010771	GO:0030073	GO:0033993
GO:0010810	GO:0030097	GO:0034097
GO:0010811	GO:0030099	GO:0034142
GO:0010817	GO:0030100	GO:0034220
GO:0010821	GO:0030111	GO:0034329
GO:0010822	GO:0030155	GO:0034330
GO:0010827	GO:0030162	GO:0034332
GO:0010876	GO:0030163	GO:0034340
GO:0010906	GO:0030168	GO:0034341
GO:0010921	GO:0030182	GO:0034440
GO:0010923	GO:0030198	GO:0034470
GO:0010927	GO:0030203	GO:0034504
GO:0010941	GO:0030258	GO:0034599
GO:0010942	GO:0030330	GO:0034620
GO:0010948	GO:0030334	GO:0034622
GO:0010950	GO:0030335	GO:0034660
GO:0010951	GO:0030336	GO:0034728
GO:0010952	GO:0030397	GO:0034762
GO:0010955	GO:0030512	GO:0034765
GO:0010959	GO:0030518	GO:0034976
GO:0010965	GO:0030522	GO:0035239
GO:0010970	GO:0030574	GO:0035295
GO:0010975	GO:0030595	GO:0035966
GO:0010976	GO:0030705	GO:0035967
GO:0012501	GO:0030811	GO:0036293
GO:0014031	GO:0030813	GO:0038093
GO:0014065	GO:0030832	GO:0038094
GO:0014070	GO:0030833	GO:0038095
GO:0014706	GO:0030838	GO:0038096
GO:0015031	GO:0030855	GO:0038127
GO:0015672	GO:0030901	GO:0038179
GO:0015682	GO:0030968	GO:0040007
GO:0015711	GO:0031056	GO:0040008
GO:0015718	GO:0031098	GO:0040011
GO:0015749	GO:0031123	GO:0040012
GO:0015758	GO:0031124	GO:0040013
GO:0015833	GO:0031145	GO:0040017
GO:0015849	GO:0031175	GO:0042060
GO:0015850	GO:0031294	GO:0042110
GO:0015908	GO:0031295	GO:0042127
GO:0015909	GO:0031327	GO:0042176
GO:0015931	GO:0031328	GO:0042180
GO:0015980	GO:0031329	GO:0042254
GO:0015992	GO:0031330	GO:0042278
GO:0016032	GO:0031331	GO:0042306
GO:0016042	GO:0031333	GO:0042325
GO:0016049	GO:0031334	GO:0042326
GO:0016050	GO:0031344	GO:0042327
GO:0016051	GO:0031346	GO:0042330
GO:0016052	GO:0031347	GO:0042391
GO:0016053	GO:0031349	GO:0042451
GO:0016054	GO:0031396	GO:0042454
GO:0016055	GO:0031397	GO:0042455
GO:0016071	GO:0031398	GO:0042590
GO:0016072	GO:0031399	GO:0042592
GO:0016101	GO:0031400	GO:0042770
GO:0016125	GO:0031401	GO:0042886
GO:0016126	GO:0031570	GO:0042981
GO:0016192	GO:0031571	GO:0043038
GO:0016197	GO:0031589	GO:0043039
GO:0016236	GO:0031638	GO:0043062
GO:0016265	GO:0031647	GO:0043065
GO:0016310	GO:0031667	GO:0043066
GO:0016311	GO:0031668	GO:0043067
GO:0016337	GO:0031669	GO:0043068
GO:0016358	GO:0032069	GO:0043069
GO:0016458	GO:0032075	GO:0043085
GO:0016477	GO:0032101	GO:0043086
GO:0016482	GO:0032102	GO:0043087
GO:0016485	GO:0032103	GO:0043122
GO:0016567	GO:0032147	GO:0043123
GO:0016568	GO:0032200	GO:0043161
GO:0016569	GO:0032259	GO:0043207
GO:0016570	GO:0032269	GO:0043241
GO:0016571	GO:0032270	GO:0043254
GO:0016573	GO:0032271	GO:0043269
GO:0016574	GO:0032273	GO:0043281
GO:0016579	GO:0032318	GO:0043393
GO:0017015	GO:0032319	GO:0043405
GO:0017038	GO:0032320	GO:0043408
GO:0017148	GO:0032386	GO:0043410
GO:0017157	GO:0032387	GO:0043413
GO:0018105	GO:0032388	GO:0043434
GO:0018107	GO:0032409	GO:0043543
GO:0018108	GO:0032412	GO:0043547
GO:0018193	GO:0032434	GO:0043549
GO:0018196	GO:0032446	GO:0043588
GO:0018205	GO:0032479	GO:0043603
GO:0018209	GO:0032481	GO:0043623
GO:0018210	GO:0032504	GO:0043624
GO:0018212	GO:0032507	GO:0043632
GO:0018279	GO:0032535	GO:0043687
GO:0018393	GO:0032606	GO:0043900
GO:0018394	GO:0032787	GO:0043902
GO:0019058	GO:0032844	GO:0043903
GO:0019079	GO:0032845	GO:0044033
GO:0019080	GO:0032868	GO:0044057
GO:0019083	GO:0032869	GO:0044087
GO:0019216	GO:0032870	GO:0044089
GO:0019217	GO:0032872	GO:0044092
GO:0019220	GO:0032880	GO:0044093
GO:0019221	GO:0032886	GO:0044106
GO:0019318	GO:0032940	GO:0044236
GO:0019319	GO:0032956	GO:0044242
GO:0019395	GO:0032963	GO:0044255
GO:0019439	GO:0032970	GO:0044257
GO:0019693	GO:0032984	GO:0044262
GO:0019725	GO:0032989	GO:0044265
GO:0019751	GO:0032990	GO:0044272
GO:0019752	GO:0033043	GO:0044282
GO:0019882	GO:0033044	GO:0044283
GO:0019884	GO:0033121	GO:0044344
GO:0019886	GO:0033123	GO:0044403
GO:0019932	GO:0033124	GO:0044419
GO:0019941	GO:0033126	GO:0044702
GO:0019953	GO:0033157	GO:0044703
GO:0021700	GO:0033238	GO:0044723
GO:0021762	GO:0033365	GO:0044724
GO:0022008	GO:0033559	GO:0044744
GO:0022402	GO:0033673	GO:0044764
GO:0022407	GO:0033674	GO:0044770
GO:0022411	GO:0033993	GO:0044772
GO:0022414	GO:0034097	GO:0044773
GO:0022603	GO:0034109	GO:0044774
GO:0022604	GO:0034134	GO:0044783
GO:0022610	GO:0034138	GO:0044802
GO:0022613	GO:0034142	GO:0044819
GO:0022616	GO:0034146	GO:0044839
GO:0022617	GO:0034162	GO:0044843
GO:0022618	GO:0034166	GO:0045017
GO:0022898	GO:0034220	GO:0045047
GO:0022900	GO:0034329	GO:0045087
GO:0022904	GO:0034330	GO:0045088
GO:0023014	GO:0034332	GO:0045089
GO:0023056	GO:0034333	GO:0045185
GO:0023057	GO:0034340	GO:0045216
GO:0023061	GO:0034341	GO:0045321
GO:0030001	GO:0034440	GO:0045333
GO:0030003	GO:0034446	GO:0045595
GO:0030010	GO:0034470	GO:0045596
GO:0030029	GO:0034504	GO:0045597
GO:0030030	GO:0034599	GO:0045664
GO:0030031	GO:0034614	GO:0045765
GO:0030032	GO:0034620	GO:0045785
GO:0030036	GO:0034622	GO:0045786
GO:0030041	GO:0034660	GO:0045787
GO:0030048	GO:0034728	GO:0045859
GO:0030071	GO:0034762	GO:0045860
GO:0030072	GO:0034765	GO:0045861
GO:0030073	GO:0034976	GO:0045862
GO:0030097	GO:0035023	GO:0045892
GO:0030098	GO:0035239	GO:0045893
GO:0030099	GO:0035295	GO:0045930
GO:0030100	GO:0035303	GO:0045934
GO:0030111	GO:0035383	GO:0045935
GO:0030155	GO:0035637	GO:0045936
GO:0030162	GO:0035666	GO:0045937
GO:0030163	GO:0035966	GO:0045944
GO:0030168	GO:0035967	GO:0045979
GO:0030177	GO:0036293	GO:0045981
GO:0030178	GO:0036294	GO:0046034
GO:0030182	GO:0038093	GO:0046039
GO:0030193	GO:0038094	GO:0046128
GO:0030198	GO:0038095	GO:0046129
GO:0030203	GO:0038096	GO:0046130
GO:0030217	GO:0038123	GO:0046165
GO:0030258	GO:0038124	GO:0046364
GO:0030278	GO:0038127	GO:0046390
GO:0030307	GO:0038179	GO:0046394
GO:0030308	GO:0040007	GO:0046395
GO:0030330	GO:0040008	GO:0046434
GO:0030334	GO:0040011	GO:0046474
GO:0030335	GO:0040012	GO:0046486
GO:0030336	GO:0040013	GO:0046578
GO:0030397	GO:0040017	GO:0046649
GO:0030449	GO:0040029	GO:0046777
GO:0030509	GO:0042058	GO:0046822
GO:0030512	GO:0042060	GO:0046903
GO:0030518	GO:0042110	GO:0046916
GO:0030521	GO:0042127	GO:0046942
GO:0030522	GO:0042147	GO:0048002
GO:0030574	GO:0042157	GO:0048011
GO:0030595	GO:0042176	GO:0048193
GO:0030705	GO:0042180	GO:0048285
GO:0030811	GO:0042254	GO:0048468
GO:0030813	GO:0042278	GO:0048513
GO:0030832	GO:0042306	GO:0048514
GO:0030833	GO:0042325	GO:0048524
GO:0030838	GO:0042326	GO:0048534
GO:0030855	GO:0042327	GO:0048584
GO:0030900	GO:0042330	GO:0048585
GO:0030901	GO:0042391	GO:0048598
GO:0030968	GO:0042445	GO:0048609
GO:0031023	GO:0042451	GO:0048646
GO:0031056	GO:0042454	GO:0048666
GO:0031058	GO:0042455	GO:0048667
GO:0031098	GO:0042493	GO:0048699
GO:0031109	GO:0042590	GO:0048729
GO:0031123	GO:0042592	GO:0048812
GO:0031124	GO:0042594	GO:0048858
GO:0031145	GO:0042692	GO:0048870
GO:0031175	GO:0042742	GO:0048878
GO:0031294	GO:0042770	GO:0050657
GO:0031295	GO:0042773	GO:0050658
GO:0031327	GO:0042775	GO:0050688
GO:0031328	GO:0042787	GO:0050727
GO:0031329	GO:0042886	GO:0050730
GO:0031330	GO:0042981	GO:0050767
GO:0031331	GO:0043038	GO:0050776
GO:0031333	GO:0043039	GO:0050778
GO:0031334	GO:0043044	GO:0050792
GO:0031344	GO:0043062	GO:0050793
GO:0031346	GO:0043065	GO:0050801
GO:0031347	GO:0043066	GO:0050817
GO:0031348	GO:0043067	GO:0050821
GO:0031349	GO:0043068	GO:0050851
GO:0031396	GO:0043069	GO:0050863
GO:0031397	GO:0043085	GO:0050865
GO:0031398	GO:0043086	GO:0050867
GO:0031399	GO:0043087	GO:0050870
GO:0031400	GO:0043112	GO:0050877
GO:0031401	GO:0043122	GO:0050878
GO:0031497	GO:0043123	GO:0050900
GO:0031532	GO:0043149	GO:0051017
GO:0031570	GO:0043161	GO:0051028
GO:0031571	GO:0043207	GO:0051046
GO:0031577	GO:0043241	GO:0051047
GO:0031589	GO:0043254	GO:0051049
GO:0031638	GO:0043269	GO:0051050
GO:0031647	GO:0043270	GO:0051051
GO:0031667	GO:0043280	GO:0051052
GO:0031668	GO:0043281	GO:0051056
GO:0031669	GO:0043393	GO:0051090
GO:0031929	GO:0043405	GO:0051091
GO:0032006	GO:0043406	GO:0051093
GO:0032069	GO:0043408	GO:0051094
GO:0032075	GO:0043409	GO:0051098
GO:0032101	GO:0043410	GO:0051129
GO:0032102	GO:0043413	GO:0051130
GO:0032103	GO:0043414	GO:0051168
GO:0032147	GO:0043434	GO:0051169
GO:0032200	GO:0043484	GO:0051170
GO:0032231	GO:0043542	GO:0051172
GO:0032259	GO:0043543	GO:0051173
GO:0032269	GO:0043547	GO:0051174
GO:0032270	GO:0043549	GO:0051186
GO:0032271	GO:0043588	GO:0051188
GO:0032273	GO:0043603	GO:0051222
GO:0032318	GO:0043623	GO:0051223
GO:0032319	GO:0043624	GO:0051235
GO:0032320	GO:0043632	GO:0051236
GO:0032321	GO:0043687	GO:0051239
GO:0032386	GO:0043900	GO:0051240
GO:0032387	GO:0043901	GO:0051241
GO:0032388	GO:0043902	GO:0051247
GO:0032392	GO:0043903	GO:0051248
GO:0032409	GO:0044033	GO:0051249
GO:0032412	GO:0044057	GO:0051251
GO:0032434	GO:0044087	GO:0051253
GO:0032435	GO:0044089	GO:0051254
GO:0032446	GO:0044092	GO:0051258
GO:0032479	GO:0044093	GO:0051259
GO:0032481	GO:0044106	GO:0051260
GO:0032496	GO:0044236	GO:0051262
GO:0032504	GO:0044242	GO:0051270
GO:0032507	GO:0044243	GO:0051271
GO:0032508	GO:0044255	GO:0051272
GO:0032535	GO:0044257	GO:0051276
GO:0032606	GO:0044259	GO:0051301
GO:0032784	GO:0044262	GO:0051302
GO:0032787	GO:0044264	GO:0051336
GO:0032844	GO:0044265	GO:0051338
GO:0032845	GO:0044272	GO:0051340
GO:0032868	GO:0044282	GO:0051345
GO:0032869	GO:0044283	GO:0051346
GO:0032870	GO:0044344	GO:0051347
GO:0032872	GO:0044403	GO:0051348
GO:0032874	GO:0044419	GO:0051351
GO:0032879	GO:0044702	GO:0051352
GO:0032880	GO:0044703	GO:0051403
GO:0032886	GO:0044723	GO:0051436
GO:0032940	GO:0044724	GO:0051437
GO:0032943	GO:0044744	GO:0051438
GO:0032944	GO:0044764	GO:0051439
GO:0032956	GO:0044770	GO:0051443
GO:0032963	GO:0044772	GO:0051444
GO:0032970	GO:0044773	GO:0051493
GO:0032984	GO:0044774	GO:0051495
GO:0032989	GO:0044783	GO:0051603
GO:0032990	GO:0044802	GO:0051604
GO:0033013	GO:0044819	GO:0051606
GO:0033043	GO:0044839	GO:0051607
GO:0033044	GO:0044843	GO:0051640
GO:0033045	GO:0045017	GO:0051648
GO:0033046	GO:0045047	GO:0051650
GO:0033047	GO:0045069	GO:0051651
GO:0033048	GO:0045087	GO:0051656
GO:0033121	GO:0045088	GO:0051674
GO:0033123	GO:0045089	GO:0051701
GO:0033124	GO:0045185	GO:0051707
GO:0033126	GO:0045216	GO:0051726
GO:0033135	GO:0045321	GO:0051960
GO:0033138	GO:0045333	GO:0052547
GO:0033143	GO:0045595	GO:0052548
GO:0033157	GO:0045596	GO:0055065
GO:0033238	GO:0045597	GO:0055074
GO:0033365	GO:0045664	GO:0055076
GO:0033500	GO:0045727	GO:0055080
GO:0033554	GO:0045732	GO:0055082
GO:0033559	GO:0045765	GO:0055085
GO:0033572	GO:0045785	GO:0055114
GO:0033673	GO:0045786	GO:0060047
GO:0033674	GO:0045787	GO:0060249
GO:0033692	GO:0045807	GO:0060284
GO:0033993	GO:0045859	GO:0060326
GO:0034097	GO:0045860	GO:0060333
GO:0034109	GO:0045861	GO:0060337
GO:0034134	GO:0045862	GO:0060341
GO:0034138	GO:0045892	GO:0060429
GO:0034142	GO:0045893	GO:0060491
GO:0034146	GO:0045926	GO:0060548
GO:0034162	GO:0045927	GO:0060627
GO:0034166	GO:0045930	GO:0061024
GO:0034220	GO:0045934	GO:0061025
GO:0034329	GO:0045935	GO:0061061
GO:0034330	GO:0045936	GO:0061077
GO:0034332	GO:0045937	GO:0061136
GO:0034333	GO:0045944	GO:0061564
GO:0034340	GO:0045979	GO:0061572
GO:0034341	GO:0045981	GO:0065003
GO:0034440	GO:0046034	GO:0070085
GO:0034446	GO:0046039	GO:0070201
GO:0034470	GO:0046128	GO:0070271
GO:0034504	GO:0046129	GO:0070482
GO:0034599	GO:0046130	GO:0070585
GO:0034612	GO:0046165	GO:0070613
GO:0034613	GO:0046328	GO:0070646
GO:0034614	GO:0046364	GO:0070647
GO:0034620	GO:0046390	GO:0070838
GO:0034622	GO:0046394	GO:0070848
GO:0034637	GO:0046395	GO:0070925
GO:0034655	GO:0046434	GO:0070972
GO:0034660	GO:0046474	GO:0071103
GO:0034728	GO:0046486	GO:0071156
GO:0034762	GO:0046578	GO:0071158
GO:0034765	GO:0046649	GO:0071214
GO:0034968	GO:0046777	GO:0071345
GO:0034976	GO:0046782	GO:0071346
GO:0035023	GO:0046822	GO:0071357
GO:0035239	GO:0046824	GO:0071363
GO:0035295	GO:0046879	GO:0071375
GO:0035303	GO:0046883	GO:0071396
GO:0035305	GO:0046903	GO:0071407
GO:0035335	GO:0046916	GO:0071417
GO:0035383	GO:0046942	GO:0071466
GO:0035384	GO:0048002	GO:0071495
GO:0035601	GO:0048011	GO:0071559
GO:0035637	GO:0048193	GO:0071560
GO:0035666	GO:0048199	GO:0071705
GO:0035725	GO:0048285	GO:0071774
GO:0035794	GO:0048468	GO:0071824
GO:0035821	GO:0048511	GO:0071826
GO:0035872	GO:0048513	GO:0071900
GO:0035966	GO:0048514	GO:0071902
GO:0035967	GO:0048524	GO:0072329
GO:0035987	GO:0048525	GO:0072330
GO:0036260	GO:0048534	GO:0072331
GO:0036293	GO:0048546	GO:0072358
GO:0036294	GO:0048565	GO:0072359
GO:0036473	GO:0048584	GO:0072376
GO:0038093	GO:0048585	GO:0072395
GO:0038094	GO:0048598	GO:0072401
GO:0038095	GO:0048609	GO:0072413
GO:0038096	GO:0048646	GO:0072422
GO:0038123	GO:0048666	GO:0072431
GO:0038124	GO:0048667	GO:0072503
GO:0038127	GO:0048699	GO:0072507
GO:0038179	GO:0048729	GO:0072511
GO:0040007	GO:0048812	GO:0072521
GO:0040008	GO:0048857	GO:0072522
GO:0040011	GO:0048858	GO:0072523
GO:0040012	GO:0048863	GO:0072593
GO:0040013	GO:0048864	GO:0072594
GO:0040017	GO:0048870	GO:0072599
GO:0040029	GO:0048871	GO:0072655
GO:0042058	GO:0048878	GO:0072657
GO:0042059	GO:0050657	GO:0072659
GO:0042060	GO:0050658	GO:0080134
GO:0042063	GO:0050673	GO:0080135
GO:0042098	GO:0050678	GO:0090002
GO:0042110	GO:0050684	GO:0090066
GO:0042113	GO:0050688	GO:0090068
GO:0042127	GO:0050690	GO:0090087
GO:0042129	GO:0050727	GO:0090130
GO:0042147	GO:0050730	GO:0090132
GO:0042157	GO:0050767	GO:0090150
GO:0042176	GO:0050769	GO:0090257
GO:0042177	GO:0050776	GO:0090287
GO:0042180	GO:0050778	GO:0090305
GO:0042254	GO:0050792	GO:0090316
GO:0042278	GO:0050793	GO:0090407
GO:0042306	GO:0050796	GO:0097190
GO:0042307	GO:0050801	GO:0097191
GO:0042325	GO:0050817	GO:0097193
GO:0042326	GO:0050821	GO:0097194
GO:0042327	GO:0050851	GO:0097285
GO:0042330	GO:0050852	GO:0097485
GO:0042384	GO:0050863	GO:0098542
GO:0042391	GO:0050865	GO:0098602
GO:0042439	GO:0050867	GO:0098655
GO:0042440	GO:0050870	GO:0098660
GO:0042445	GO:0050877	GO:0098662
GO:0042451	GO:0050878	GO:1900180
GO:0042454	GO:0050900	GO:1900542
GO:0042455	GO:0051017	GO:1900544
GO:0042493	GO:0051028	GO:1901068
GO:0042542	GO:0051046	GO:1901069
GO:0042590	GO:0051047	GO:1901136
GO:0042592	GO:0051049	GO:1901137
GO:0042593	GO:0051050	GO:1901292
GO:0042594	GO:0051051	GO:1901293
GO:0042692	GO:0051052	GO:1901342
GO:0042742	GO:0051056	GO:1901565
GO:0042770	GO:0051081	GO:1901566
GO:0042773	GO:0051084	GO:1901605
GO:0042775	GO:0051090	GO:1901606
GO:0042787	GO:0051091	GO:1901615
GO:0042886	GO:0051092	GO:1901617
GO:0042981	GO:0051093	GO:1901652
GO:0042990	GO:0051094	GO:1901653
GO:0042991	GO:0051098	GO:1901657
GO:0043009	GO:0051129	GO:1901658
GO:0043010	GO:0051130	GO:1901659
GO:0043038	GO:0051168	GO:1901698
GO:0043039	GO:0051169	GO:1901699
GO:0043044	GO:0051170	GO:1901700
GO:0043062	GO:0051172	GO:1901701
GO:0043065	GO:0051173	GO:1901987
GO:0043066	GO:0051174	GO:1901988
GO:0043067	GO:0051186	GO:1901990
GO:0043068	GO:0051188	GO:1901991
GO:0043069	GO:0051222	GO:1902400
GO:0043085	GO:0051223	GO:1902402
GO:0043086	GO:0051224	GO:1902403
GO:0043087	GO:0051235	GO:1902531
GO:0043094	GO:0051236	GO:1902532
GO:0043112	GO:0051239	GO:1902533
GO:0043122	GO:0051240	GO:1902580
GO:0043123	GO:0051241	GO:1902593
GO:0043149	GO:0051247	GO:1902600
GO:0043154	GO:0051248	GO:1902679
GO:0043161	GO:0051249	GO:1902680
GO:0043207	GO:0051251	GO:1902806
GO:0043241	GO:0051253	GO:1902807
GO:0043244	GO:0051254	GO:1903034
GO:0043254	GO:0051258	GO:1903047
GO:0043269	GO:0051259	GO:1903050
GO:0043270	GO:0051260	GO:1903317
GO:0043271	GO:0051262	GO:1903318
GO:0043280	GO:0051270	GO:1903320
GO:0043281	GO:0051271	GO:1903321
GO:0043297	GO:0051272	GO:1903322
GO:0043393	GO:0051276	GO:1903362
GO:0043405	GO:0051301	GO:1903507
GO:0043406	GO:0051302	GO:1903508
GO:0043408	GO:0051336	GO:1903522
GO:0043409	GO:0051338	GO:1903530
GO:0043410	GO:0051340	GO:1903532
GO:0043413	GO:0051345	GO:1903533
GO:0043414	GO:0051346	GO:2000026
GO:0043433	GO:0051347	GO:2000045
GO:0043434	GO:0051348	GO:2000113
GO:0043436	GO:0051351	GO:2000116
GO:0043467	GO:0051352	GO:2000134
GO:0043473	GO:0051403	GO:2000145
GO:0043484	GO:0051436	GO:2000146
GO:0043487	GO:0051437	GO:2000147
GO:0043488	GO:0051438	GO:2001020
GO:0043491	GO:0051439	GO:2001233
GO:0043506	GO:0051443	GO:2001234
GO:0043507	GO:0051444	GO:2001235
GO:0043523	GO:0051480	GO:2001242
GO:0043534	GO:0051493
GO:0043542	GO:0051494
GO:0043543	GO:0051495
GO:0043547	GO:0051592
GO:0043549	GO:0051603
GO:0043588	GO:0051604
GO:0043603	GO:0051606
GO:0043623	GO:0051607
GO:0043624	GO:0051640
GO:0043627	GO:0051648
GO:0043631	GO:0051650
GO:0043632	GO:0051651
GO:0043647	GO:0051656
GO:0043648	GO:0051668
GO:0043687	GO:0051674
GO:0043900	GO:0051701
GO:0043901	GO:0051707
GO:0043902	GO:0051726
GO:0043903	GO:0051924
GO:0043928	GO:0051960
GO:0043966	GO:0051962
GO:0043967	GO:0052547
GO:0044033	GO:0052548
GO:0044042	GO:0055065
GO:0044057	GO:0055072
GO:0044087	GO:0055074
GO:0044089	GO:0055076
GO:0044092	GO:0055080
GO:0044093	GO:0055082
GO:0044106	GO:0055085
GO:0044236	GO:0055114
GO:0044242	GO:0055123
GO:0044243	GO:0060047
GO:0044255	GO:0060070
GO:0044257	GO:0060249
GO:0044259	GO:0060284
GO:0044262	GO:0060326
GO:0044264	GO:0060333
GO:0044265	GO:0060337
GO:0044270	GO:0060341
GO:0044272	GO:0060401
GO:0044273	GO:0060402
GO:0044275	GO:0060429
GO:0044282	GO:0060491
GO:0044283	GO:0060537
GO:0044344	GO:0060548
GO:0044403	GO:0060627
GO:0044419	GO:0061025
GO:0044702	GO:0061061
GO:0044703	GO:0061077
GO:0044708	GO:0061136
GO:0044711	GO:0061564
GO:0044723	GO:0061572
GO:0044724	GO:0065003
GO:0044744	GO:0070085
GO:0044764	GO:0070201
GO:0044766	GO:0070271
GO:0044770	GO:0070302
GO:0044772	GO:0070371
GO:0044773	GO:0070372
GO:0044774	GO:0070482
GO:0044782	GO:0070527
GO:0044783	GO:0070585
GO:0044784	GO:0070613
GO:0044786	GO:0070646
GO:0044801	GO:0070647
GO:0044802	GO:0070661
GO:0044819	GO:0070838
GO:0044839	GO:0070848
GO:0044843	GO:0070925
GO:0045017	GO:0070972
GO:0045022	GO:0070997
GO:0045047	GO:0071103
GO:0045055	GO:0071156
GO:0045069	GO:0071158
GO:0045071	GO:0071214
GO:0045087	GO:0071345
GO:0045088	GO:0071346
GO:0045089	GO:0071357
GO:0045137	GO:0071363
GO:0045184	GO:0071375
GO:0045185	GO:0071396
GO:0045216	GO:0071407
GO:0045321	GO:0071417
GO:0045333	GO:0071453
GO:0045444	GO:0071456
GO:0045595	GO:0071466
GO:0045596	GO:0071478
GO:0045597	GO:0071495
GO:0045637	GO:0071496
GO:0045664	GO:0071559
GO:0045666	GO:0071560
GO:0045727	GO:0071705
GO:0045732	GO:0071774
GO:0045765	GO:0071824
GO:0045766	GO:0071826
GO:0045785	GO:0071900
GO:0045786	GO:0071901
GO:0045787	GO:0071902
GO:0045807	GO:0072329
GO:0045834	GO:0072330
GO:0045839	GO:0072331
GO:0045841	GO:0072358
GO:0045859	GO:0072359
GO:0045860	GO:0072376
GO:0045861	GO:0072395
GO:0045862	GO:0072401
GO:0045892	GO:0072413
GO:0045893	GO:0072422
GO:0045921	GO:0072431
GO:0045926	GO:0072503
GO:0045927	GO:0072507
GO:0045930	GO:0072511
GO:0045931	GO:0072521
GO:0045934	GO:0072522
GO:0045935	GO:0072523
GO:0045936	GO:0072593
GO:0045937	GO:0072594
GO:0045944	GO:0072599
GO:0045979	GO:0072655
GO:0045981	GO:0072657
GO:0046034	GO:0072659
GO:0046039	GO:0080134
GO:0046128	GO:0080135
GO:0046129	GO:0090002
GO:0046130	GO:0090066
GO:0046165	GO:0090068
GO:0046209	GO:0090087
GO:0046328	GO:0090092
GO:0046330	GO:0090101
GO:0046364	GO:0090130
GO:0046390	GO:0090132
GO:0046394	GO:0090150
GO:0046395	GO:0090257
GO:0046434	GO:0090276
GO:0046474	GO:0090287
GO:0046486	GO:0090288
GO:0046488	GO:0090305
GO:0046578	GO:0090316
GO:0046649	GO:0090407
GO:0046651	GO:0097190
GO:0046700	GO:0097191
GO:0046777	GO:0097193
GO:0046782	GO:0097194
GO:0046794	GO:0097202
GO:0046822	GO:0097285
GO:0046823	GO:0097485
GO:0046824	GO:0098542
GO:0046879	GO:0098602
GO:0046883	GO:0098655
GO:0046890	GO:0098660
GO:0046902	GO:0098662
GO:0046903	GO:1900180
GO:0046916	GO:1900542
GO:0046942	GO:1900544
GO:0048002	GO:1901068
GO:0048011	GO:1901069
GO:0048015	GO:1901136
GO:0048017	GO:1901137
GO:0048041	GO:1901184
GO:0048167	GO:1901214
GO:0048193	GO:1901292
GO:0048199	GO:1901293
GO:0048232	GO:1901342
GO:0048259	GO:1901565
GO:0048284	GO:1901566
GO:0048285	GO:1901568
GO:0048468	GO:1901605
GO:0048489	GO:1901606
GO:0048511	GO:1901615
GO:0048513	GO:1901617
GO:0048514	GO:1901652
GO:0048520	GO:1901653
GO:0048524	GO:1901657
GO:0048525	GO:1901658
GO:0048534	GO:1901659
GO:0048545	GO:1901698
GO:0048546	GO:1901699
GO:0048565	GO:1901700
GO:0048568	GO:1901701
GO:0048584	GO:1901987
GO:0048585	GO:1901988
GO:0048589	GO:1901990
GO:0048598	GO:1901991
GO:0048608	GO:1902275
GO:0048609	GO:1902400
GO:0048646	GO:1902402
GO:0048666	GO:1902403
GO:0048667	GO:1902531
GO:0048699	GO:1902532
GO:0048729	GO:1902533
GO:0048732	GO:1902580
GO:0048762	GO:1902591
GO:0048812	GO:1902593
GO:0048813	GO:1902600
GO:0048857	GO:1902679
GO:0048858	GO:1902680
GO:0048863	GO:1902806
GO:0048864	GO:1902807
GO:0048870	GO:1903034
GO:0048871	GO:1903047
GO:0048872	GO:1903050
GO:0048878	GO:1903076
GO:0050434	GO:1903308
GO:0050657	GO:1903311
GO:0050658	GO:1903317
GO:0050663	GO:1903318
GO:0050670	GO:1903320
GO:0050673	GO:1903321
GO:0050678	GO:1903322
GO:0050679	GO:1903362
GO:0050680	GO:1903506
GO:0050684	GO:1903507
GO:0050688	GO:1903508
GO:0050690	GO:1903510
GO:0050708	GO:1903522
GO:0050714	GO:1903530
GO:0050727	GO:1903532
GO:0050730	GO:1903533
GO:0050731	GO:2000021
GO:0050767	GO:2000026
GO:0050768	GO:2000045
GO:0050769	GO:2000113
GO:0050773	GO:2000116
GO:0050776	GO:2000117
GO:0050777	GO:2000134
GO:0050778	GO:2000145
GO:0050792	GO:2000146
GO:0050793	GO:2000147
GO:0050795	GO:2000377
GO:0050796	GO:2001020
GO:0050801	GO:2001056
GO:0050804	GO:2001233
GO:0050808	GO:2001234
GO:0050817	GO:2001235
GO:0050818	GO:2001236
GO:0050821	GO:2001237
GO:0050851	GO:2001242
GO:0050852	GO:2001243
GO:0050863
GO:0050865
GO:0050867
GO:0050870
GO:0050877
GO:0050878
GO:0050890
GO:0050900
GO:0050920
GO:0050921
GO:0051017
GO:0051028
GO:0051046
GO:0051047
GO:0051049
GO:0051050
GO:0051051
GO:0051052
GO:0051053
GO:0051054
GO:0051056
GO:0051081
GO:0051084
GO:0051090
GO:0051091
GO:0051092
GO:0051093
GO:0051094
GO:0051098
GO:0051099
GO:0051100
GO:0051128
GO:0051129
GO:0051130
GO:0051146
GO:0051147
GO:0051168
GO:0051169
GO:0051170
GO:0051172
GO:0051173
GO:0051174
GO:0051186
GO:0051188
GO:0051222
GO:0051223
GO:0051224
GO:0051225
GO:0051235
GO:0051236
GO:0051239
GO:0051240
GO:0051241
GO:0051247
GO:0051248
GO:0051249
GO:0051251
GO:0051253
GO:0051254
GO:0051258
GO:0051259
GO:0051260
GO:0051261
GO:0051262
GO:0051270
GO:0051271
GO:0051272
GO:0051276
GO:0051289
GO:0051297
GO:0051301
GO:0051302
GO:0051304
GO:0051306
GO:0051321
GO:0051336
GO:0051338
GO:0051340
GO:0051341
GO:0051345
GO:0051346
GO:0051347
GO:0051348
GO:0051351
GO:0051352
GO:0051402
GO:0051403
GO:0051436
GO:0051437
GO:0051438
GO:0051439
GO:0051443
GO:0051444
GO:0051480
GO:0051492
GO:0051493
GO:0051494
GO:0051495
GO:0051603
GO:0051604
GO:0051606
GO:0051607
GO:0051640
GO:0051648
GO:0051650
GO:0051651
GO:0051656
GO:0051668
GO:0051674
GO:0051701
GO:0051704
GO:0051707
GO:0051726
GO:0051782
GO:0051783
GO:0051784
GO:0051817
GO:0051896
GO:0051924
GO:0051960
GO:0051961
GO:0051962
GO:0051983
GO:0051985
GO:0052547
GO:0052548
GO:0055001
GO:0055002
GO:0055065
GO:0055072
GO:0055074
GO:0055076
GO:0055080
GO:0055082
GO:0055085
GO:0055086
GO:0055114
GO:0055123
GO:0060047
GO:0060070
GO:0060191
GO:0060193
GO:0060249
GO:0060271
GO:0060284
GO:0060326
GO:0060333
GO:0060337
GO:0060341
GO:0060401
GO:0060402
GO:0060429
GO:0060485
GO:0060491
GO:0060537
GO:0060548
GO:0060562
GO:0060627
GO:0060759
GO:0060828
GO:0061024
GO:0061025
GO:0061041
GO:0061061
GO:0061077
GO:0061136
GO:0061458
GO:0061564
GO:0061572
GO:0065003
GO:0065004
GO:0070085
GO:0070201
GO:0070271
GO:0070302
GO:0070304
GO:0070371
GO:0070372
GO:0070374
GO:0070482
GO:0070507
GO:0070527
GO:0070555
GO:0070585
GO:0070588
GO:0070613
GO:0070646
GO:0070647
GO:0070661
GO:0070663
GO:0070665
GO:0070727
GO:0070838
GO:0070848
GO:0070925
GO:0070936
GO:0070972
GO:0070997
GO:0071103
GO:0071156
GO:0071158
GO:0071173
GO:0071174
GO:0071214
GO:0071216
GO:0071219
GO:0071222
GO:0071229
GO:0071310
GO:0071345
GO:0071346
GO:0071356
GO:0071357
GO:0071363
GO:0071375
GO:0071396
GO:0071407
GO:0071417
GO:0071453
GO:0071456
GO:0071466
GO:0071478
GO:0071482
GO:0071495
GO:0071496
GO:0071559
GO:0071560
GO:0071616
GO:0071621
GO:0071702
GO:0071705
GO:0071774
GO:0071822
GO:0071824
GO:0071826
GO:0071887
GO:0071900
GO:0071901
GO:0071902
GO:0072001
GO:0072006
GO:0072089
GO:0072329
GO:0072330
GO:0072331
GO:0072332
GO:0072358
GO:0072359
GO:0072376
GO:0072395
GO:0072401
GO:0072413
GO:0072422
GO:0072431
GO:0072503
GO:0072507
GO:0072511
GO:0072512
GO:0072521
GO:0072522
GO:0072523
GO:0072524
GO:0072527
GO:0072593
GO:0072594
GO:0072599
GO:0072655
GO:0072657
GO:0072659
GO:0075733
GO:0080134
GO:0080135
GO:0090002
GO:0090003
GO:0090066
GO:0090068
GO:0090087
GO:0090090
GO:0090092
GO:0090101
GO:0090130
GO:0090132
GO:0090150
GO:0090257
GO:0090276
GO:0090287
GO:0090288
GO:0090305
GO:0090316
GO:0090317
GO:0090382
GO:0090407
GO:0090501
GO:0090559
GO:0090596
GO:0097190
GO:0097191
GO:0097193
GO:0097194
GO:0097202
GO:0097285
GO:0097305
GO:0097345
GO:0097479
GO:0097480
GO:0097485
GO:0097529
GO:0097530
GO:0097581
GO:0098542
GO:0098602
GO:0098655
GO:0098656
GO:0098660
GO:0098662
GO:0098732
GO:1900046
GO:1900180
GO:1900181
GO:1900182
GO:1900542
GO:1900544
GO:1901068
GO:1901069
GO:1901136
GO:1901137
GO:1901184
GO:1901185
GO:1901214
GO:1901215
GO:1901292
GO:1901293
GO:1901342
GO:1901361
GO:1901565
GO:1901566
GO:1901568
GO:1901605
GO:1901606
GO:1901607
GO:1901615
GO:1901617
GO:1901652
GO:1901653
GO:1901657
GO:1901658
GO:1901659
GO:1901698
GO:1901699
GO:1901700
GO:1901701
GO:1901799
GO:1901800
GO:1901888
GO:1901987
GO:1901988
GO:1901990
GO:1901991
GO:1902099
GO:1902100
GO:1902105
GO:1902107
GO:1902108
GO:1902110
GO:1902115
GO:1902275
GO:1902400
GO:1902402
GO:1902403
GO:1902531
GO:1902532
GO:1902533
GO:1902579
GO:1902580
GO:1902582
GO:1902583
GO:1902591
GO:1902593
GO:1902600
GO:1902679
GO:1902680
GO:1902686
GO:1902806
GO:1902807
GO:1903034
GO:1903035
GO:1903036
GO:1903047
GO:1903050
GO:1903051
GO:1903052
GO:1903076
GO:1903308
GO:1903310
GO:1903311
GO:1903317
GO:1903318
GO:1903320
GO:1903321
GO:1903322
GO:1903362
GO:1903363
GO:1903364
GO:1903507
GO:1903508
GO:1903509
GO:1903510
GO:1903522
GO:1903530
GO:1903532
GO:1903533
GO:2000021
GO:2000026
GO:2000045
GO:2000113
GO:2000116
GO:2000117
GO:2000134
GO:2000145
GO:2000146
GO:2000147
GO:2000257
GO:2000377
GO:2000736
GO:2000816
GO:2001020
GO:2001021
GO:2001056
GO:2001233
GO:2001234
GO:2001235
GO:2001236
GO:2001237
GO:2001242
GO:2001243
GO:2001251
GO:2001252
