# Supplementary material for: Proteome Profiling Outperforms Transcriptome Profiling for Coexpression Based Gene Function Prediction
Source: Mol Cell Proteomics. 2016 Nov 11;16(1):121–34. doi: 10.1074/mcp.M116.060301 (PMC5217778; doi:10.1074/mcp.M116.060301)
Supplement: Supplemental Data [file 10.1074_M116.060301_mcp.M116.060301-3.xlsx]

## Sheet: Table S4
Table S4. Breast Cancer mRNA co-expression network.
Gene1	Gene2
A1BG	CCDC115
A1BG	JUND
A1BG	TCEA2
A2M	CAV1
A2M	CD93
A2M	CFI
A2M	FBLN5
A2M	PROS1
A2M	RHOJ
A2M	SYNPO
AAAS	C12orf10
AAAS	TARBP2
AAAS	WIBG
AAAS	ZNF385A
AACS	CLSTN1
AACS	FGGY
AACS	MLEC
AACS	SPINT1
AACS	TMED2
AACS	XDH
AAGAB	AP3S2
AAGAB	IGF1R
AAGAB	LEO1
AAGAB	MFAP1
AAGAB	MYO5C
AAGAB	PTP4A2
AAGAB	PTPLAD1
AAGAB	RAB11A
AAGAB	SLTM
AAGAB	USP8
AAK1	ARHGEF18
AAK1	IQSEC1
AAK1	NBAS
AAK1	NCOA1
AAK1	PUS10
AAK1	USP34
AAK1	ZYG11B
AAMP	ATIC
AAMP	BCS1L
AAMP	CYHR1
AAMP	DNAJB2
AAMP	DNPEP
AARS	ABCF1
AARS	ASNS
AARS	ATP6V0D1
AARS	DDX19A
AARS	MARS
AARS	PGAM5
AARS	PSMD2
AARS	SHMT2
AARS	VARS
AARS	VPS4A
AARS	YARS
AARS2	EHMT2
AARS2	FIGNL1
AARS2	MTCH1
AARS2	PRIM2
AARS2	TBC1D22B
AARS2	TJAP1
AARSD1	COASY
AARSD1	DNAJC7
AARSD1	EIF1
AARSD1	FAM134C
AARSD1	LSM12
AARSD1	NAGLU
AARSD1	RPL27
AARSD1	TAF15
AARSD1	TUBG2
AARSD1	VPS25
AASDHPPT	ACAT1
AASDHPPT	CUL5
AASDHPPT	CWF19L2
AASDHPPT	DDX6
AASDHPPT	DLAT
AASDHPPT	PCCA
AASDHPPT	UBE4A
AASS	GTF2IRD2B
AASS	ME3
AASS	STARD13
AATF	C17orf75
AATF	DDX52
AATF	DHRS11
AATF	EIF1
AATF	FLOT2
AATF	GIT1
AATF	MYO19
AATF	NLE1
AATF	PSME3
AATF	TAF15
AATF	UTP6
AATF	ZNF830
ABAT	ACADSB
ABAT	AGR3
ABAT	ANKRA2
ABAT	COQ7
ABAT	EXOC6
ABAT	FOXA1
ABAT	GREB1
ABAT	MLPH
ABAT	RABEP1
ABAT	RALGPS2
ABAT	SPG11
ABAT	ZNF552
ABCA13	ACTBL2
ABCA13	GLS
ABCA13	KRT6B
ABCA13	NCCRP1
ABCB10	ACBD3
ABCB10	EXOC8
ABCB10	HEATR1
ABCB10	IRF2BP2
ABCB10	LPGAT1
ABCB10	NCAPD3
ABCB10	PARP1
ABCB10	SH3BP5L
ABCB10	SNAP47
ABCB10	TAF5L
ABCB10	TOMM20
ABCB10	URB2
ABCB7	RNF20
ABCB8	ALDH16A1
ABCB8	ASL
ABCB8	C7orf43
ABCB8	FIS1
ABCB8	GUSB
ABCB8	REPIN1
ABCC1	CLEC16A
ABCC1	KDM5A
ABCC1	KIF3C
ABCC1	XPO6
ABCD1	PIR
ABCD1	RPP25
ABCD1	VASN
ABCD1	VPS37B
ABCD3	HMGCL
ABCD3	PRDX3
ABCD3	RBM47
ABCE1	GART
ABCE1	GPN1
ABCE1	MAD2L1
ABCE1	METAP1
ABCE1	NAA15
ABCE1	NOL10
ABCE1	NUP54
ABCE1	PAICS
ABCE1	RRP1B
ABCE1	SDAD1
ABCE1	TEX10
ABCE1	WDR43
ABCE1	ZNF330
ABCF1	ANKS1A
ABCF1	C6orf106
ABCF1	DHX16
ABCF1	PAK1IP1
ABCF1	PPIL1
ABCF1	RIOK1
ABCF1	VARS
ABCF1	WDR46
ABCF1	XPO5
ABCF2	ARHGEF5
ABCF2	ARPC1A
ABCF2	CASP2
ABCF2	CDK5
ABCF2	CHCHD3
ABCF2	LUC7L2
ABCF2	METTL2B
ABCF2	RBM28
ABCF2	REPIN1
ABCF2	TNPO3
ABCF2	UBE3C
ABCF2	ZC3HC1
ABCF3	AP2M1
ABCF3	EIF2B5
ABCF3	EIF4G1
ABCF3	LSG1
ABCF3	NDUFB5
ABCF3	PSMD2
ABHD10	BDH1
ABHD10	DNAJC19
ABHD10	EEFSEC
ABHD10	NDUFB5
ABHD10	PCCB
ABHD10	SEC62
ABHD10	WDR5B
ABHD11	BCL7B
ABHD11	COMTD1
ABHD11	NSUN5
ABHD11	POR
ABHD12	DYNLRB1
ABHD14B	COPZ1
ABHD14B	MCEE
ABHD14B	NDUFAF3
ABHD14B	NSA2
ABHD14B	PFDN5
ABHD14B	RPS27L
ABHD14B	SLC25A20
ABHD14B	TMEM115
ABHD14B	TSTD1
ABHD5	ANO10
ABHD5	CNOT10
ABHD5	KIAA1143
ABHD5	LARS2
ABHD5	NCKIPSD
ABHD5	PTPN23
ABHD5	RHOA
ABHD5	SMARCC1
ABI1	GOPC
ABI1	HECA
ABI1	INPP4A
ABI1	LARP4B
ABI1	LSM14A
ABI1	QKI
ABI1	STAM
ABI1	UPF2
ABI1	WAC
ABI1	WDR37
ABI1	WTAP
ABI2	ALS2
ABI2	CD109
ABI2	NAB2
ABI2	OLA1
ABI2	PRKCE
ABI2	WDR35
ABI2	ZAK
ABI3	AIF1
ABI3	ARHGAP15
ABI3	GIMAP1
ABI3	GIMAP4
ABI3	GIMAP7
ABI3	GIMAP8
ABI3	GMFG
ABI3	RCSD1
ABI3	TNFAIP8L2
ABI3BP	C7
ABI3BP	IGJ
ABI3BP	IL16
ABI3BP	TMEM119
ABL1	BRD3
ABL1	CAMSAP1
ABL1	EHMT1
ABL1	FUBP3
ABL1	NUP214
ABLIM1	ALDH18A1
ABLIM1	FAM160B1
ABLIM1	YAP1
ABLIM3	DNAJC12
ABLIM3	RBKS
ABLIM3	ZNF385A
ABR	CHD3
ABR	CRK
ABR	GLOD4
ABR	INPP5K
ABR	MAP2K4
ABR	MINK1
ABR	MYO1C
ABR	NCOR1
ABR	PRPF8
ABR	VPS53
ABR	WDR81
ABR	ZZEF1
ABT1	DAXX
ABT1	DTNBP1
ABT1	GTF2H4
ABT1	LSM2
ABT1	MRPL2
ABT1	NOL7
ABT1	NUDT3
ABT1	PAK1IP1
ABT1	POLR1C
ABT1	SNRPC
ABT1	TBCC
ABT1	TRIM27
ABT1	WDR46
ABT1	ZNRD1
ACAA1	CCDC12
ACAA1	MLH1
ACAA1	NAPA
ACAA1	PPP1R7
ACAA1	SAP18
ACACA	ACLY
ACACA	AP2B1
ACACA	ATP6V0A1
ACACA	CPD
ACACA	ERBB2
ACACA	FASN
ACACA	GOLGA1
ACACA	LIG3
ACACA	PDPK1
ACACA	SCARB2
ACACB	APOB
ACACB	EFEMP1
ACACB	EPB42
ACACB	ISCU
ACACB	ITIH5
ACACB	LIPE
ACACB	PCK1
ACACB	PDK4
ACACB	PLIN1
ACACB	PLIN4
ACACB	TTC28
ACAD10	ATXN2
ACAD10	CEP290
ACAD8	DDX6
ACAD8	NFRKB
ACAD8	THYN1
ACAD8	VPS26B
ACAD9	UMPS
ACADM	TCEB3
ACADM	USP33
ACADSB	APBB2
ACADSB	ARL3
ACADSB	CA12
ACADSB	DNAJC12
ACADSB	ERBB4
ACADSB	ESR1
ACADSB	GREB1
ACADSB	MKL2
ACADSB	PGR
ACADSB	RABEP1
ACADSB	RALGAPA1
ACADSB	RUNDC1
ACADSB	SYBU
ACADSB	TBC1D9
ACADSB	THSD4
ACADSB	WDR19
ACADSB	ZNF552
ACADSB	ZNF703
ACADVL	CAMK1
ACADVL	DLG4
ACADVL	DVL2
ACADVL	PYCR2
ACADVL	SCRN2
ACADVL	SPAG7
ACADVL	UNC119
ACADVL	WRAP53
ACAP1	ARHGAP9
ACAP1	CORO1A
ACAP1	DOK2
ACAP1	GRAP2
ACAP1	GZMA
ACAP1	HCLS1
ACAP1	HLA-E
ACAP1	IKZF1
ACAP1	PRKCB
ACAP1	PSTPIP1
ACAP1	PYHIN1
ACAP1	RASAL3
ACAP1	WAS
ACAP1	ZAP70
ACAP2	DCUN1D1
ACAP2	DDX3X
ACAP2	GABPA
ACAP2	ITSN2
ACAP2	LRCH3
ACAP2	PHC3
ACAP2	UBXN7
ACAP2	XRN1
ACAP2	ZNF148
ACAP2	ZNF318
ACAT1	DDX10
ACAT1	ENDOD1
ACAT1	PCCA
ACAT1	SYPL1
ACAT2	FEN1
ACAT2	FIBP
ACAT2	HMGCS1
ACAT2	IDI1
ACAT2	TBCE
ACBD3	ADSS
ACBD3	COG2
ACBD3	COPA
ACBD3	EXOC8
ACBD3	FBXO28
ACBD3	PARP1
ACBD3	RBBP5
ACBD3	SEC24A
ACBD3	SNAP47
ACBD3	SNX27
ACBD3	TAF5L
ACBD3	TOR1AIP2
ACBD3	TSNAX
ACBD3	URB2
ACBD3	ZNF687
ACBD5	LARP1B
ACBD5	RAB18
ACBD6	CACYBP
ACBD6	MGST3
ACBD6	RAB25
ACBD6	STX6
ACBD6	TIPRL
ACBD6	TSEN15
ACE	MBNL2
ACIN1	AP1G2
ACIN1	CHD8
ACIN1	LUC7L
ACIN1	METTL3
ACIN1	NGDN
ACIN1	PRPF39
ACIN1	RAB2B
ACIN1	RBM23
ACIN1	RNF31
ACIN1	TOX4
ACLY	ATP6V0A1
ACLY	DNAJC7
ACLY	JUP
ACLY	LIG3
ACLY	PSME3
ACO1	SNX33
ACO2	ATXN10
ACO2	FAM83F
ACO2	MCAT
ACO2	NDUFA6
ACO2	NHP2L1
ACO2	PMM1
ACO2	SAMM50
ACO2	SEC11C
ACO2	SGSM3
ACO2	ST13
ACO2	TAB1
ACO2	ZC3H7B
ACOT1	ACOT2
ACOT1	C14orf169
ACOT1	COQ6
ACOT1	DNAJC17
ACOT1	FAH
ACOT1	GLRX5
ACOT1	ISCA2
ACOT1	MAX
ACOT1	MNAT1
ACOT1	RDH11
ACOT11	CC2D1B
ACOT11	CDC42EP4
ACOT11	DGKQ
ACOT11	OGDH
ACOT11	TNFAIP2
ACOT13	EEF1E1
ACOT13	MRPS18B
ACOT13	NEU1
ACOT13	NOL7
ACOT13	PPP1R11
ACOT2	ATP6V1D
ACOT2	C14orf169
ACOT2	COQ6
ACOT2	FAH
ACOT2	FNTB
ACOT2	GSTZ1
ACOT2	ISCA2
ACOT2	MNAT1
ACOT4	APEH
ACOT4	C4A
ACOT4	DNAJC1
ACOT4	GAMT
ACOT4	ITPK1
ACOT4	NDUFAF1
ACOT4	RAB11A
ACOT4	TMEM115
ACOT7	ELAC2
ACOT7	PSMA6
ACOT8	ACTR5
ACOT8	ELMO2
ACOT8	LIN7B
ACOT8	PYCRL
ACOT8	TP53RK
ACOT9	ARPC2
ACOT9	LGMN
ACOT9	NRBP1
ACOX1	CASKIN2
ACOX1	EXOC7
ACOX1	GGA3
ACOX1	LLGL2
ACOX1	PRPSAP1
ACOX1	RPTOR
ACOX1	SRP68
ACOX3	ADD1
ACOX3	GAK
ACOX3	HTT
ACOX3	PIK3R3
ACOX3	STX18
ACP1	COX7A2L
ACP1	PREB
ACP1	TSSC1
ACP2	CTSD
ACP2	GRN
ACP2	LGALS3BP
ACP5	ARHGAP18
ACP5	EPB41L3
ACP5	TCIRG1
ACP5	TDP2
ACSF2	CHAD
ACSF2	GTF2F1
ACSF2	PDK2
ACSF2	SEC14L2
ACSF2	SPATA20
ACSF3	BCAR1
ACSF3	CHMP1A
ACSF3	FUK
ACSF3	MLYCD
ACSF3	MTHFSD
ACSF3	TCF25
ACSF3	TERF2IP
ACSF3	TRADD
ACSL3	FDFT1
ACSL3	GNE
ACSL3	MRPL19
ACSL4	ANXA1
ACSL4	ARHGAP31
ACSL4	ARL4C
ACSL4	BNIP2
ACSL4	C1S
ACSL4	COTL1
ACSL4	CPNE8
ACSL4	FAM49A
ACSL4	GLIPR2
ACSL4	GNG2
ACSL4	HAPLN3
ACSL4	LYN
ACSL4	MSN
ACSL4	PLA2G4A
ACSL4	RBMS1
ACSL4	RPS6KA3
ACSL4	SIRPA
ACSL4	TLE4
ACSL5	GBP2
ACSL6	ADPGK
ACSS1	ASAP3
ACSS1	SRGAP3
ACSS2	EPHX1
ACSS2	XDH
ACSS3	EFCAB4B
ACSS3	GNS
ACSS3	LIN7A
ACSS3	PTER
ACTA1	KRT75
ACTA1	TPM4
ACTA2	CNN1
ACTA2	FGF1
ACTA2	LIMS2
ACTA2	LMOD1
ACTA2	MSRB3
ACTA2	MYL9
ACTA2	NEXN
ACTA2	PDLIM7
ACTA2	TAGLN
ACTA2	TGFB1I1
ACTA2	TPM2
ACTA2	UACA
ACTB	CLIC1
ACTB	GUK1
ACTB	PPP1R14B
ACTB	PSMG3
ACTB	RAB3IL1
ACTB	RAC1
ACTB	RSU1
ACTB	SH3BGRL3
ACTB	TAX1BP3
ACTB	TMOD1
ACTB	TMSB10
ACTB	VASP
ACTB	ZYX
ACTBL2	CD59
ACTBL2	CNN3
ACTBL2	FLNA
ACTBL2	KCTD9
ACTBL2	LAMB3
ACTBL2	WWTR1
ACTG1	PLIN3
ACTG1	STMN4
ACTG2	ANXA8
ACTG2	KRT14
ACTG2	MAMDC2
ACTG2	PPP1R14A
ACTL6A	DCUN1D1
ACTL6A	DVL3
ACTL6A	FXR1
ACTL6A	GNB4
ACTL6A	MFN1
ACTL6A	MRPL47
ACTL6A	MRPS22
ACTL6A	NUDT21
ACTL6A	POLR2H
ACTL6A	PSMD2
ACTL6A	RFC4
ACTL6B	AFM
ACTL6B	HRG
ACTL6B	NAA11
ACTN1	CALD1
ACTN1	CD55
ACTN1	FERMT2
ACTN1	FLNA
ACTN1	KDELC1
ACTN1	MFGE8
ACTN1	MYL9
ACTN1	MYO1E
ACTN1	NXN
ACTN1	PLAUR
ACTN1	PLS3
ACTN1	TPM2
ACTN4	KRT9
ACTN4	PAPSS1
ACTN4	SIRT2
ACTN4	SMTN
ACTR10	DCAF5
ACTR10	FNTB
ACTR10	MNAT1
ACTR10	NAA30
ACTR10	SNW1
ACTR10	TIMM9
ACTR10	TRMT5
ACTR10	UBR7
ACTR10	WDR89
ACTR1A	BLOC1S2
ACTR1A	CAPZB
ACTR1A	DBN1
ACTR1A	ECHS1
ACTR1A	EXOSC1
ACTR1A	HPS6
ACTR1A	MAP7D1
ACTR1A	PGAM1
ACTR1B	FAHD2A
ACTR1B	XRCC5
ACTR2	ACTR3
ACTR2	ATAD2B
ACTR2	CAB39
ACTR2	KPNA3
ACTR2	LIMS1
ACTR2	PPP3R1
ACTR2	PRKD3
ACTR2	SMEK2
ACTR2	TAB2
ACTR3	ARPC2
ACTR3	LGMN
ACTR3	NRBF2
ACTR3	NT5C2
ACTR3	PADI2
ACTR3	RAP2B
ACTR3B	CHERP
ACTR3B	CPSF4
ACTR3B	GPT2
ACTR3B	NDUFAF4
ACTR3B	PUS7
ACTR3B	SOX9
ACTR3B	TFCP2L1
ACTR5	ARFGAP1
ACTR5	CTNNBL1
ACTR5	CTSA
ACTR5	DHX35
ACTR5	DNTTIP1
ACTR5	LSM14B
ACTR5	MVK
ACTR5	NFS1
ACTR5	TP53RK
ACTR6	C12orf29
ACTR6	DENR
ACTR6	IFT81
ACTR6	KRR1
ACTR6	MAPKAPK5
ACTR6	METAP2
ACTR6	MRPL42
ACTR6	NEDD1
ACTR6	ZDHHC13
ACTR8	APPL1
ACTR8	DHX30
ACTR8	IP6K1
ACTR8	LIMD1
ACTR8	PDE12
ACTR8	POLR2A
ACTR8	QRICH1
ACTR8	RNF123
ACTR8	SACM1L
ACTR8	SLMAP
ACTR8	TMF1
ACTR8	USP4
ACTR8	VPRBP
ACYP1	HMGB2
ACYP1	THOC1
ACYP2	ITFG2
ADA	LIMK1
ADA	MEMO1
ADA	MLKL
ADA	RPS6KA4
ADAM10	AQR
ADAM10	DPP8
ADAM10	MAP3K2
ADAM10	TMOD3
ADAM10	VPS13C
ADAM17	CAD
ADAM17	CEP170
ADAM17	CTTNBP2NL
ADAM17	DDX18
ADAM17	DHX36
ADAM17	DHX57
ADAM17	PRPF40A
ADAM17	ROCK2
ADAM17	SOS1
ADAM17	SPAST
ADAM17	YEATS2
ADAMTS4	DYSF
ADAMTS4	TPM4
ADAMTS4	ZYX
ADAP1	C15orf48
ADAP1	FKBP10
ADAP1	MICALL2
ADAP1	SERPINA3
ADAP2	APOC2
ADAP2	FCGR3A
ADAP2	MERTK
ADAP2	PTGS1
ADAP2	STAB1
ADAP2	TBXAS1
ADAP2	TLR7
ADAR	EIF2AK2
ADAR	PIP5K1A
ADAR	RPS6KC1
ADAR	TARS2
ADAR	TOR1AIP2
ADAR	ZNF687
ADCK4	AKT2
ADCK4	ATP5SL
ADCK4	BCKDHA
ADCK4	ITPKC
ADCK4	MED29
ADCK4	NAPA
ADCK4	SNCG
ADD1	FRYL
ADD1	GAK
ADD1	HAUS3
ADD1	HTT
ADD1	MAN1A1
ADD1	MRFAP1
ADD1	POLR2A
ADD1	SEPSECS
ADD1	STX18
ADD1	UBE2K
ADD2	MAP7D3
ADD2	SERPINF2
ADD2	SMAD9
ADD2	TF
ADD3	XPNPEP1
ADH4	APOB
ADK	ANXA7
ADK	GLA
ADK	HNRNPF
ADK	VDAC2
ADNP	ARFGEF2
ADNP	CNNM4
ADNP	CSTF1
ADNP	MOCS3
ADNP	NCOA3
ADNP	NCOA6
ADNP	POLR3A
ADNP	VAPB
ADO	HNRNPH3
ADO	PPA1
ADO	SUPV3L1
ADO	UBE2D1
ADO	VPS26A
ADPGK	ANAPC4
ADPGK	HMG20A
ADPGK	LACTB
ADPGK	TNFAIP2
ADPGK	TRIP4
ADPRHL2	AP2M1
ADPRHL2	DPH2
ADPRHL2	EBNA1BP2
ADPRHL2	ERI3
ADPRHL2	GNL2
ADPRHL2	IPO13
ADPRHL2	MAP7D1
ADPRHL2	MED8
ADPRHL2	MRPL37
ADPRHL2	NOC2L
ADPRHL2	PEF1
ADPRHL2	PPIE
ADPRHL2	PSMA5
ADPRHL2	PSMB2
ADPRHL2	SAP30BP
ADPRHL2	TRAPPC3
ADPRHL2	UROD
ADRBK1	ANKRD13D
ADRBK1	CORO1B
ADRBK1	IGHMBP2
ADRBK1	KDM2A
ADRBK1	PITPNM1
ADRBK1	RAD9A
ADRBK1	RPS6KB2
ADRBK1	TCIRG1
ADRBK2	MYO18B
ADRBK2	SMAP2
ADRM1	ARFGAP1
ADRM1	CCDC124
ADRM1	DDX27
ADRM1	DNTTIP1
ADRM1	DPM1
ADRM1	LSM14B
ADRM1	NAA10
ADRM1	PSMA7
ADRM1	SRM
ADRM1	TIMM50
ADRM1	TOMM40
ADRM1	TPD52L2
ADRM1	TUBA1B
ADRM1	TUBA1C
ADRM1	UBE2S
ADSL	DRG1
ADSL	EIF3D
ADSL	NF2
ADSL	NHP2L1
ADSL	PDXP
ADSL	PES1
ADSL	PHF5A
ADSL	PITPNB
ADSL	POLDIP3
ADSL	RANBP1
ADSL	RANGAP1
ADSL	RBX1
ADSL	SF3B5
ADSL	SMARCB1
ADSL	THOC5
ADSL	TOMM22
ADSS	FBXO28
ADSS	FH
ADSS	HEATR1
ADSS	HNRNPU
ADSS	NVL
ADSS	SH3BP5L
ADSS	TFB2M
ADSS	TOMM20
ADSS	TSNAX
ADSS	WDR26
ADSSL1	AKT1
ADSSL1	EIF2B2
ADSSL1	GSTZ1
ADSSL1	MRPL41
ADSSL1	NDOR1
ADSSL1	SETD3
ADSSL1	SLC9A3R2
AEBP1	BGN
AEBP1	CDH11
AEBP1	COL1A1
AEBP1	COL1A2
AEBP1	COL3A1
AEBP1	COL5A1
AEBP1	COL5A2
AEBP1	FAP
AEBP1	HTRA1
AEBP1	ISLR
AEBP1	LRRC15
AEBP1	LUM
AEBP1	MMP2
AEBP1	PODN
AEBP1	SFRP2
AEBP1	SPARC
AEBP1	SRPX2
AEBP1	THBS2
AES	ATP5D
AES	C19orf25
AES	DPP7
AES	MRPL54
AES	RAB11B
AES	SGTA
AES	THOP1
AES	TLE2
AFAP1	DNM3
AFAP1	LUZP1
AFAP1	SH3PXD2A
AFAP1	TLN1
AFAP1L2	ME3
AFAP1L2	PABPC5
AFAP1L2	SIPA1L1
AFF4	ATRX
AFF4	C5orf24
AFF4	CCNT1
AFF4	DMXL1
AFF4	FBXO38
AFF4	GOLGB1
AFF4	IL6ST
AFF4	IPO11
AFF4	KDM3B
AFF4	KIF3A
AFF4	LNPEP
AFF4	MATR3
AFF4	PJA2
AFF4	RAD50
AFF4	RAPGEF6
AFF4	RBM27
AFF4	SMAD5
AFF4	TNPO1
AFF4	TRIM23
AFF4	TTC37
AFF4	ZKSCAN1
AFMID	CSNK1D
AFMID	FGGY
AFMID	ZDHHC5
AFTPH	HEATR5B
AFTPH	PREPL
AFTPH	PUM2
AGA	GOT2
AGA	IRX5
AGA	TCERG1L
AGAP1	CUL3
AGAP1	NBAS
AGAP1	RQCD1
AGAP1	TRIP12
AGAP3	CDK5
AGAP3	IMPDH1
AGAP3	PDAP1
AGAP3	REPIN1
AGFG1	BACH1
AGFG1	CP
AGFG1	DDX18
AGFG1	IWS1
AGFG1	KYNU
AGFG1	LIMS1
AGFG1	NAMPT
AGFG1	PSME4
AGFG1	RQCD1
AGFG1	S100A8
AGFG1	S100A9
AGFG1	TRIP12
AGFG2	PGPEP1
AGFG2	PMPCB
AGFG2	TSC22D4
AGFG2	XRCC1
AGK	ARMC10
AGK	CASP2
AGK	COPG2
AGK	CUL1
AGK	DNAJC2
AGK	FAM133B
AGK	KAT2A
AGK	LUC7L2
AGK	MRPS33
AGK	NDUFA5
AGK	PMPCB
AGK	PRKAG2
AGK	PUS7
AGK	RINT1
AGK	TNPO3
AGK	TRIM24
AGK	ZC3HC1
AGK	ZNF3
AGL	UBR7
AGL	ZNF468
AGPAT3	CRYZL1
AGPAT3	HLCS
AGPAT3	HSPA8
AGPAT3	KIAA1522
AGPAT3	MLEC
AGPAT3	URB1
AGPAT5	ARHGEF10
AGPAT5	BIN3
AGPAT5	CNOT7
AGPAT5	DCTN6
AGPAT5	ERI1
AGPAT5	KCTD9
AGPAT5	MAK16
AGPAT5	MTMR9
AGPAT5	POLR3D
AGPAT5	PPP2CB
AGPAT5	PPP2R2A
AGPAT5	VPS37A
AGPAT5	XPO7
AGPS	CDK18
AGPS	NNT
AGPS	PLEKHA3
AGPS	SERPINA10
AGR2	AGR3
AGR2	BCAS1
AGR2	CMBL
AGR2	FOXA1
AGR2	LIMA1
AGR2	MLPH
AGR2	SERPINA4
AGR2	VAV3
AGR3	BCAS1
AGR3	CA12
AGR3	ESR1
AGR3	EVL
AGR3	EXOC6
AGR3	FOXA1
AGR3	GFRA1
AGR3	MAGED2
AGR3	MLPH
AGR3	PCBD2
AGR3	RABEP1
AGR3	REPS2
AGR3	SCUBE2
AGR3	SYTL4
AGR3	THSD4
AGR3	ZNF552
AGRN	AHDC1
AGRN	LAMA5
AGRN	NOTCH3
AGRN	QPRT
AGRN	SH3BP4
AGT	AS3MT
AGT	FHL2
AGT	ORM1
AGT	RABL2A
AGT	S100A13
AGTRAP	CPSF3L
AGTRAP	GPX4
AGTRAP	NOC2L
AGTRAP	PARK7
AGTRAP	PEX14
AGTRAP	POLR2E
AGTRAP	RER1
AGTRAP	SDF4
AGTRAP	SSU72
AGTRAP	TPRG1L
AGTRAP	TST
AHCY	COMMD7
AHCY	DTYMK
AHCY	EIF2S2
AHCY	MAPRE1
AHCY	NCL
AHCY	RALY
AHCYL1	CLSTN1
AHCYL1	SLC27A2
AHCYL2	ENPP4
AHCYL2	MANBA
AHCYL2	TMED4
AHCYL2	TRIM14
AHCYL2	WDSUB1
AHDC1	ECE1
AHDC1	LAMA5
AHDC1	WASF2
AHNAK	AKAP9
AHNAK	IL6ST
AHNAK	MAGI3
AHNAK	MAN2A1
AHNAK	MYO5C
AHNAK	PANK3
AHNAK	SEL1L
AHNAK	SPTLC2
AHNAK	STAM2
AHNAK	TRIP11
AHNAK	UBR1
AHNAK	UEVLD
AHNAK2	PTGFRN
AHNAK2	SFXN3
AHNAK2	ST5
AHNAK2	VCL
AHR	HDAC9
AHSA1	C14orf166
AHSA1	EIF2B2
AHSA1	ERH
AHSA1	GLRX5
AHSA1	HSPE1
AHSA1	MARK3
AHSA1	MED6
AHSA1	MTA1
AHSA1	PAICS
AHSA1	PSMA3
AHSA1	PSMC1
AHSA1	VRK1
AHSG	HIST1H1A
AIDA	C1orf35
AIDA	PDE6D
AIDA	SMYD2
AIDA	TIMP1
AIF1	ARHGAP15
AIF1	ARHGAP25
AIF1	BTK
AIF1	CYTH4
AIF1	GMFG
AIF1	HCLS1
AIF1	LCP2
AIF1	MYO1F
AIF1	NCF4
AIF1	TNFAIP8L2
AIF1	WAS
AIF1L	CKB
AIF1L	PHGDH
AIF1L	PLCH1
AIF1L	RAP2A
AIFM1	ATP5B
AIFM1	ATP6AP1
AIFM1	BCAP31
AIFM1	CETN2
AIFM1	G6PD
AIFM1	MCTS1
AIFM1	NKAP
AIFM1	NSDHL
AIFM1	PMM2
AIFM1	TSFM
AIFM1	UBE2A
AIFM1	UTP14A
AIFM1	VAMP7
AIM1	ATG5
AIM1	MED23
AIM1	NUP43
AIM1	PDSS2
AIM1	PREP
AIM1	QRSL1
AIM1	RTN4IP1
AIM1	STX7
AIM1	TAB2
AIM1	VTA1
AIMP1	CISD2
AIMP1	CMC1
AIMP1	EIF4E
AIMP1	ENOPH1
AIMP1	INTS12
AIMP1	LARP7
AIMP1	NUDT9
AIMP1	OCIAD1
AIMP1	SCOC
AIMP1	SPATA5
AIP	ANKRD13D
AIP	NDUFV1
AIP	RAD9A
AK1	COPS6
AK1	EDF1
AK1	ENDOG
AK1	MRPL24
AK1	MRPL41
AK1	PIN4
AK1	PTRH1
AK2	ATG3
AK2	FAF1
AK2	KPNA6
AK2	PPP1R8
AK2	RBBP4
AK2	RPP25
AK2	SF3A3
AK2	SNRNP40
AK2	TXLNA
AK2	YARS
AK3	CDC37L1
AK3	RCL1
AK3	SMARCA2
AKAP1	COIL
AKAP1	DYNLL2
AKAP1	MRPS23
AKAP10	ALDH3A2
AKAP10	ANKFY1
AKAP10	CHD1
AKAP10	DHX8
AKAP10	DMXL1
AKAP10	GPATCH8
AKAP10	MED13L
AKAP10	NCOR1
AKAP10	PAFAH1B1
AKAP10	SYNRG
AKAP10	ZZEF1
AKAP11	ATE1
AKAP11	COG6
AKAP11	ELF1
AKAP11	MPHOSPH8
AKAP11	MTMR6
AKAP11	NAA16
AKAP11	NHLRC3
AKAP11	PDS5B
AKAP11	RBM26
AKAP11	SUCLA2
AKAP11	XPO4
AKAP12	COL14A1
AKAP12	LAMA2
AKAP12	LTBP2
AKAP12	PROS1
AKAP12	RBMS3
AKAP12	SPARCL1
AKAP12	TNS1
AKAP13	LUZP1
AKAP13	RABGAP1L
AKAP13	RNF150
AKAP13	SKAP2
AKAP13	TBC1D2B
AKAP13	VPS13C
AKAP8	AKAP8L
AKAP8	BRD4
AKAP8	GTPBP3
AKAP8	HOOK2
AKAP8	MAP2K7
AKAP8	MBD1
AKAP8	PNN
AKAP8	SIN3B
AKAP8	TNPO2
AKAP8L	CCDC94
AKAP8L	CXXC1
AKAP8L	GCDH
AKAP8L	IRF3
AKAP8L	PIN1
AKAP8L	QTRT1
AKAP8L	SNRNP70
AKAP8L	TRMT1
AKAP8L	XAB2
AKAP8L	ZGPAT
AKAP9	CCDC132
AKAP9	FMN1
AKAP9	LMTK2
AKAP9	LNPEP
AKAP9	PARD3B
AKAP9	PEX1
AKAP9	REL
AKAP9	SPG11
AKAP9	ZKSCAN1
AKR1A1	HAUS4
AKR1A1	IFT20
AKR1A1	OSTF1
AKR1A1	PGD
AKR1A1	SMAP2
AKR1B1	C1S
AKR1B1	CCDC88A
AKR1B1	COTL1
AKR1B1	ELMO1
AKR1B1	FYN
AKR1B1	GLIPR2
AKR1B1	HAAO
AKR1B1	HAPLN3
AKR1B1	IFI16
AKR1B1	MAP7D3
AKR1B1	PLTP
AKR1B1	RASSF2
AKR1B10	BCL3
AKR1B10	ETFA
AKR1B10	HGD
AKR1B10	IDH1
AKR1B10	PDLIM1
AKR1B10	RALB
AKR1B10	S100A7A
AKR1B10	SDR16C5
AKR1C1	AKR1C2
AKR1C1	GPD1
AKR1C1	S100B
AKR1C1	TF
AKR1C2	GPD1
AKR1C2	MAP2
AKR7A2	AKR7A3
AKR7A2	ARHGEF16
AKR7A2	HMGCL
AKR7A2	LRRC47
AKR7A3	ARFIP2
AKR7A3	C12orf10
AKR7A3	CDKN2AIPNL
AKR7A3	CMBL
AKR7A3	COMMD10
AKR7A3	EVL
AKR7A3	SPATA20
AKR7A3	TSG101
AKR7A3	VAV3
AKR7A3	ZNF385A
AKT1	CALML5
AKT1	CCNK
AKT1	CINP
AKT1	CRIP2
AKT1	DPAGT1
AKT1	DYNLT1
AKT1	FHOD1
AKT1	INF2
AKT1	PACS2
AKT1	SETD3
AKT1	TSTA3
AKT1	VTI1B
AKT1S1	AP2A1
AKT1S1	AP2S1
AKT1S1	CAPNS1
AKT1S1	COPE
AKT1S1	EPN1
AKT1S1	ISOC2
AKT1S1	NAPA
AKT1S1	PPP2R1A
AKT1S1	RABAC1
AKT1S1	RHOC
AKT1S1	SCAF1
AKT1S1	SEPW1
AKT2	ATP5SL
AKT2	BCKDHA
AKT2	GSK3A
AKT2	MED29
AKT2	PAF1
AKT2	SGK3
AKT2	SIPA1L3
AKT2	SIRT2
AKT2	USF2
AKT3	ARHGAP31
AKT3	ARL4C
AKT3	CLIP2
AKT3	CTTNBP2NL
AKT3	MYO1E
AKT3	NRP1
AKT3	PLXDC2
AKT3	PROS1
AKT3	SNAP91
AKTIP	ARL2BP
AKTIP	FUK
ALAD	AUH
ALAD	BSPRY
ALAD	EPHX2
ALAD	HDHD3
ALAD	SORL1
ALAD	STXBP1
ALB	CFHR1
ALB	ITIH2
ALB	KRT13
ALDH16A1	AMBP
ALDH16A1	ATP2A3
ALDH16A1	SAFB2
ALDH18A1	CKAP4
ALDH18A1	COPB2
ALDH18A1	GLB1
ALDH18A1	MAGED1
ALDH18A1	PDIA5
ALDH18A1	SND1
ALDH18A1	SURF4
ALDH18A1	TM9SF3
ALDH1A1	CLIC2
ALDH1A2	APOB
ALDH1A2	TNS1
ALDH1A3	ANXA1
ALDH1A3	ARHGAP31
ALDH1A3	CPNE8
ALDH1A3	CRYAB
ALDH1A3	GSTA1
ALDH1A3	MPRIP
ALDH1A3	PLA2G4A
ALDH1A3	RIN3
ALDH1A3	SOD3
ALDH1B1	LGALS1
ALDH1B1	RAB32
ALDH1B1	TGFBI
ALDH1L2	ARSB
ALDH1L2	FNDC1
ALDH1L2	GFPT2
ALDH1L2	PLXDC2
ALDH3A2	NMNAT3
ALDH3A2	SGK3
ALDH3A2	SNX24
ALDH3A2	SPTBN4
ALDH4A1	AMBP
ALDH4A1	ASL
ALDH4A1	GSR
ALDH4A1	RAB3D
ALDH4A1	RBBP9
ALDH4A1	RETSAT
ALDH5A1	GPLD1
ALDH5A1	IDH3A
ALDH5A1	TATDN3
ALDH6A1	BTD
ALDH6A1	CD46
ALDH6A1	FOXA1
ALDH6A1	GOLGB1
ALDH6A1	MYO5C
ALDH6A1	RPS6KA5
ALDH6A1	RREB1
ALDH6A1	SPTLC2
ALDH6A1	TRIP11
ALDH6A1	ZFYVE1
ALDH7A1	APLP2
ALDH7A1	HEXB
ALDH9A1	CCT6B
ALDH9A1	CREG1
ALDH9A1	MRPS14
ALDH9A1	PRUNE
ALDH9A1	QSOX1
ALG1	CMBL
ALG1	COG7
ALG1	DNAJA3
ALG1	GLYR1
ALG1	GSPT1
ALG1	HN1L
ALG1	NME3
ALG1	PDXDC1
ALG1	SLC9A3R1
ALG1	SPRYD3
ALG1	TM9SF1
ALG1	WDR24
ALG13	EPHX2
ALG2	ERLEC1
ALG2	HIST1H2BD
ALG2	KIAA0368
ALG2	MRPL50
ALG2	NANS
ALG2	POLE3
ALG5	MIPEP
ALG5	MTIF3
ALG5	SAP18
ALG5	SUGT1
ALG5	TPT1
ALG5	UFM1
ALG5	WBP4
ALKBH4	ARF5
ALKBH4	ARMC10
ALKBH4	ARPC1A
ALKBH4	BUD31
ALKBH4	C7orf55
ALKBH4	CNPY4
ALKBH4	COPS6
ALKBH4	CPSF4
ALKBH4	GNB2
ALKBH4	LRWD1
ALKBH4	PDAP1
ALKBH4	POLR2J
ALKBH4	POP7
ALKBH4	PRKRIP1
ALKBH4	TRIP6
ALKBH4	TSC22D4
ALKBH5	ATPAF2
ALKBH5	COPS3
ALKBH5	DRG2
ALKBH5	MED9
ALKBH5	PRPSAP2
ALKBH5	RAI1
ALKBH5	SHMT1
ALKBH5	TOP3A
ALOX15B	ARL4D
ALOX15B	LYRM4
ALOX5	AMPD3
ALOX5	CSF1R
ALOX5	DOCK10
ALOX5	DPYD
ALOX5	ITGAM
ALOX5	TBXAS1
ALPL	DHRS3
ALPL	FAM129A
ALS2	CCNT2
ALS2	FASTKD2
ALS2	GPATCH2
ALS2	GTF3C3
ALS2	SF3B1
ALS2	WDR35
ALS2	ZNF320
AMBP	PLEKHF2
AMBP	SARDH
AMBP	TRIM3
AMDHD2	DNAJC17
AMDHD2	FAHD1
AMDHD2	HN1L
AMDHD2	MGRN1
AMDHD2	NME3
AMDHD2	NUDT16L1
AMDHD2	RHOT2
AMDHD2	TELO2
AMDHD2	TSC2
AMDHD2	WDR24
AMOT	DOCK5
AMOT	POU2F3
AMOT	PPP2R3A
AMPD2	PLOD1
AMPD2	TFCP2L1
AMPD2	TUBA4A
AMPD2	WDR77
ANAPC2	EHMT1
ANAPC2	NDOR1
ANAPC2	SURF1
ANAPC4	DHX15
ANAPC4	HAUS3
ANAPC4	RAB28
ANAPC4	RBPJ
ANAPC4	STAT5A
ANAPC4	STAT5B
ANAPC5	ANAPC7
ANAPC5	BRAP
ANAPC5	C12orf43
ANAPC5	DDX54
ANAPC5	DDX55
ANAPC5	DENR
ANAPC5	EIF2B1
ANAPC5	KNTC1
ANAPC5	MAPKAPK5
ANAPC5	NUP37
ANAPC5	PRPF38B
ANAPC5	PSMD9
ANAPC5	RBM19
ANAPC5	RSRC2
ANAPC5	SART3
ANAPC5	SUDS3
ANAPC5	VPS29
ANAPC7	C12orf29
ANAPC7	DDX51
ANAPC7	DDX55
ANAPC7	DENR
ANAPC7	EIF2B1
ANAPC7	MAPKAPK5
ANAPC7	METAP2
ANAPC7	MRPL42
ANAPC7	NUP37
ANAPC7	PWP1
ANAPC7	RSRC2
ANAPC7	SNRPF
ANAPC7	UBE2N
ANAPC7	VPS29
ANG	RNASE4
ANG	SIRT3
ANGEL2	ARID4A
ANGEL2	CEP350
ANGEL2	CPEB3
ANGEL2	MGEA5
ANGEL2	NEK7
ANGEL2	RAB3GAP2
ANGEL2	RALGPS2
ANGEL2	RCOR3
ANGEL2	RPS6KC1
ANGEL2	RSBN1L
ANGEL2	RUFY2
ANGEL2	SIRT1
ANGEL2	TOR1AIP1
ANGEL2	TPR
ANGEL2	TRAF5
ANGEL2	ZC3H11A
ANGPTL2	ANTXR1
ANGPTL2	LOX
ANGPTL2	RARRES2
ANK1	CTNNA3
ANK1	SERPINF2
ANK2	C3
ANK2	NR3C1
ANK2	PTGIS
ANK2	RBMS3
ANK2	TLN1
ANK3	CCDC6
ANKFY1	C17orf85
ANKFY1	DHX8
ANKFY1	GPATCH8
ANKFY1	MAP2K4
ANKFY1	MINK1
ANKFY1	NCOR1
ANKFY1	PAFAH1B1
ANKFY1	PHF3
ANKFY1	PRPF8
ANKFY1	UBE2G1
ANKFY1	ZZEF1
ANKIB1	BAZ1B
ANKIB1	CCDC132
ANKIB1	COG5
ANKIB1	EXOC4
ANKIB1	FAM133B
ANKIB1	GTPBP10
ANKIB1	LMTK2
ANKIB1	PEX1
ANKIB1	RINT1
ANKIB1	TNPO3
ANKLE2	BRAP
ANKLE2	CAMKK2
ANKLE2	CLIP1
ANKLE2	DHX37
ANKLE2	GATC
ANKLE2	GCLM
ANKLE2	GCN1L1
ANKLE2	GOLGA3
ANKLE2	NT5DC3
ANKLE2	RAB35
ANKLE2	RFC5
ANKLE2	SART3
ANKMY2	HMGCS2
ANKMY2	MIOS
ANKMY2	VPS26B
ANKRA2	AP3B1
ANKRA2	CCNH
ANKRA2	CHD1
ANKRA2	DCTN4
ANKRA2	FAM114A2
ANKRA2	FBXO38
ANKRA2	FOXA1
ANKRA2	KDM3B
ANKRA2	MAST4
ANKRA2	MSH3
ANKRA2	MTX3
ANKRA2	NUDT12
ANKRA2	PCBD2
ANKRA2	PGGT1B
ANKRA2	RAD50
ANKRA2	SLU7
ANKRA2	TRIM23
ANKRA2	YTHDC2
ANKRA2	ZFYVE16
ANKRD13A	GIT2
ANKRD13A	NFYB
ANKRD13D	CORO1B
ANKRD13D	IGHMBP2
ANKRD13D	KDM2A
ANKRD13D	NDUFS8
ANKRD13D	NDUFV1
ANKRD13D	RAD9A
ANKRD13D	TCIRG1
ANKRD16	AS3MT
ANKRD16	ECHDC3
ANKRD17	G3BP2
ANKRD17	RCHY1
ANKRD17	SCARB2
ANKRD17	SCFD2
ANKRD17	SDAD1
ANKRD17	SMARCAD1
ANKRD17	UBA6
ANKRD17	USO1
ANKRD17	WDFY3
ANKRD26	PPFIA4
ANKRD26	ZNF318
ANKRD27	GPATCH1
ANKRD27	HAUS5
ANKRD27	HSPA14
ANKRD27	LSM14A
ANKRD27	MSH2
ANKRD27	NUDT19
ANKRD27	OTUD6B
ANKRD28	HACL1
ANKRD28	NUP210
ANKRD28	RAF1
ANKRD28	ZFYVE20
ANKRD30B	DNMBP
ANKRD30B	FBP1
ANKRD30B	RAB6C
ANKRD30B	SH3GLB2
ANKRD30B	STARD10
ANKRD50	EPS8
ANKRD50	ERBB2
ANKRD52	AVL9
ANKRD52	DDX23
ANKRD52	GCN1L1
ANKRD52	HERC2
ANKRD52	KIAA0100
ANKRD52	RNF41
ANKRD54	ASCC2
ANKRD54	AUP1
ANKRD54	DRG1
ANKRD54	GCAT
ANKRD54	H2AFX
ANKRD54	MCAT
ANKRD54	MVK
ANKRD54	NDUFA6
ANKRD54	PHF5A
ANKRD54	RBX1
ANKRD54	TK1
ANKRD54	TOMM22
ANKRD54	TXN2
ANKRD54	UQCR10
ANKS1A	C6orf106
ANKS1A	DHX16
ANKS1A	EHMT2
ANKS1A	MAPK14
ANKS1A	MDC1
ANKS1A	NFYA
ANKS1A	NUP153
ANKS1A	PHF6
ANKS1A	PRKDC
ANKS1A	RXRB
ANKS1A	SRPK1
ANKS1A	TAF8
ANKS1A	XPO5
ANKZF1	ATG4B
ANKZF1	CDK3
ANKZF1	ING5
ANKZF1	KIAA0907
ANKZF1	OGT
ANKZF1	PNN
ANKZF1	TIA1
ANLN	ASPM
ANLN	CDK1
ANLN	CENPE
ANLN	CENPF
ANLN	CENPI
ANLN	CKS1B
ANLN	IQGAP3
ANLN	KIF23
ANLN	KIFC1
ANLN	PRC1
ANLN	RRM2
ANLN	TPX2
ANLN	TRIP13
ANLN	UBE2T
ANO10	APEH
ANO10	ARF4
ANO10	COMMD3
ANO10	DNAJC1
ANO10	GMPPB
ANO10	PTPN23
ANP32A	ANP32C
ANP32A	DUT
ANP32A	PPCDC
ANP32A	SEC11A
ANP32A	ULK3
ANP32E	COMMD2
ANP32E	DEK
ANP32E	GLS
ANP32E	LBR
ANP32E	LDHB
ANP32E	TRMT11
ANP32E	UBA2
ANP32E	UGT8
ANPEP	ME3
ANPEP	PRKCE
ANPEP	SRGAP2
ANTXR1	COL11A1
ANTXR1	COL12A1
ANTXR1	INHBA
ANTXR1	LOX
ANTXR1	THBS2
ANTXR1	TIMP2
ANXA1	ARL4C
ANXA1	CPNE8
ANXA1	CRYAB
ANXA1	CYR61
ANXA1	GLIPR2
ANXA1	IGF2BP2
ANXA1	MSN
ANXA1	PLA2G4A
ANXA1	PRKCA
ANXA1	PRNP
ANXA1	RBMS1
ANXA1	SLFN11
ANXA1	TUBB6
ANXA1	VIM
ANXA11	EIF3F
ANXA11	LGALS3
ANXA11	RRAGA
ANXA3	CALB2
ANXA3	CNN3
ANXA3	CYB5R2
ANXA3	EGFR
ANXA3	HSD17B12
ANXA3	KRT7
ANXA3	KRT9
ANXA3	PROM1
ANXA3	TRIM2
ANXA3	UBE2E3
ANXA4	PEA15
ANXA4	SDC1
ANXA5	LMNA
ANXA5	MXRA7
ANXA5	SEC31A
ANXA6	C15orf57
ANXA6	GNAI2
ANXA6	MVP
ANXA6	RPS27L
ANXA7	DNAJB12
ANXA7	ECD
ANXA7	MRPS16
ANXA7	SEC24C
ANXA8	CALML3
ANXA8	FERMT1
ANXA8	KRT14
ANXA8	KRT5
ANXA8	KRT6A
ANXA8	KRT6B
ANXA8	LAMB3
ANXA8	LAMC2
ANXA8	MAPK4
ANXA8	MT1X
ANXA8	PAK7
ANXA8	SERPINB5
ANXA8	TRIM29
ANXA9	C6orf211
ANXA9	FAM63A
ANXA9	GATA3
ANXA9	RBKS
ANXA9	REPS2
ANXA9	SPR
ANXA9	TLE3
ANXA9	ZNF703
AOC2	NKIRAS2
AOC3	CAV1
AOC3	CCL14
AOC3	CD93
AOC3	CDH5
AOC3	CNRIP1
AOC3	COL14A1
AOC3	CYGB
AOC3	GIPC2
AOC3	GPX3
AOC3	HSPB6
AOC3	HSPG2
AOC3	ITGA7
AOC3	MMRN2
AOC3	PDE2A
AOC3	PGM5
AOC3	RBMS3
AOC3	RHOJ
AOC3	SDPR
AOC3	TNS1
AP1B1	ASCC2
AP1B1	NF2
AP1B1	P4HB
AP1B1	PES1
AP1B1	PGD
AP1B1	SAMM50
AP1B1	SGSM3
AP1B1	TBC1D10A
AP1B1	TBC1D22A
AP1B1	TFIP11
AP1B1	TOM1
AP1G1	ATP6V0D1
AP1G1	CDH1
AP1G1	CTCF
AP1G1	DHX38
AP1G1	FUK
AP1G1	GNL3L
AP1G1	HEATR3
AP1G1	HSDL1
AP1G1	ITFG1
AP1G1	LONP2
AP1G1	MLYCD
AP1G1	MON1B
AP1G1	PHKB
AP1G1	WWP2
AP1G2	CIRBP
AP1G2	DCAF5
AP1G2	DHRS2
AP1G2	GMPR2
AP1G2	RAB2B
AP1G2	RAB6C
AP1G2	TOX4
AP1M1	CDC37
AP1M1	DDA1
AP1M1	MED26
AP1M1	RAVER1
AP1M1	TYK2
AP1S1	ARF5
AP1S1	ARMC10
AP1S1	ARPC1A
AP1S1	ATP5J2
AP1S1	EPHB4
AP1S1	GNB2
AP1S1	PDAP1
AP1S1	PDIA4
AP1S1	POLR2J
AP1S1	SNRPE
AP1S1	WBSCR16
AP2A1	ECHS1
AP2A1	EPN1
AP2A1	SCAF1
AP2A2	CHID1
AP2A2	EIF3F
AP2A2	EPS8L2
AP2A2	NAP1L4
AP2A2	NUP98
AP2A2	PDDC1
AP2A2	PHRF1
AP2A2	PKP3
AP2A2	RIC8A
AP2A2	RRP8
AP2A2	TOLLIP
AP2B1	ATP6V0A1
AP2B1	BECN1
AP2B1	C17orf75
AP2B1	DDX52
AP2B1	GAPVD1
AP2B1	GOSR1
AP2B1	LIG3
AP2B1	NF1
AP2B1	PSME3
AP2B1	RHOT1
AP2B1	RUNDC1
AP2B1	VPS25
AP2M1	DVL3
AP2M1	EIF4EBP1
AP2M1	IDH3G
AP2M1	NSDHL
AP2M1	PSMA4
AP2M1	PSMD2
AP2M1	SEC13
AP2M1	TRIM47
AP2S1	ATP5J2
AP2S1	BUD31
AP2S1	CAPNS1
AP2S1	COX6B1
AP2S1	HSD17B10
AP2S1	HSPBP1
AP2S1	MRPS12
AP2S1	NDUFB11
AP2S1	POP7
AP2S1	PPP2R1A
AP2S1	RBX1
AP2S1	RUVBL2
AP2S1	SEPW1
AP2S1	STRN4
AP3B1	DHX29
AP3B1	FCHO2
AP3B1	GFM2
AP3B1	HEXB
AP3B1	PHAX
AP3B1	PRRC1
AP3B1	RIOK2
AP3B1	SEC24A
AP3B1	TTC37
AP3B1	UTP15
AP3B2	CAND2
AP3B2	GNAO1
AP3B2	OTUD7A
AP3M1	DOPEY2
AP3M1	ECD
AP3M1	GLUD2
AP3M1	PARG
AP3M1	POLR3A
AP3M1	PPP3CB
AP3M1	RABL3
AP3M1	SEC24C
AP3M1	SUFU
AP3M1	VPS26A
AP3M1	WAPAL
AP3M1	ZMIZ1
AP3M2	IKBKB
AP3M2	POLB
AP3M2	SRPK2
AP3S1	HNRNPA0
AP3S1	UBE2D2
AP3S1	XRCC4
AP3S2	ASB7
AP3S2	C15orf40
AP3S2	CIB1
AP3S2	CRTC3
AP3S2	MRPL46
AP3S2	SEMA4B
AP3S2	SMAD3
AP3S2	VPS33B
APAF1	CEP290
APAF1	HCFC2
APAF1	KIAA1033
APAF1	RABGAP1L
APAF1	SART3
APAF1	VPS8
APBA3	ARHGEF10L
APBA3	DOHH
APBA3	MAP2K2
APBA3	MBD3
APBA3	PIP5K1C
APBA3	POLRMT
APBA3	STAP2
APBA3	TYK2
APBB1	CAND2
APBB1	CYFIP2
APBB1	DCAKD
APBB1	ENO2
APBB1	GTF2F1
APBB1	HDAC5
APBB1	INSR
APBB1	MYH10
APBB1	PHYHD1
APBB1	UBTF
APBB1IP	ITGAX
APBB1IP	PLEKHO2
APBB2	EPB41L5
APBB2	GFRA1
APBB2	MLPH
APBB2	TBC1D9
APBB2	THSD4
APCS	APOA4
APCS	APOH
APCS	NAA11
APEH	ARF4
APEH	DHX30
APEH	FYCO1
APEH	GMPPB
APEH	LARS2
APEH	MLH1
APEH	PTPN23
APEH	QRICH1
APEH	RHOA
APEH	RNF123
APEH	TMEM115
APEH	UQCRC1
APEX1	C14orf166
APEX1	HNRNPC
APEX1	NEDD8
APEX1	NGDN
APEX1	OSGEP
APEX1	PRMT5
APEX1	PSMB5
APEX1	PSMC6
APEX1	TTC5
APIP	CAPRIN1
APIP	CSTF3
APIP	EIF3M
APIP	FBXO3
APIP	NAT10
APIP	PDHX
APLP2	ARCN1
APLP2	NFRKB
APLP2	VPS11
APOA1	APOC3
APOA1BP	DUSP23
APOA1BP	ENDOG
APOA1BP	HAX1
APOA1BP	HSD17B7
APOA1BP	MRPL24
APOA1BP	NENF
APOA1BP	PHYH
APOA1BP	PRCC
APOA1BP	PSMD4
APOA1BP	RAB13
APOA1BP	RAB25
APOA1BP	S100A13
APOA1BP	SNAPIN
APOA1BP	SNX21
APOA2	RBM46
APOA4	NAA11
APOA4	SLC25A31
APOB	CKMT2
APOB	ITGA7
APOB	PCK1
APOBEC3C	CPVL
APOBEC3C	PRKCQ
APOBEC3C	RUNX3
APOBEC3F	LYSMD2
APOBEC3G	GBP4
APOBEC3G	GZMA
APOBEC3G	PYHIN1
APOBEC3G	TRIM22
[truncated: 20,942 more rows]

## Sheet: Table S5
Table S5. Breast Cancer protein co-expression network.
Gene1	Gene2
A1BG	AGT
A1BG	AHSG
A1BG	ALB
A1BG	AMBP
A1BG	APOA1
A1BG	APOH
A1BG	C3
A1BG	CFI
A1BG	CP
A1BG	F13B
A1BG	HPX
A1BG	HRG
A1BG	ITIH4
A1BG	KNG1
A1BG	ORM1
A1BG	PGLYRP2
A1BG	SERPINA1
A1BG	SERPINA3
A1BG	SERPINA7
A1BG	SERPINC1
A1BG	TF
A2M	APOF
A2M	PZP
A2M	UGT8
AAAS	KCTD15
AAAS	MCM3AP
AAAS	NUP188
AACS	MVK
AACS	ZDHHC13
AAGAB	C12orf57
AAGAB	ETF1
AAGAB	MRFAP1
AAGAB	NECAP1
AAGAB	SFXN1
AAK1	GNL1
AAK1	IQSEC2
AAMP	HTT
AAMP	IMPDH1
AAMP	RNF25
AARS	ABCF1
AARS	ASNS
AARS	DDX19A
AARS	DDX3X
AARS	DDX3Y
AARS	EEF1D
AARS	KARS
AARS	KPNA2
AARS	RANGAP1
AARS	RHEB
AARS	RPP38
AARS	SHMT2
AARS	SRPK1
AARS	TSPYL5
AARS	UCK2
AARS	USP10
AARS2	HOOK1
AARS2	MACF1
AARS2	PARS2
AARS2	PEX6
AARS2	TJAP1
AARS2	UBR2
AARSD1	CELSR1
AARSD1	FBXO4
AARSD1	SCRN3
AASDHPPT	BIRC2
AASDHPPT	EIF6
AASDHPPT	MRE11A
AASDHPPT	PPP2R1B
AASDHPPT	UBA3
AASS	GNPDA2
AASS	MAOA
AATF	DDX47
AATF	EMG1
AATF	NGDN
AATF	NIP7
AATF	NOL10
AATF	PAK1IP1
AATF	RPP30
ABAT	ACADSB
ABAT	AGR3
ABAT	ALDH6A1
ABAT	ARL3
ABAT	C16orf13
ABAT	IFT140
ABAT	NUDT12
ABAT	PTP4A2
ABAT	RABEP1
ABAT	RABGEF1
ABAT	SLC27A2
ABAT	TBC1D9
ABAT	WDR19
ABCA13	ADARB1
ABCA13	PDE2A
ABCA13	PLXND1
ABCB10	ABCB8
ABCB10	SOAT1
ABCB10	TAPBP
ABCB7	KIAA0319L
ABCB7	MTCH2
ABCB7	NUP210
ABCB7	SLC25A11
ABCC1	NUP210
ABCC1	STX4
ABCD1	DAPK1
ABCD1	TCIRG1
ABCD3	ATP5F1
ABCD3	DNAJB12
ABCD3	LETM1
ABCD3	NDUFB6
ABCD3	PEX14
ABCD3	SLTM
ABCD3	TCOF1
ABCD3	TMEM57
ABCD3	UQCRQ
ABCD3	ZNF146
ABCE1	ANKRD17
ABCE1	MAD2L1
ABCE1	NAA10
ABCF1	PPIL1
ABCF1	SRPK1
ABCF1	TSPYL5
ABCF1	YBX2
ABCF2	ASNS
ABCF2	CDC123
ABCF2	CTU2
ABCF2	DNAJC2
ABCF2	HSPA14
ABCF2	PLOD3
ABCF2	RHEB
ABCF3	CCDC43
ABCF3	DCUN1D1
ABCF3	EIF4G1
ABCF3	FXR1
ABCF3	HOOK1
ABHD10	ATP5S
ABHD10	CCDC58
ABHD10	GRHPR
ABHD10	HTRA2
ABHD10	NFU1
ABHD10	OXSM
ABHD10	PDHA1
ABHD10	PDHX
ABHD10	SIRT3
ABHD10	SUCLG1
ABHD11	ALDH18A1
ABHD11	BCS1L
ABHD11	FASTKD5
ABHD11	SPRYD4
ABHD12	CENPB
ABHD12	SLC1A4
ABHD14B	APLP2
ABHD14B	C11orf54
ABHD14B	DYNLT3
ABHD14B	FAM172A
ABHD14B	FYCO1
ABHD14B	GAMT
ABHD14B	GNPDA2
ABHD14B	LANCL1
ABHD14B	LZTFL1
ABHD14B	MCEE
ABHD14B	MPI
ABHD14B	PDCD6IP
ABHD14B	PHYHD1
ABHD14B	PRKAR2A
ABHD14B	PTGR1
ABHD14B	SCRN2
ABHD14B	SUOX
ABHD14B	TSTD1
ABHD5	MGLL
ABHD5	PNPLA2
ABHD5	PRKAR2B
ABI2	SMAD3
ABI2	SMAD4
ABI3	AIF1
ABI3	CASP1
ABI3	GIMAP8
ABI3	GMFG
ABI3	GPSM3
ABI3	OSTF1
ABI3	PLCB2
ABI3	PLCG2
ABI3	SAMHD1
ABI3BP	CLIC2
ABI3BP	COL14A1
ABI3BP	DPT
ABI3BP	HSPA12B
ABI3BP	OGN
ABI3BP	OLFML1
ABI3BP	SEPT6
ABL1	KIF16B
ABL1	SIPA1L1
ABL1	SLMAP
ABL1	SRCAP
ABL1	TANC1
ABL1	TMTC3
ABLIM1	ADD1
ABLIM1	ADD3
ABLIM1	DMD
ABLIM1	PALMD
ABLIM3	GNG12
ABLIM3	JAK1
ABR	ART4
ABR	GLOD4
ABR	IRAK4
ABR	IRS2
ABR	LRRC57
ABR	YWHAE
ABT1	DDX49
ABT1	ISG20L2
ABT1	NGDN
ACAA1	CASP9
ACAA1	CTDSP2
ACAA1	IMPDH2
ACAA1	LONP2
ACAA1	NAPA
ACAA1	SCFD2
ACAA1	UEVLD
ACACA	ACACB
ACACA	ACLY
ACACA	ANKRD52
ACACA	ERBB2
ACACA	FASN
ACACA	FOXRED1
ACACA	MVK
ACACA	PTRH1
ACACB	ACADS
ACACB	FASN
ACAD10	LARS2
ACAD10	MUT
ACAD10	STAU2
ACAD10	TSFM
ACAD8	BCKDHA
ACAD8	BCKDHB
ACAD8	DDT
ACAD8	HINT3
ACAD8	TPMT
ACAD9	CC2D1A
ACAD9	ECSIT
ACAD9	FXR1
ACAD9	HRSP12
ACAD9	MRPS18C
ACAD9	NMT1
ACAD9	PIK3CB
ACAD9	UBXN7
ACAD9	UNG
ACADM	ATP5O
ACADM	AUH
ACADM	CLYBL
ACADM	CRYZ
ACADM	GSTM2
ACADM	HMGCL
ACADM	HSDL2
ACADM	LZIC
ACADM	MCEE
ACADM	PARK7
ACADM	PRDX3
ACADS	ETFDH
ACADS	FCGRT
ACADS	GRHPR
ACADS	GSTM2
ACADS	HINT2
ACADS	LDHD
ACADSB	AKR7A3
ACADSB	BAD
ACADSB	BCAT2
ACADSB	COASY
ACADSB	FAHD1
ACADSB	HAGH
ACADSB	HSD17B8
ACADSB	HSPA1L
ACADSB	KIF13A
ACADSB	MAPT
ACADSB	MCCC2
ACADSB	OTUD7B
ACADSB	PARD6B
ACADSB	SIRT3
ACADVL	HADHB
ACADVL	PNPLA2
ACAP1	ARHGAP15
ACAP1	ARHGAP25
ACAP1	BIN2
ACAP1	DOCK2
ACAP1	DOK2
ACAP1	FNBP1
ACAP1	GRAP2
ACAP1	HCLS1
ACAP1	IL16
ACAP1	INPP5D
ACAP1	LCP2
ACAP1	LPXN
ACAP1	MYO1G
ACAP1	PLEK
ACAP1	SASH3
ACAP1	WAS
ACAP1	ZAP70
ACAP2	MAP3K2
ACAP2	MYO1E
ACAP2	RASA2
ACAT1	ASAH1
ACAT1	CUL5
ACAT1	DLAT
ACAT1	HIBADH
ACAT1	PCCA
ACAT1	VPS37A
ACAT2	ACOX1
ACAT2	CCT2
ACAT2	CCT4
ACAT2	CCT5
ACAT2	CCT6A
ACAT2	CCT7
ACAT2	HMGCS1
ACBD3	ALDH18A1
ACBD3	ARCN1
ACBD3	CCL13
ACBD3	COPZ1
ACBD3	CTDSP2
ACBD3	GORASP2
ACBD3	PDXDC1
ACBD3	PGM3
ACBD3	PRRC1
ACBD3	PYCR2
ACBD3	RAB3GAP2
ACBD3	SAR1A
ACBD3	SEC13
ACBD5	DCK
ACBD6	HMBS
ACBD6	PFKFB3
ACBD6	SUMF1
ACE	CYB5R2
ACIN1	CCNT1
ACIN1	HDGFRP2
ACIN1	HMGN2
ACIN1	HNRNPM
ACIN1	KHDRBS1
ACIN1	LRRFIP1
ACIN1	LUC7L3
ACIN1	MAZ
ACIN1	MRPL30
ACIN1	PCBP3
ACIN1	PTMA
ACIN1	PTMS
ACIN1	SAFB
ACIN1	SAFB2
ACIN1	SAP18
ACIN1	SFPQ
ACIN1	SLTM
ACIN1	SP1
ACIN1	SRRT
ACIN1	THRAP3
ACIN1	ZC3H4
ACIN1	ZNF568
ACLY	DNAJC7
ACLY	FASN
ACLY	PSME3
ACLY	RHOT1
ACO1	DDAH2
ACO1	GNPDA2
ACO1	ME3
ACO1	SCRN2
ACO2	HADHA
ACO2	HADHB
ACO2	HSCB
ACO2	IDH3B
ACO2	MCAT
ACO2	OGDH
ACO2	PDXP
ACO2	PRDX3
ACO2	TXN2
ACO2	UBE2L3
ACO2	XPNPEP3
ACOT1	ACOT2
ACOT1	GLRX5
ACOT1	ISCA2
ACOT1	MRPS36
ACOT1	OGDH
ACOT1	OGDHL
ACOT1	PECR
ACOT1	SIRT3
ACOT1	STRN3
ACOT11	GCLM
ACOT13	ALDH5A1
ACOT13	HSD17B10
ACOT13	IDH3G
ACOT13	NDUFAF3
ACOT13	PDHX
ACOT13	PDK2
ACOT13	POLR2K
ACOT13	PPTC7
ACOT13	TACO1
ACOT13	TIMM13
ACOT13	TIMM8A
ACOT2	ACOT4
ACOT2	GLRX5
ACOT2	ISCA2
ACOT2	MRPS36
ACOT2	OGDH
ACOT2	OGDHL
ACOT2	PDK2
ACOT2	PECR
ACOT2	STRN3
ACOT2	TMED8
ACOT4	CTPS2
ACOT4	DECR2
ACOT4	EAPP
ACOT4	POLG
ACOT4	PPM1H
ACOT7	GRSF1
ACOT7	JMJD6
ACOT7	TACO1
ACOT8	CSNK1A1
ACOT8	CSNK1D
ACOT8	DHX30
ACOT8	FAM83H
ACOT8	MOV10
ACOT8	SIL1
ACOX1	CCT2
ACOX1	CCT4
ACOX1	CCT7
ACOX1	CTDSP2
ACOX1	DHTKD1
ACOX1	LONP2
ACOX1	PYCR1
ACOX3	ATG5
ACOX3	DHCR24
ACOX3	DPP3
ACOX3	FASN
ACOX3	HTT
ACOX3	MVK
ACOX3	TSTA3
ACP1	LDHAL6B
ACP1	LSM2
ACP1	PNPLA2
ACP1	RPA3
ACP1	TRMT112
ACP1	TXN
ACP1	UMPS
ACP2	AUH
ACP2	TSG101
ACP5	CTSD
ACP5	HMOX1
ACP5	PLD3
ACSF2	C12orf57
ACSF2	CNRIP1
ACSF2	SEC14L2
ACSF2	SPATA20
ACSF3	COX19
ACSF3	EARS2
ACSF3	EEFSEC
ACSF3	GSTM5
ACSF3	MLYCD
ACSF3	NDUFA4
ACSL1	ACSL5
ACSL1	ACSL6
ACSL1	ECHDC1
ACSL1	GALT
ACSL3	CCDC47
ACSL3	CDC42BPG
ACSL3	ESYT2
ACSL3	MTDH
ACSL3	NSDHL
ACSL3	POR
ACSL3	RAB2A
ACSL3	RAB2B
ACSL3	SPINT1
ACSL3	UBR4
ACSL4	ARHGAP10
ACSL4	ATP6V1B2
ACSL4	EHBP1L1
ACSL4	EHD1
ACSL4	GLIPR2
ACSL4	PIK3AP1
ACSL4	PLEKHF1
ACSL4	UNC13D
ACSL5	ACSL6
ACSL5	PADI2
ACSL6	RPL22L1
ACSL6	VASN
ACSS1	MAVS
ACSS1	NSFL1C
ACSS1	PSMF1
ACSS1	PYGB
ACSS1	PYGM
ACSS2	ACSS3
ACSS2	ME1
ACSS2	PREPL
ACSS2	SYNJ1
ACSS3	GSTM2
ACSS3	LDHD
ACSS3	STXBP1
ACSS3	SYNJ1
ACTA1	ACTA2
ACTA1	ACTB
ACTA1	ACTBL2
ACTA1	ACTG1
ACTA1	ACTG2
ACTA1	C1D
ACTA1	POTEF
ACTA1	TLN1
ACTA1	TPM1
ACTA1	TPM2
ACTA2	ACTB
ACTA2	ACTBL2
ACTA2	ACTG1
ACTA2	ACTG2
ACTA2	C1D
ACTA2	CNN1
ACTA2	POTEF
ACTA2	TLN1
ACTA2	TPM1
ACTA2	TPM2
ACTB	ACTG1
ACTB	ACTG2
ACTB	ARSB
ACTB	DAB2
ACTB	DPYSL3
ACTB	LIMS1
ACTB	NEFH
ACTB	NEFL
ACTB	POTEE
ACTB	POTEF
ACTB	RCN3
ACTB	RSU1
ACTB	VIM
ACTBL2	ACTG2
ACTBL2	CALD1
ACTBL2	CLIP2
ACTBL2	COL16A1
ACTBL2	CSRP3
ACTBL2	MAGEC2
ACTBL2	MITF
ACTBL2	MYH13
ACTBL2	PICALM
ACTBL2	PPP1R12A
ACTBL2	SYNE1
ACTBL2	TPM3
ACTBL2	ZFP36L1
ACTG1	ACTG2
ACTG1	ARSB
ACTG1	DAB2
ACTG1	DPYSL3
ACTG1	LIMS1
ACTG1	NEFH
ACTG1	NEFL
ACTG1	POTEE
ACTG1	POTEF
ACTG1	RCN3
ACTG1	RSU1
ACTG1	VIM
ACTG2	C1D
ACTG2	CNN1
ACTG2	POTEF
ACTG2	TLN1
ACTG2	TPM1
ACTG2	TPM2
ACTL6A	ACTL6B
ACTL6A	BCAS2
ACTL6A	CSTF2T
ACTL6A	DPY30
ACTL6A	ELAVL1
ACTL6A	EXOSC1
ACTL6A	EXOSC3
ACTL6A	FUS
ACTL6A	GMEB2
ACTL6A	HNRNPA0
ACTL6A	HNRNPA1L2
ACTL6A	IRAK1
ACTL6A	RCC2
ACTL6A	SMARCB1
ACTL6A	SNRNP27
ACTL6A	SNRPF
ACTL6A	THOC6
ACTL6A	UBQLN4
ACTL6B	MAGOHB
ACTL6B	NUP35
ACTL6B	SUB1
ACTN1	ACTN3
ACTN1	ACTN4
ACTN1	CLIC4
ACTN1	CSRP2
ACTN1	FLNA
ACTN1	MYL12A
ACTN1	MYL12B
ACTN1	MYL6
ACTN1	MYL9
ACTN1	PLS3
ACTN1	RAB23
ACTN1	SMTN
ACTN3	ACTN4
ACTN3	MYH9
ACTN3	MYL1
ACTN3	MYL12A
ACTN3	MYL12B
ACTN3	MYL3
ACTN3	MYL6
ACTN3	MYL9
ACTN3	RAB23
ACTN3	SMTN
ACTN3	ST5
ACTN4	ARHGEF10
ACTN4	BAG2
ACTN4	CDC42EP1
ACTN4	FBLIM1
ACTN4	KRT23
ACTN4	MYL12A
ACTN4	MYL12B
ACTN4	PPP3R1
ACTR10	AP2M1
ACTR10	AP2S1
ACTR10	C10orf76
ACTR10	CLTC
ACTR10	DCTN5
ACTR10	GBF1
ACTR10	RINT1
ACTR10	RTN4
ACTR1A	ACTR1B
ACTR1A	COMMD10
ACTR1A	DCTN4
ACTR1A	SNX3
ACTR1B	COMMD10
ACTR1B	DCTN4
ACTR2	ACTR3
ACTR2	ARPC2
ACTR2	ARPC3
ACTR2	ARPC5
ACTR2	ARPC5L
ACTR2	CSK
ACTR2	EHBP1L1
ACTR2	EHD1
ACTR2	EHD3
ACTR2	FAM49A
ACTR2	LYN
ACTR2	PRKCA
ACTR3	ARPC2
ACTR3	ARPC3
ACTR3	ARPC5
ACTR3	ARPC5L
ACTR3	EHD1
ACTR3	EHD3
ACTR3	PML
ACTR3B	ARPC2
ACTR3B	ARPC3
ACTR3B	MBNL3
ACTR5	CWF19L1
ACTR5	ISOC1
ACTR5	MED10
ACTR5	MRFAP1
ACTR5	PKNOX1
ACTR5	SNX21
ACTR5	SPATA5L1
ACTR6	EXOSC5
ACTR6	GTF3C6
ACTR6	PRR14
ACTR6	RANBP6
ACTR6	RARS2
ACTR6	TARBP1
ACTR6	TRMT11
ACTR8	FBXO6
ACTR8	SPAG7
ACTR8	USP4
ACTR8	VPRBP
ACYP1	ADSSL1
ACYP1	FKBP3
ACYP1	PSMC6
ACYP1	TMED8
ACYP2	ME1
ADA	ARHGAP17
ADA	CLIC2
ADA	OSTF1
ADA	SEPT6
ADAM10	ATP1B1
ADAM10	ATP2B1
ADAM10	CASK
ADAM10	CYP20A1
ADAM10	GNG12
ADAM10	NPTN
ADAM10	PTGFRN
ADAM10	TMEM87A
ADAM10	TSPAN15
ADAM17	ATP2B1
ADAM17	EFR3A
ADAM17	NPTN
ADAM17	SCAMP2
ADAM17	STX4
ADAM17	TMEM109
ADAM17	TTF2
ADAMTS4	BICD1
ADAMTS4	BMP1
ADAMTS4	PELO
ADAP1	CASP4
ADAP2	ATP6V1G1
ADAP2	EPB41L3
ADAP2	GPX1
ADAP2	HLA-DRA
ADAP2	KCTD12
ADAP2	TPK1
ADAR	FLAD1
ADAR	PRPF3
ADAR	TCERG1
ADAR	UBAP2L
ADAR	UBE2Q1
ADCK4	FBXW11
ADCK4	HSPE1
ADD1	ADD3
ADD1	ANK2
ADD1	EPB41
ADD1	FAM129A
ADD1	SPTAN1
ADD1	SPTBN1
ADD1	SYNPO2
ADD2	CA3
ADD2	DMD
ADD2	KANK1
ADD2	MPHOSPH6
ADD2	S100B
ADD2	SNCA
ADD2	SPTBN4
ADD3	ALDH1A1
ADD3	ANK2
ADD3	FAM129A
ADD3	SPTAN1
ADH4	AOC3
ADH4	CD36
ADH4	CFH
ADH4	EHD2
ADH4	FABP4
ADH4	GPD1
ADH4	HSPB6
ADH4	ITGA7
ADH4	LIPE
ADH4	PLIN1
ADH4	PLIN4
ADH4	PMP2
ADH4	PRKCDBP
ADH4	PTRF
ADH4	SDPR
ADI1	DNM1L
ADK	ARNT
ADK	JUND
ADK	PGAM1
ADK	TUBA1B
ADK	TUBA1C
ADK	TUBA3E
ADNP	C18orf25
ADNP	CHD3
ADNP	CHD4
ADNP	CHD5
ADNP	HDAC1
ADNP	HNRNPAB
ADNP	MSI1
ADNP	ZMYM3
ADO	KDM6A
ADO	POLR2A
ADO	PRR12
ADO	ZNF629
ADPGK	NFKB2
ADPRH	NHEJ1
ADRBK1	ADRBK2
ADRBK1	AIP
ADRBK2	AIP
ADRM1	CEP290
ADRM1	EIF3A
ADRM1	LUC7L3
ADRM1	RPL35A
ADSL	BRD1
ADSL	CCDC134
ADSL	GGA1
ADSL	GTPBP1
ADSL	MICAL3
ADSL	NUP50
ADSL	PITPNB
ADSL	TCF20
ADSL	TRMT2A
ADSL	UPF2
ADSS	CCT6A
ADSS	FH
ADSS	GAPDH
ADSS	IREB2
ADSS	PPP1R14B
ADSS	UCHL5
ADSS	WDR26
ADSSL1	INADL
ADSSL1	UROS
AEBP1	ANGPTL2
AEBP1	CCDC80
AEBP1	CLEC11A
AEBP1	COL12A1
AEBP1	COMP
AEBP1	CTHRC1
AEBP1	FHL3
AEBP1	FN1
AEBP1	FNDC1
AEBP1	ITGBL1
AEBP1	MXRA5
AEBP1	POSTN
AEBP1	SRPX
AEBP1	SRPX2
AEBP1	THBS2
AES	CRABP2
AES	FOXA3
AES	IRX5
AES	MYEF2
AES	NEDD4L
AES	TANK
AES	TLE2
AES	TLE3
AFAP1	CHMP1A
AFAP1	FMNL3
AFAP1	LUZP1
AFAP1	MFAP2
AFAP1	MITF
AFAP1	SULF1
AFAP1L2	ANPEP
AFAP1L2	ASAP2
AFAP1L2	GUCY1B3
AFF4	LYRM7
AFF4	NMD3
AFM	APOA2
AFM	C3
AFM	C7
AFM	CFHR1
AFM	CFI
AFM	CP
AFM	F13B
AFM	KLKB1
AFM	KNG1
AFM	ORM2
AFM	POLR2D
AFMID	GALNT6
AFMID	ICA1
AFMID	SGSM3
AFTPH	HEATR5B
AFTPH	KHSRP
AFTPH	PKP4
AFTPH	RAB11FIP4
AFTPH	SIPA1L3
AFTPH	SYNRG
AFTPH	VCPIP1
AGA	H3F3A
AGA	H3F3B
AGAP1	AGAP3
AGAP1	C7orf55
AGAP1	GIGYF2
AGAP3	GIGYF1
AGAP3	PPP1R9A
AGAP3	RBM33
AGAP3	SNAP47
AGFG2	CEP135
AGFG2	CHMP2A
AGFG2	DNAJB2
AGFG2	FAM175B
AGFG2	GMPR
AGFG2	LASP1
AGFG2	MAST4
AGFG2	TSC1
AGFG2	TYK2
AGK	ARMC10
AGK	CYC1
AGK	GBAS
AGK	L2HGDH
AGK	RHOT1
AGK	TOMM40
AGK	UQCR10
AGL	ENPP1
AGPAT3	ATL3
AGPAT3	CANX
AGPAT3	CCDC47
AGPAT3	CYB5B
AGPAT3	LMAN2
AGPAT3	NDUFB11
AGPAT3	PTRH2
AGPAT3	RAB1B
AGPAT3	RDH11
AGPAT3	RER1
AGPAT3	RTN3
AGPAT3	TMEM214
AGPAT3	TMX1
AGPAT3	ZFPL1
AGPS	UAP1L1
AGR2	AGR3
AGR2	ATOX1
AGR2	GFAP
AGR2	MOCS3
AGR2	PHPT1
AGR2	PRRC1
AGR2	SCCPDH
AGR2	SYTL4
AGR2	TRIM3
AGR2	UGDH
AGR3	ARL3
AGR3	EIF4G2
AGR3	FYCO1
AGR3	GFRA1
AGR3	MLPH
AGR3	PCBD2
AGR3	RABGEF1
AGR3	REPS2
AGR3	SCCPDH
AGR3	SSH3
AGR3	SYTL4
AGR3	ZNF385A
AGRN	ITGA6
AGRN	ITGB4
AGRN	LAMA5
AGRN	MATN2
AGRN	TRIP6
AGT	AMBP
AGT	APOA1
AGT	F13B
AGT	HPX
AGT	HRG
AGT	ITIH4
AGT	LRG1
AGT	ORM1
AGT	PGLYRP2
AGT	SERPINA1
AGT	SERPINA3
AGT	SERPINA7
AHCY	KPNB1
AHCY	MTMR1
AHCY	PYCRL
AHCYL1	AHCYL2
AHCYL1	AKR7A2
AHCYL1	BCKDHA
AHCYL1	DDAH1
AHCYL1	IL6ST
AHCYL1	KIF13B
AHCYL1	NEK9
AHCYL1	PHYHD1
AHCYL1	RBKS
AHCYL1	SARS
AHCYL1	SCRN2
AHCYL1	TBC1D17
AHCYL2	AKR7A2
AHCYL2	KIF13B
AHCYL2	LRRC47
AHCYL2	MIOS
AHCYL2	MYO5C
AHCYL2	NEK9
AHCYL2	PKP4
AHCYL2	RBKS
AHCYL2	TBC1D17
AHDC1	BCL7B
AHDC1	HAUS6
AHDC1	PROM1
AHNAK	APLP2
AHNAK	FAM172A
AHNAK	FYCO1
AHNAK	MAPK9
AHNAK	PRKAR2A
AHNAK	S100A10
AHNAK	SETD7
AHNAK	UTRN
AHNAK	VPS36
AHNAK2	FAP
AHNAK2	GULP1
AHNAK2	OMD
AHNAK2	S100A10
AHSA1	CACYBP
AHSA1	DDX5
AHSA1	DNAJA1
AHSA1	DSCC1
AHSA1	ERO1L
AHSA1	MRPS24
AHSA1	PAPOLA
AHSA1	PCNA
AHSA1	POLG2
AHSA1	VRK1
AHSG	ALB
AHSG	AMBP
AHSG	APOH
AHSG	CFI
AHSG	CP
AHSG	HPX
AHSG	HRG
AHSG	KNG1
AHSG	SERPINA1
AHSG	SERPINA6
AHSG	SERPINA7
AHSG	SERPINC1
AHSG	SERPINF2
AHSG	TF
AIDA	IAH1
AIDA	SEPT11
AIDA	SEPT14
AIDA	SEPT2
AIDA	SEPT6
AIDA	SEPT7
AIDA	SNX32
AIDA	SNX6
AIF1	HLA-DRA
AIF1L	DDX19A
AIF1L	DDX19B
AIF1L	GNE
AIF1L	LGMN
AIF1L	NHSL1
AIF1L	PHGDH
AIF1L	TSPYL5
AIFM1	ATP5C1
AIFM1	ATP5H
AIFM1	GPD2
AIFM1	HSPA9
AIFM1	IARS2
AIFM1	NDUFAF2
AIFM1	PMPCA
AIFM1	PMPCB
AIFM1	SPRYD4
AIFM1	TSFM
AIFM1	UQCRC1
AIFM1	UQCRC2
AIM1	KYNU
AIM1	PDSS2
AIM1	RNGTT
AIM1	RTN4IP1
AIMP1	AP1M2
AIMP1	PPCS
AIMP1	RABGAP1
AIMP1	RARS
AIMP1	TRIP11
AIP	CFL2
AIP	GPN1
AIP	TXNRD1
AK1	AK5
AK1	BLVRB
AK1	CDC42BPB
AK1	CHAD
AK1	IGFBP4
AK1	ME3
AK1	PACS2
AK1	PHPT1
AK1	STXBP1
AK1	TBC1D13
AK2	CCDC58
AK2	COQ5
AK2	MECR
AK2	MMAA
AK2	OXSM
AK3	LRRC57
AK3	TMOD2
AK5	DHRS11
AKAP1	COIL
AKAP1	HEATR6
AKAP1	HELZ
AKAP1	NEDD1
AKAP10	CASKIN2
AKAP11	FAT1
AKAP11	PRKACB
AKAP11	SBF2
AKAP11	WDFY3
AKAP12	C1D
AKAP12	COL14A1
AKAP12	CRMP1
AKAP12	HSPA12A
AKAP12	HSPA12B
AKAP12	KANK2
AKAP12	OLFML1
AKAP12	PHLDB1
AKAP12	PODN
AKAP12	PRKCDBP
AKAP12	SH3D19
AKAP12	THBS4
AKAP12	VCAN
AKAP13	ARL2BP
AKAP13	GRAMD1C
AKAP13	POLDIP3
AKAP8	BRD4
AKAP8	CHERP
AKAP8	FAM50B
AKAP8	GATAD2A
AKAP8	LSM14A
AKAP8	NACC1
AKAP8	SUPT5H
AKAP8	TRIM33
AKAP8	TRMT1
AKAP8	WIZ
AKAP8L	CCDC94
AKAP8L	CXorf56
AKAP8L	HNRNPH1
AKAP8L	ILF2
AKAP8L	PAIP2
AKAP9	BSPRY
AKAP9	CORO2A
AKAP9	TANK
AKAP9	TCEA3
AKAP9	ZKSCAN1
AKR1A1	ANKRA2
AKR1A1	CNDP2
AKR1A1	EPHX2
AKR1A1	GMPPA
AKR1A1	GMPPB
AKR1A1	MAT2A
AKR1A1	MAT2B
AKR1A1	SH3BGRL
AKR1A1	SQRDL
AKR1A1	TPRKB
AKR1B1	ASL
AKR1B1	C16orf13
AKR1B1	CRAT
AKR1B1	CROT
AKR1B1	FOXA1
AKR1B1	FOXA3
AKR1B1	HN1L
AKR1B1	KIAA1598
AKR1B1	MLPH
AKR1B1	RAB27B
AKR1B1	RUNDC1
AKR1B1	SEC16A
AKR1B1	SEC23IP
AKR1B1	TC2N
AKR1B1	USP40
AKR1B10	ARFRP1
AKR1B10	CLTCL1
AKR1B10	COPB1
AKR1B10	EIF3K
AKR1B10	PFKL
AKR1B10	UBE2E1
AKR1C1	AKR1C2
AKR1C1	GALT
AKR1C1	TINAGL1
AKR1C2	GALT
AKR1C2	TINAGL1
AKR7A2	AKR7A3
AKR7A2	ARL3
AKR7A2	CRYZ
AKR7A2	DDAH1
AKR7A2	DNPEP
AKR7A2	FUCA1
AKR7A2	HMGCL
AKR7A2	IL6ST
AKR7A2	LANCL1
AKR7A2	MAT2A
AKR7A2	NIT2
AKR7A2	PTGR2
AKR7A2	RBKS
AKR7A2	SCRN2
AKR7A2	STC2
AKR7A2	TBC1D17
AKR7A2	THTPA
AKR7A3	ARL3
AKR7A3	C6orf211
AKR7A3	CELSR1
AKR7A3	EPB41L5
AKR7A3	ESR1
AKR7A3	FOXA1
AKR7A3	IGFBP2
AKR7A3	IL6ST
AKR7A3	PGR
AKT1	AKT2
AKT1	AKT3
AKT1	CDC42BPB
AKT1	PACS2
AKT1	RPS6KB2
AKT1	SDF4
AKT1	VTI1B
AKT1S1	ASNA1
AKT1S1	DHX32
AKT1S1	RERE
AKT2	AKT3
AKT2	ATG2B
AKT2	DCTN3
AKT2	DOCK1
AKT2	GPS1
AKT2	PACS2
AKT2	WNK4
AKT3	CDC42BPB
AKT3	PACS2
AKTIP	CXXC1
AKTIP	KDM5C
AKTIP	MMP7
AKTIP	NAA20
AKTIP	ZYG11B
ALAD	C11orf54
ALAD	DSCR3
ALAD	ESD
ALAD	FBXL8
ALAD	GNPDA2
ALAD	PLCD1
ALAD	PPP1R7
ALAD	PRKAB1
ALAD	PTGR1
ALAD	PYGL
ALAD	TATDN3
ALAD	TBC1D13
ALAD	TOLLIP
ALAD	TPP1
ALB	AMBP
ALB	APOA1
ALB	APOH
ALB	CP
ALB	HPX
ALB	HRG
ALB	KNG1
ALB	PGLYRP2
ALB	SERPINA1
ALB	SERPINA6
ALB	SERPINA7
ALB	SERPINC1
ALB	SERPINF2
ALB	TF
ALB	TTR
ALDH16A1	DERA
ALDH16A1	GPX4
ALDH16A1	HECTD3
ALDH16A1	IRAK4
ALDH16A1	RBCK1
ALDH16A1	RUFY1
ALDH18A1	EPRS
ALDH18A1	FASTKD5
ALDH18A1	OAT
ALDH18A1	PPA1
ALDH18A1	PYCR1
ALDH18A1	PYCR2
ALDH18A1	SHMT2
ALDH18A1	TFB2M
ALDH1A1	ALDH1A2
ALDH1A1	BIN1
ALDH1A1	CLIC2
ALDH1A1	GALT
ALDH1A1	HAAO
ALDH1A2	ALDH2
ALDH1A2	KCTD12
ALDH1A2	TACC1
ALDH1A3	CDC42EP1
ALDH1A3	CRYAB
ALDH1A3	EHBP1
ALDH1A3	KRT23
ALDH1A3	PLA2G4A
ALDH1A3	QKI
ALDH1A3	REXO2
ALDH1A3	TINAGL1
ALDH1A3	TRIM2
ALDH1B1	B3GALTL
ALDH1B1	PDLIM5
ALDH1L2	DNM1
ALDH1L2	SFRP4
ALDH3A2	NFIC
ALDH3A2	NMNAT3
ALDH4A1	CRYZL1
ALDH4A1	GAK
ALDH4A1	GALNT6
ALDH4A1	GSTM3
ALDH4A1	ISOC1
ALDH4A1	NUBP1
ALDH5A1	NNT
ALDH6A1	ATG2B
ALDH6A1	ATP5S
ALDH6A1	COASY
ALDH6A1	ETFDH
ALDH6A1	GLUD1
ALDH6A1	GLUD2
ALDH6A1	GMPR2
ALDH6A1	GPD1L
ALDH6A1	GRHPR
ALDH6A1	GSTZ1
ALDH6A1	HSDL2
ALDH6A1	MCEE
ALDH6A1	PTGR2
ALDH6A1	SUOX
ALDH7A1	DCXR
ALDH7A1	FBXO2
ALDH7A1	GNS
ALDH7A1	NUDCD2
ALDH7A1	PRDX5
ALDH9A1	CTSF
ALDH9A1	CUL5
ALDH9A1	ESD
ALDH9A1	HIBADH
ALDH9A1	TOLLIP
ALDH9A1	UBP1
ALDOB	BMP15
ALDOB	YWHAG
ALDOC	GNPDA1
ALDOC	PGK1
ALDOC	PGK2
ALDOC	TTC1
ALG1	ATP5F1
ALG1	BCAP31
ALG1	CRELD1
ALG1	DDRGK1
ALG1	ELMOD2
ALG1	ITPR1
ALG1	NFXL1
ALG1	REEP5
ALG1	SACM1L
ALG1	SEC62
ALG1	STX3
ALG1	STX4
ALG1	TECR
ALG1	TMED2
ALG1	TOR1AIP2
ALG1	UBXN4
ALG1	VAPA
ALG1	ZNF451
ALG13	ANKMY2
ALG13	COL4A3BP
ALG13	FAM172A
ALG13	NAPG
ALG13	NUDCD2
ALG13	OGDH
ALG13	PSMA2
ALG2	DCAKD
ALG2	KIAA1033
ALG5	ARL6IP5
ALG5	CYP20A1
ALG5	DDOST
ALG5	DHRS7
ALG5	RAB9A
ALG5	RPN1
ALG5	SEC63
ALG5	TMX2
ALG5	TMX4
ALKBH5	FAM83F
ALKBH5	LRRC41
ALKBH5	PEG10
ALKBH5	PFN2
ALOX15B	DHRS2
ALOX15B	GCAT
ALOX15B	KLC3
ALOX15B	PEX6
ALOX15B	PNMT
ALOX5	PARVG
ALS2	RAB3IP
AMBP	APOA1
AMBP	APOH
AMBP	CFI
AMBP	CP
AMBP	HPX
AMBP	HRG
AMBP	ITIH4
AMBP	KNG1
AMBP	ORM1
AMBP	PGLYRP2
AMBP	SERPINA1
AMBP	SERPINA7
AMBP	SERPINC1
AMBP	TF
AMDHD2	EXOC7
AMOT	CARHSP1
AMOT	CBX4
AMOT	HGD
AMOT	TRIP11
AMOT	TTC1
AMPD2	BUD13
AMPD2	CTTNBP2NL
AMPD2	MTMR2
AMPD2	TNNC2
AMPD3	DOCK10
AMPD3	FMNL1
AMPD3	LSP1
AMPD3	MYO1F
AMPD3	NCKAP1L
AMPD3	PARVG
AMPD3	STK10
AMPH	DCLK1
AMPH	STXBP1
ANAPC2	ANAPC4
ANAPC2	ANAPC5
ANAPC2	BCL3
ANAPC2	CDC23
ANAPC2	MAPK13
ANAPC2	PMS2
ANAPC2	SMEK2
ANAPC2	UBR2
ANAPC2	VPS28
ANAPC4	CDC23
ANAPC4	NT5DC3
ANAPC5	ANKRD50
ANAPC5	CCDC104
ANAPC5	CDC16
ANAPC5	CDC23
ANAPC5	FARP2
ANAPC5	PCNT
ANAPC5	ZC3H6
ANAPC7	CDC27
ANAPC7	DHX8
ANAPC7	KPNB1
ANAPC7	TEX10
ANG	CCDC80
ANG	COMP
ANG	CPXM2
ANG	KANK2
ANG	OLFML3
ANG	PRELP
ANG	RARRES2
ANG	RNASE4
ANG	SERPINF1
ANG	VCAN
ANGPTL2	CCDC80
ANGPTL2	COL5A1
ANGPTL2	CTHRC1
ANGPTL2	FMOD
ANGPTL2	FSTL1
ANGPTL2	HTRA1
ANGPTL2	LOX
ANGPTL2	MFGE8
ANGPTL2	SERPINF1
ANGPTL2	SRPX
ANGPTL2	SRPX2
ANK1	BPGM
ANK1	CA1
ANK1	CA3
ANK1	CAT
ANK1	EPB42
ANK1	HBB
ANK1	HBE1
ANK1	HBG1
ANK1	HBG2
ANK1	HBZ
ANK1	PPBP
ANK1	SLC4A1
ANK1	SNCA
ANK1	SPTA1
ANK1	SPTB
ANK2	EPB41L2
ANK2	NR3C1
ANK3	ANKRD16
ANK3	GNAS
ANK3	PAK1
ANKFY1	COPS4
ANKFY1	COPS8
ANKFY1	DSCR3
ANKFY1	HECTD3
ANKFY1	SNX6
ANKFY1	VPS11
ANKIB1	GIGYF1
ANKIB1	PCMTD1
ANKIB1	TUBGCP6
ANKLE2	ATL2
ANKLE2	DAPK1
ANKLE2	PDZRN3
ANKMY2	CHAF1B
ANKMY2	INADL
ANKMY2	PRKAA2
ANKRA2	BLNK
ANKRA2	CCDC93
ANKRA2	CLTB
ANKRA2	FAM175B
ANKRA2	LASP1
ANKRA2	THYN1
ANKRA2	ZNF143
ANKRD13A	TPD52L2
ANKRD17	G3BP2
ANKRD17	GART
ANKRD17	GRSF1
ANKRD17	MAD2L1
ANKRD17	NAA50
ANKRD17	STAU2
ANKRD17	USP10
ANKRD17	YBX2
ANKRD26	ARL11
ANKRD26	DNAH10
ANKRD26	DNAJB2
ANKRD26	SMC6
ANKRD26	TAX1BP1
ANKRD26	ZNF543
ANKRD28	C14orf169
ANKRD28	RUVBL1
ANKRD28	RUVBL2
ANKRD30B	RTF1
ANKRD50	MTRR
ANKRD50	NAA30
ANKRD52	ATXN10
ANKRD52	PARG
ANKRD52	TAB3
ANKRD54	IDH1
ANKRD54	TXN2
ANKS1A	BAIAP2L1
ANKS1A	CTNND1
ANKS1A	DAB2IP
ANKS1A	MICALL1
ANKS1A	NCOA6
ANKS1A	TBC1D22B
ANKS1A	UBAP2
ANKS1A	UBR2
ANKS1A	ZHX1
ANKZF1	DYNLT1
ANKZF1	EIF2S1
ANKZF1	ERO1L
ANKZF1	PDCD2L
ANKZF1	PFKL
ANKZF1	PGK1
ANKZF1	PGK2
ANLN	CENPF
ANLN	CHTF18
ANLN	KIF11
ANLN	KIF23
ANLN	KIF2C
ANLN	KIFC1
ANLN	LARP4B
ANLN	MKI67
ANLN	PRC1
ANLN	SMC2
ANLN	SMC4
ANLN	SPC24
ANLN	TACC3
ANLN	TPX2
ANLN	WDHD1
ANLN	YBX2
ANO10	ARL6IP5
ANO10	ATL3
ANO10	CKAP4
ANO10	CYP20A1
ANO10	GLG1
ANO10	HMOX2
ANO10	KIAA1715
ANO10	POR
ANO10	TMX4
ANO10	ZFPL1
ANO6	CD59
ANO6	GNG12
ANO6	ITGAV
ANO6	ITGB5
ANO6	KRAS
ANO6	LAMP1
ANO6	METTL7A
ANO6	MYOF
ANO6	PLXNB2
ANO6	PRKAA1
ANO6	RALA
ANO6	RALB
ANO6	RRAS
ANO6	SORT1
ANP32A	ANP32C
ANP32A	LEO1
ANP32A	PCNP
ANP32A	SIN3A
ANP32A	UBTF
ANP32C	EFTUD1
ANP32C	PRPF38A
ANP32C	RICTOR
ANP32E	DEK
ANP32E	SMCHD1
ANPEP	HRAS
ANPEP	RAB27A
ANPEP	TMEM173
ANTXR1	GULP1
ANTXR1	MAP4K5
ANTXR1	MICAL2
ANTXR1	MMP11
ANTXR1	MYH13
ANTXR1	MYH2
ANTXR1	MYH9
ANTXR1	PLXDC2
ANTXR1	SULF2
ANXA1	CES1
ANXA1	FSCN1
ANXA1	GLIPR2
ANXA1	NEFH
ANXA1	NEFL
ANXA1	PRPH
ANXA1	RSU1
ANXA1	TLN1
ANXA1	VIM
ANXA11	ANXA13
ANXA11	CAPZA2
ANXA11	NEK7
ANXA11	PDXK
ANXA3	EGFR
ANXA3	KRT23
ANXA3	LCN2
ANXA3	LRRC40
ANXA3	PROM1
ANXA3	PRTN3
ANXA4	ESD
ANXA5	INA
ANXA5	LIMS1
ANXA5	MYLK4
ANXA5	NEFM
ANXA5	OR1M1
ANXA5	SEPT11
ANXA5	SEPT14
ANXA5	SEPT2
ANXA5	SEPT7
ANXA5	SPON1
ANXA6	DGKA
ANXA6	GGT5
ANXA6	SNX2
ANXA6	TMEM119
ANXA7	COX10
ANXA7	TBC1D17
ANXA8	KRT14
ANXA8	KRT2
ANXA8	KRT23
ANXA8	KRT27
ANXA8	KRT5
ANXA8	KRT6A
ANXA8	KRT6B
ANXA8	LAMA3
ANXA8	LAMB3
ANXA8	LAMC2
ANXA8	MMP7
ANXA8	PKP1
ANXA8	S100A6
ANXA8	SERPINB5
ANXA8	TRIM2
ANXA8	TRIM29
ANXA9	SEMA3C
ANXA9	SKIV2L
ANXA9	SORL1
ANXA9	SSH3
ANXA9	TSTD1
ANXA9	TTC37
ANXA9	UBR1
AOC2	AOC3
AOC2	CAV1
AOC2	STAB1
AOC3	CD36
AOC3	CFH
AOC3	EHD2
AOC3	FABP4
AOC3	GPD1
AOC3	HSPA12A
AOC3	HSPB6
AOC3	LAMB2
AOC3	LIPE
AOC3	PLIN1
AOC3	PLIN4
AOC3	PMP2
AOC3	PRKCDBP
AOC3	PTRF
AOC3	SDPR
AP1B1	AP1G1
AP1B1	AP1M1
AP1B1	AP1S1
AP1B1	AP2A1
AP1B1	AP2B1
AP1B1	AP2M1
AP1B1	G6PD
AP1B1	MTCH1
AP1G1	AP1M2
AP1G1	AP1S1
AP1G1	PSMD3
AP1G1	VAPB
AP1G2	IMPDH2
AP1G2	KIAA1598
AP1G2	PAFAH1B3
AP1G2	SEC23IP
AP1G2	SORD
AP1M1	SOAT1
AP1M1	USP9X
AP1M2	AP1S1
AP1M2	CDH1
AP1M2	COG4
AP1M2	FA2H
AP1M2	FKBP4
AP1M2	KIAA1324
AP1M2	LONP2
AP1M2	MIPEP
AP1M2	PTPLAD1
AP1M2	RAB11FIP4
AP1M2	RARS
AP1S1	MARS
AP1S1	PEX1
AP1S1	VPS52
AP2A1	AP2B1
AP2A1	AP2M1
AP2A1	AP2S1
AP2A1	CCNC
AP2A1	ELMO2
AP2A1	INF2
AP2A1	MFAP2
AP2A2	AP2B1
AP2A2	AP2S1
AP2A2	ARHGAP33
AP2A2	DCTN4
AP2A2	PGAM4
AP2A2	POFUT1
AP2A2	SCFD2
AP2B1	AP2M1
AP2B1	AP2S1
AP2B1	DCTN4
AP2B1	EXOC7
AP2B1	SEC24D
AP2M1	AP2S1
AP2M1	ELMO2
AP2S1	ATXN1
AP2S1	C10orf76
AP2S1	CCNC
AP2S1	CDC42BPA
AP3B1	AP3B2
AP3B1	AP3M1
AP3B1	AP3M2
AP3B1	AP3S1
AP3B1	DHX29
AP3B1	ELP4
AP3B1	FUCA2
AP3B1	FYCO1
AP3B1	NFATC4
AP3B1	TBC1D9B
AP3B1	ZZEF1
AP3B2	CLTB
AP3B2	ELP4
AP3B2	HGS
AP3B2	MAGI2
AP3B2	NFATC4
AP3B2	RUFY1
AP3B2	TBC1D9B
AP3M1	AP3S1
AP3M1	ATOX1
AP3M1	IFT20
AP3M1	RABGEF1
AP3M1	RNF31
AP3M1	SAR1B
AP3M1	TOM1L2
AP3M1	UFSP2
AP3M2	DPP9
AP3M2	IKBKB
AP3M2	TIMP1
AP3S1	C10orf76
AP3S1	HSPA4
AP3S1	HSPA8
AP3S1	NUDT16L1
AP3S1	PRRC1
AP3S1	SAR1B
AP3S2	CLIP1
APAF1	CCDC88B
APAF1	FAM111A
APBA3	C10orf118
APBB1	C19orf52
APBB1	CENPI
APBB1	DNAJB2
APBB1	FLNB
APBB1	MED6
APBB1	PMEPA1
APBB1	TUBGCP6
APBB1IP	BTK
APBB1IP	CELF2
APBB1IP	DOCK11
APBB1IP	DOCK8
APBB1IP	GMFG
APBB1IP	OSTF1
APBB1IP	PLCB2
APBB1IP	PLEKHO2
APBB1IP	SH3KBP1
APBB2	BAG3
APBB2	EPN2
APBB2	EXOC5
APBB2	FAM102A
APBB2	KCTD3
APBB2	SULT2B1
APCS	ECM1
APCS	GPX3
APCS	PRELP
APCS	SH3D19
APEH	GALE
APEH	GM2A
APEH	GMPPB
APEH	GSS
APEH	UQCRB
APEX1	FBL
APEX1	NONO
APEX1	SIN3A
APEX1	TP53RK
APEX1	ZADH2
APIP	ARRB1
APIP	DLD
APIP	GUSB
APLP2	APPL1
APLP2	IFT172
APLP2	PDZD11
APLP2	PHPT1
APLP2	PRKAR2A
APOA1	APOA2
APOA1	APOH
APOA1	C3
APOA1	CP
APOA1	F13B
APOA1	HPX
APOA1	HRG
APOA1	ITIH4
APOA1	KNG1
APOA1	PGLYRP2
APOA1	POLR2D
APOA1	SERPINA1
APOA1	SERPING1
APOA1	TF
APOA1BP	ARHGEF11
APOA1BP	BPNT1
APOA1BP	GOLPH3L
APOA1BP	HDGF
APOA1BP	IARS2
APOA1BP	NIT2
APOA1BP	NOS1AP
APOA1BP	OTUD7B
APOA1BP	PEX19
APOA1BP	POLB
APOA1BP	PRUNE
APOA1BP	RPRD2
APOA1BP	SCCPDH
APOA1BP	TSTD1
APOA2	APOC3
APOA2	POLR2D
APOB	APOM
APOB	FCN3
APOBEC3C	APOBEC3G
APOBEC3C	CASP10
APOBEC3C	ISG20
APOBEC3G	GBP5
APOBEC3G	GBP7
APOBEC3G	GZMA
APOBEC3G	ISG20
APOBEC3G	LGALS9
APOBEC3G	STAT1
APOBEC3G	TRIM22
APOC1	APOC2
APOC1	APOC3
APOC1	CNDP1
APOC1	F2
APOC1	GPLD1
APOC1	IGFALS
APOC1	PLG
APOC2	APOC3
APOC2	CPN1
APOC3	GPLD1
APOD	MUCL1
APOF	HGFAC
APOF	SHBG
APOH	C2
APOH	C8G
APOH	C9
APOH	CFHR1
APOH	CFI
APOH	F2
APOH	FETUB
APOH	HPX
APOH	HRG
APOH	KNG1
APOH	ORM1
APOH	POLR2D
APOH	SERPINA1
APOH	SERPINA3
APOH	SERPINA4
APOH	SERPINC1
APOH	TF
APOL1	APOM
APOL1	ATRN
APOL1	MASP1
APOL2	APOL3
APOL2	CARD16
APOL2	GBP1
APOL2	GBP2
APOL2	GBP3
APOL2	GBP5
APOL2	GBP7
APOL2	OGFR
APOL2	PARP14
APOL2	PSMB10
APOL2	SEC14L3
APOL2	SP110
APOL2	STAT1
APOL2	TAP1
APOL2	TAPBP
APOL2	TRIM21
APOL3	GBP4
APOL3	GBP5
APOL3	ISG20
APOL3	NADK
APOL3	PARP14
APOL3	PSMB10
APOM	ATRN
APOM	KLKB1
APOO	CPEB4
APOO	RHOT1
APOOL	AUH
APOOL	GLUD1
APOOL	GSTM2
APOOL	HIBADH
APOOL	HMGCL
APOOL	NDUFA11
APOOL	PDZD11
APOOL	SOD1
APP	EPHB3
APP	UBE2E2
APP	UBE2E3
APPL1	PRKAR2A
APPL1	SIKE1
APPL1	UBP1
APPL1	WISP2
APRT	ETFA
APRT	ETFB
APRT	NUTF2
APRT	ULK3
APTX	ATP5S
APTX	DSN1
APTX	LYPLA1
APTX	SFXN2
APTX	TXNRD2
AQR	CHD3
AQR	DPH1
AQR	LEO1
AQR	MED14
AQR	MED23
AQR	PRPF6
AQR	SKIV2L2
AQR	XAB2
AQR	XRCC1
ARAF	FAM120C
ARAF	HUWE1
ARAF	LRRC41
ARAP1	DERA
ARAP1	DPYD
ARAP1	ZEB2
ARCN1	CCL15
ARCN1	COPA
ARCN1	COPB1
ARCN1	COPB2
ARCN1	COPE
ARCN1	COPZ1
ARCN1	PMM2
ARCN1	SEC31A
ARCN1	TMF1
ARCN1	TRIP11
ARF1	ARF3
ARF1	ARF4
ARF1	ARF5
ARF1	ARF6
ARF1	ARL11
ARF1	AVL9
ARF1	CCNK
ARF1	DLGAP4
ARF1	GET4
ARF1	MPP5
ARF1	SNRPC
ARF1	TAB3
ARF3	ARF4
ARF3	ARF5
ARF3	ARF6
ARF3	ARL11
ARF3	AVL9
ARF3	CCNK
ARF3	DLGAP4
ARF3	GET4
ARF3	MPP5
ARF3	TAB3
ARF4	ARF5
ARF4	ARF6
ARF4	AVL9
ARF4	CLTCL1
ARF4	FTSJ1
ARF4	GET4
ARF4	MPP5
ARF4	PPP2CA
ARF4	PPP2CB
ARF4	SAR1A
ARF4	SAR1B
ARF4	SNAP91
ARF4	SNRPC
ARF4	TRIM23
ARF4	VPS28
ARF5	ARF6
ARF5	AVL9
ARF5	CCNK
ARF5	FAM84B
ARF5	GET4
ARF5	MPP5
ARF5	RANBP9
ARF5	SNRPC
ARF5	ZYG11B
ARF6	CCNK
ARF6	CPEB3
ARF6	PBX2
ARF6	SYNJ2
ARF6	TAB1
ARF6	TAB3
ARF6	TRIM23
ARFGAP1	CACYBP
ARFGAP1	CCL13
ARFGAP1	HMGCS1
ARFGAP1	HN1
ARFGAP1	JMJD6
ARFGAP1	NRD1
ARFGAP1	PYCR1
ARFGAP1	SSSCA1
ARFGAP1	STAU1
ARFGAP1	UBA6
ARFGAP2	PRRC1
ARFGAP3	CCL13
ARFGAP3	COPE
ARFGAP3	EDEM3
ARFGAP3	GORASP2
ARFGAP3	GTPBP1
ARFGAP3	HSPA5
ARFGAP3	NF2
ARFGAP3	PFKFB3
ARFGEF1	ARFGEF2
ARFGEF1	HEATR5B
ARFGEF1	MYCBP
ARFGEF1	RAB11FIP4
ARFGEF1	RALGAPB
ARFGEF1	STAU2
ARFGEF1	VCPIP1
ARFGEF2	CSNK1A1
ARFGEF2	RALGAPB
ARFIP1	CRABP2
ARFIP1	INPP4B
ARFIP1	LRBA
ARFIP1	SEC24B
ARFIP1	USP47
ARFIP2	ATOX1
[truncated: 17,927 more rows]

## Sheet: Table S6
Table S6. Colorectal Cancer mRNA co-expression network.
Gene1	Gene2
A1BG	GNAI2
A1CF	ACOT11
A1CF	ANKS4B
A1CF	DDC
A1CF	MEP1A
A1CF	METTL7B
A1CF	MYO1A
A1CF	USH1C
A1CF	VIL1
A2M	AOC3
A2M	COL14A1
A2M	EMILIN1
A2M	FBLN5
A2M	MFAP4
A2M	PZP
A2M	RFTN1
A2M	SERPINF1
A2ML1	C8B
AAAS	C12orf10
AAAS	CDK4
AAAS	CS
AAAS	DDX23
AAAS	DIABLO
AAAS	ESYT1
AAAS	GCN1L1
AAAS	METTL1
AAAS	NOP2
AAAS	PCBP2
AAAS	RABGGTA
AAAS	USP5
AACS	ARF3
AACS	SLC25A4
AACS	STAT6
AAK1	DST
AAK1	OTUD7B
AARS	MARS
AARS	PHGDH
AARS	SLC3A2
AARS2	PYCR2
AATF	DDX42
AATF	FAM134C
AATF	MED1
AATF	SF3B2
AATF	TAF15
AATF	TCOF1
AATF	UBTF
ABAT	CAB39L
ABAT	CES1
ABAT	KNG1
ABAT	KRT23
ABAT	USH1C
ABCA13	PDXDC1
ABCA13	RDH11
ABCB7	CTPS2
ABCB7	HNRNPH2
ABCB7	NONO
ABCB7	PDK3
ABCB7	PSMD10
ABCB7	RBM3
ABCB7	TIMM8A
ABCC2	FGA
ABCC2	FGB
ABCC2	IGF2BP1
ABCC2	KRT15
ABCC2	TTR
ABCC3	EPHA2
ABCC3	VILL
ABCD3	ACADM
ABCD3	DBT
ABCD3	HIGD1A
ABCD3	PPCS
ABCD3	SCP2
ABCD3	SEP15
ABCD3	TMED5
ABCD3	UGDH
ABCE1	ATL2
ABCE1	CSTF3
ABCE1	CUL5
ABCE1	EIF4E
ABCE1	GMFB
ABCE1	LIN7C
ABCE1	NAA15
ABCE1	NOC3L
ABCE1	NUP54
ABCE1	SMARCA5
ABCE1	SRP72
ABCE1	TFAM
ABCE1	VPS26A
ABCF1	DHX16
ABCF1	GLYR1
ABCF1	IGF2R
ABCF1	LEMD2
ABCF1	USP10
ABCF1	VARS
ABCF1	VPS52
ABCF2	ACTR3B
ABCF2	EIF4H
ABCF2	PDAP1
ABCF2	SLC4A2
ABCF2	TNPO3
ABCF3	ACAD9
ABCF3	AP2M1
ABCF3	EIF2B5
ABCF3	EIF4G1
ABCF3	PSMD2
ABCF3	PTPN23
ABCF3	RNF123
ABHD10	LZIC
ABHD10	MDH1
ABHD10	SSR3
ABHD11	COMTD1
ABHD11	MDH2
ABHD11	RDH13
ABHD12	ACSS1
ABHD12	DDRGK1
ABHD12	PTPRA
ABHD12	RRBP1
ABHD14B	COQ9
ABHD14B	DDT
ABHD14B	TEX264
ABHD14B	TKT
ABI1	ACAP2
ABI1	CAPZA2
ABI1	CHMP2B
ABI1	CREB1
ABI1	FCHO2
ABI1	RAB18
ABI1	SCAMP1
ABI1	SEPT10
ABI1	STAM2
ABP1	ASL
ABP1	CLDN4
ABP1	EPS8L2
ABP1	FABP1
ABP1	HEPH
ABP1	KRT20
ABR	ACADVL
ABR	ENO3
ABR	KIF13B
ABR	MYO1C
ABR	PITPNA
ABR	PRPF8
ABR	SMG6
ABR	ZZEF1
ACAA1	ACOT11
ACAA1	ACY1
ACAA1	GLYR1
ACAA1	PTPRF
ACAA1	QARS
ACAA1	VIL1
ACAA2	AMACR
ACAA2	HMGCS2
ACAA2	LAMA3
ACAA2	MYO5B
ACACA	ACLY
ACACA	CHD4
ACACA	DHCR7
ACACA	KIAA0100
ACACA	LIG3
ACAD8	HYOU1
ACAD9	AP2M1
ACAD9	COG4
ACAD9	EIF2B5
ACAD9	EIF4G1
ACAD9	MCM2
ACAD9	RUVBL1
ACADM	SEC62
ACADM	SEP15
ACADS	AKR1A1
ACADS	ALDH2
ACADS	C14orf159
ACADS	RETSAT
ACADS	TSPAN1
ACADSB	OAT
ACADVL	FDXR
ACADVL	FLII
ACADVL	MPRIP
ACADVL	MYO1C
ACADVL	PTK2B
ACADVL	SMG6
ACAP2	ATAD1
ACAP2	DCUN1D1
ACAP2	FYTTD1
ACAP2	PDCD10
ACAP2	RAB18
ACAP2	SACM1L
ACAP2	TROVE2
ACAP2	UBXN4
ACAP2	VPS26A
ACAP3	RHOT2
ACAP3	RNF123
ACAT1	MRPS5
ACAT1	OAT
ACAT1	PGM1
ACAT2	CYP51A1
ACAT2	DHCR24
ACAT2	FDPS
ACAT2	HMGCS1
ACAT2	LSS
ACBD3	AIDA
ACBD3	ARPC5
ACBD3	CDC73
ACBD3	SRP9
ACBD3	TIPRL
ACBD3	TOR1AIP1
ACBD3	TPM3
ACBD3	TSNAX
ACBD3	ZNF281
ACBD5	CLPX
ACBD5	YME1L1
ACIN1	CHD4
ACIN1	DYNC1H1
ACIN1	ILF3
ACIN1	MLL2
ACIN1	NOP2
ACIN1	PABPN1
ACIN1	PELP1
ACIN1	SIPA1L1
ACIN1	SRRM2
ACIN1	YLPM1
ACLY	EFTUD2
ACO1	FAM120A
ACO1	TRIM32
ACO2	DDT
ACO2	NDUFA6
ACO2	PACSIN2
ACO2	TOM1
ACO2	TSPO
ACOT1	CHMP4A
ACOT1	PCK2
ACOT11	ACY1
ACOT11	ALDH4A1
ACOT11	ARHGEF10L
ACOT11	ASL
ACOT11	EPS8L3
ACOT11	FAAH
ACOT11	HKDC1
ACOT11	LRP1
ACOT11	MYO7B
ACOT11	USH1C
ACOT11	VIL1
ACOT7	ACTB
ACOT7	ACTG1
ACOT7	ATAD3A
ACOT7	NOC2L
ACOT7	SF3B5
ACOT7	SRM
ACOT8	ADRM1
ACOT8	AIP
ACOT8	ARFGAP1
ACOT8	CHMP4B
ACOT8	CPNE1
ACOT8	DYNLRB1
ACOT8	EIF6
ACOT8	HM13
ACOT8	HNF4A
ACOT8	PIGT
ACOT8	PSMA7
ACOT8	RALY
ACOT8	ROMO1
ACOT8	TPD52L2
ACOT9	APOO
ACOT9	SMS
ACOT9	UBQLN2
ACOT9	USP9X
ACOX1	ACSL5
ACOX1	AMACR
ACOX1	CDH17
ACOX1	CXADR
ACOX1	ENTPD5
ACOX1	ITGB6
ACOX1	PBLD
ACOX1	PDCD4
ACOX1	SORL1
ACOX1	SULT1B1
ACOX1	TGOLN2
ACOX1	UGT2A3
ACP1	COX7A2L
ACP1	MTX2
ACP1	SF3B14
ACP1	YWHAQ
ACP2	ARSA
ACP2	CDK9
ACP2	CTSD
ACP2	EXOC7
ACP2	GRN
ACP2	LMF2
ACP2	MAN2B1
ACP2	PIGS
ACP2	PLD3
ACP2	TPP1
ACP2	UBA7
ACSF2	CTSA
ACSF3	COQ9
ACSF3	FUK
ACSF3	HMOX2
ACSL3	APPL1
ACSL3	CYP51A1
ACSL3	HMGCS1
ACSL3	STK39
ACSL4	CUL4B
ACSL4	LAMP2
ACSL4	MAGT1
ACSL4	RAP2C
ACSL4	RECQL
ACSL4	UBE2A
ACSL5	AMACR
ACSL5	CDH1
ACSL5	CEACAM5
ACSL5	EPCAM
ACSL5	FERMT1
ACSL5	NEBL
ACSL5	NUDT4
ACSL5	PDCD4
ACSM3	ALDH7A1
ACSS1	RRBP1
ACSS2	EBP
ACSS2	GSS
ACSS2	HSD11B2
ACSS2	MYO1D
ACTA2	ACTG2
ACTA2	AOC3
ACTA2	CNN1
ACTA2	CRYAB
ACTA2	FBLN5
ACTA2	FHL1
ACTA2	IGFBP7
ACTA2	LMOD1
ACTA2	MFGE8
ACTA2	MYL9
ACTA2	MYLK
ACTA2	PDLIM3
ACTA2	SYNPO2
ACTA2	TAGLN
ACTA2	THY1
ACTB	CAPNS1
ACTB	GNB2
ACTB	UBA1
ACTB	ZYX
ACTBL2	KRT14
ACTG1	ARHGDIA
ACTG1	SF3B5
ACTG1	TBCD
ACTG2	CNN1
ACTG2	CRYAB
ACTG2	DES
ACTG2	FHL1
ACTG2	LMOD1
ACTG2	MYH11
ACTG2	MYL9
ACTG2	MYLK
ACTG2	PDLIM3
ACTG2	SDPR
ACTG2	SYNPO2
ACTG2	TAGLN
ACTL6A	EIF2A
ACTL6A	MRPL3
ACTL6A	NUDT21
ACTL6A	RFC3
ACTL6A	RPE
ACTL6A	TRNT1
ACTL6A	UBA2
ACTN1	KLC1
ACTN1	SERPINA3
ACTN3	SPTA1
ACTN4	JUP
ACTN4	MYH14
ACTN4	PPP2R1A
ACTN4	STRN4
ACTN4	SUPT5H
ACTN4	SYMPK
ACTR1A	ATOX1
ACTR1A	ITGA3
ACTR1A	TMEM205
ACTR1B	DCTN3
ACTR1B	PHPT1
ACTR2	CREB1
ACTR2	PPM1B
ACTR2	RAB10
ACTR2	RAB5A
ACTR2	TIA1
ACTR3	ARPC2
ACTR3	DYNC1I2
ACTR3	GLUD1
ACTR3	SAR1B
ACTR3	YWHAQ
ACTR3B	EIF4H
ACY1	APEH
ACY1	IMPDH2
ACY1	QARS
ACY1	RAB25
ACY1	VIL1
ADAM10	CLPX
ADAM10	LACTB
ADAM10	MAP2K1
ADAM10	MAPK1
ADAM10	NAPG
ADAM10	PDIA3
ADAM10	RAB11A
ADAM10	TMOD3
ADAM10	UBE3A
ADAM10	USP14
ADAMDEC1	CPA3
ADAMDEC1	IGJ
ADAR	DTX3L
ADAR	GATAD2B
ADAR	MX1
ADAR	PARP1
ADAR	PARP14
ADAR	PARP9
ADAR	RBM8A
ADAR	SNX27
ADD1	PRX
ADD3	ARHGAP18
ADD3	C11orf54
ADD3	ECHDC1
ADD3	LY75
ADD3	NEBL
ADD3	PDCD4
ADD3	SH3BGRL2
ADD3	SNX4
ADD3	TM9SF3
ADH1B	ADH1C
ADH1B	C7
ADH1C	CA1
ADH1C	CA2
ADH1C	CHGA
ADH1C	CLCA1
ADH1C	NAAA
ADH1C	ZG16
ADH5	ENOPH1
ADH5	METAP1
ADH5	MINPP1
ADH5	SUCLG1
ADH5	WDR61
ADK	HSPA14
ADK	MAPRE1
ADK	MRPS23
ADK	UBA2
ADNP	ARFGEF2
ADNP	ITCH
ADNP	MAPRE1
ADNP	MLLT4
ADNP	NCOA5
ADNP	RAE1
ADNP	RALGAPB
ADNP	RBM39
ADNP	RNF114
ADNP	RPRD1B
ADNP	STK4
ADNP	UBE2V1
ADPGK	IDH3A
ADPGK	SEC11A
ADPRHL2	AKR1A1
ADPRHL2	ENO1
ADPRHL2	HMGCL
ADPRHL2	NUBP1
ADPRHL2	PLOD1
ADPRHL2	PSMB2
ADPRHL2	RER1
ADPRHL2	SOD1
ADPRHL2	UROD
ADRBK1	AMPD2
ADRBK1	EDC4
ADRBK1	PPP2R1A
ADRBK1	SRCAP
ADRM1	AIP
ADRM1	ARFGAP1
ADRM1	CHMP1A
ADRM1	EIF6
ADRM1	HM13
ADRM1	PRPF6
ADRM1	PSMA7
ADRM1	RALY
ADRM1	ROMO1
ADRM1	RPS21
ADRM1	TPD52L2
ADSL	BID
ADSL	DRG1
ADSL	EIF3D
ADSL	EIF3L
ADSL	FAH
ADSL	HSD17B8
ADSL	NHP2L1
ADSL	NIPSNAP1
ADSL	RPL23A
ADSL	TOMM22
ADSL	WDR61
ADSL	XRCC6
ADSL	ZNF207
ADSS	CDC73
ADSS	COG2
ADSS	H3F3A
ADSS	IARS2
ADSS	NUP133
ADSS	PPP2R5A
ADSS	PRKAA1
ADSS	RAB3GAP2
ADSS	SRP9
ADSS	TBCE
ADSS	TOMM20
ADSS	TOR1AIP1
ADSS	TSNAX
AEBP1	BGN
AEBP1	C1R
AEBP1	COL1A1
AEBP1	COL1A2
AEBP1	COL3A1
AEBP1	COL5A1
AEBP1	COL6A1
AEBP1	COL6A2
AEBP1	EMILIN1
AEBP1	FBLN2
AEBP1	GGT5
AEBP1	MRC2
AEBP1	PCOLCE
AEBP1	SERPINF1
AEBP1	SERPING1
AEBP1	THBS2
AEBP1	THY1
AFAP1L1	COL4A1
AFG3L2	NDUFV2
AFG3L2	SEH1L
AFM	APCS
AFM	GC
AFM	KRT76
AFM	PRG3
AGFG1	CLASP2
AGFG1	MAPK14
AGFG1	NCKAP1
AGK	RBM28
AGL	BCAS2
AGL	DBT
AGL	GNAI3
AGL	PKN2
AGL	SERBP1
AGL	SLC30A7
AGL	STXBP3
AGMAT	FTL
AGMAT	MRPL37
AGPAT5	CCDC25
AGPAT5	ELP3
AGPAT5	GSR
AGPAT5	PCM1
AGPAT5	PPP2R2A
AGPS	BCLAF1
AGPS	G3BP1
AGPS	HNRNPC
AGPS	MRPL19
AGPS	PPP2R1B
AGPS	SCFD1
AGPS	TMOD3
AGPS	TNPO1
AGPS	VTA1
AGR2	AGR3
AGR2	CKAP4
AGR2	LIMA1
AGR2	OXCT1
AGR2	REG4
AGR2	SERPINB1
AGR2	ST6GALNAC1
AGR3	LIMA1
AGR3	REG4
AGR3	SERPINB1
AGRN	CDC42BPB
AGRN	CTDP1
AGRN	FAM129B
AGRN	FLII
AGRN	LTBP4
AGRN	PLXNB2
AGRN	SDHA
AGT	GPD1
AGT	TTR
AGT	UGT2A3
AGXT2L1	KRT76
AGXT2L2	TP53I3
AHCTF1	EPRS
AHCTF1	HEATR1
AHCTF1	HNRNPU
AHCTF1	IARS2
AHCTF1	LBR
AHCTF1	NAA25
AHCTF1	NUFIP2
AHCTF1	NUP155
AHCTF1	RIF1
AHCTF1	TCERG1
AHCTF1	TOP2B
AHCTF1	TROVE2
AHCTF1	ZC3H11A
AHCY	ASL
AHCY	CHCHD2
AHCY	EIF6
AHCY	HM13
AHCY	ILVBL
AHCY	NHP2
AHCY	NLE1
AHCY	PSMA7
AHCY	ROMO1
AHCY	RPS21
AHCYL1	CSDE1
AHCYL1	PTGFRN
AHCYL2	AKR1B10
AHCYL2	GCNT3
AHCYL2	IQGAP2
AHCYL2	NT5E
AHCYL2	PIGR
AHCYL2	SCIN
AHNAK	CAPN2
AHNAK	LRRFIP1
AHNAK	PNMA2
AHNAK2	FAM65A
AHNAK2	FLNC
AHNAK2	SFXN3
AHSA1	ERH
AHSA1	EXOSC2
AHSA1	FKBP4
AHSA1	MCM4
AHSA1	MTHFD1
AHSA1	NEDD8
AHSA1	PRMT5
AHSA1	PSMB5
AHSA1	TUBA1B
AHSG	ALB
AHSG	APOA1
AHSG	APOA2
AHSG	APOB
AHSG	APOC3
AHSG	FGG
AHSG	HBG1
AHSG	HBG2
AHSG	HBZ
AHSG	IGF2BP1
AHSG	ITIH2
AHSG	TF
AIDA	CDC73
AIDA	IARS2
AIDA	SDCBP
AIDA	TOR1AIP2
AIDA	TROVE2
AIF1	ARHGEF6
AIF1	C1QA
AIF1	CLIC2
AIF1	CYBB
AIF1	GIMAP4
AIF1	GMFG
AIF1	GNB4
AIF1	GNG2
AIF1	LIPA
AIF1	MNDA
AIF1	PECAM1
AIF1	PTPRC
AIF1	S100A8
AIF1	STOM
AIFM1	BCAP31
AIFM1	DKC1
AIFM1	HMGB3
AIFM1	HTATSF1
AIFM1	LAS1L
AIFM1	MECP2
AIFM1	PDHA1
AIFM1	PDK3
AIFM1	UTP14A
AIM1	EPB41L2
AIM1	MGST1
AIMP1	ARFIP1
AIMP1	CYCS
AIMP1	DLG1
AIMP1	LARP7
AIMP1	SDAD1
AIMP1	SNX4
AIMP1	SUMO1
AIMP1	TOMM70A
AIMP2	BYSL
AIMP2	PSMG3
AIMP2	TBRG4
AIP	COPS6
AIP	EEF1D
AIP	GHDC
AIP	NDUFA13
AIP	NOSIP
AIP	OTUB1
AIP	PSMA7
AIP	RALY
AIP	RNASEH2C
AIP	ROMO1
AIP	UBXN1
AIP	VPS28
AK1	ATP6V0D1
AK1	DAP
AK1	LRG1
AK2	DNAJC8
AK2	EIF2B3
AK2	EIF3I
AK2	HDAC1
AK2	MRTO4
AK2	PSMA5
AK2	PSMB2
AK2	SDHB
AK2	SNRNP40
AK2	YARS
AK3	ATP6V1G1
AK3	HSDL2
AK3	RANBP6
AK3	SNX4
AK3	TIA1
AKAP1	FGFR4
AKAP1	HNF4A
AKAP12	LTBP1
AKAP13	GOLGA3
AKAP13	KIF13B
AKAP13	MYO1E
AKAP13	RIPK1
AKAP13	SMAD3
AKAP9	GOLGA4
AKAP9	GOLGB1
AKAP9	SMARCA2
AKR1A1	NDUFA9
AKR1A1	PPIB
AKR1A1	SEC13
AKR1A1	TOE1
AKR1A1	TXN2
AKR1A1	UQCR10
AKR1B10	AKR7A3
AKR1B10	CES2
AKR1B10	GPA33
AKR1B10	KRT20
AKR1B10	LGALS3
AKR1B10	LGALS4
AKR1C1	AKR1C3
AKR1C1	AKR1C4
AKR1C1	MTTP
AKR1C1	SERPINE2
AKR1C1	TMBIM1
AKR1C3	AKR1C4
AKR1C3	CRYL1
AKR1C3	GPD1
AKR1C4	GPD1
AKR7A2	AKR7A3
AKR7A2	CBR1
AKR7A2	COQ6
AKR7A2	DDOST
AKR7A2	HMGCL
AKR7A2	PEF1
AKR7A2	PGD
AKR7A2	RPS6KA1
AKR7A3	C8G
AKR7A3	CBR1
AKR7A3	CKMT1A
AKR7A3	RPS6KA1
ALAD	GOLGA2
ALAD	PHPT1
ALAD	PLCD1
ALAD	SURF1
ALB	APOA1
ALB	APOA2
ALB	APOB
ALB	APOC3
ALB	APOH
ALB	FGG
ALB	HBG1
ALB	HBG2
ALB	HBZ
ALB	ITIH2
ALB	TF
ALDH16A1	BCKDHA
ALDH16A1	CSK
ALDH16A1	ISOC2
ALDH1A2	HBG1
ALDH1A2	HBG2
ALDH1A2	HIST1H2BK
ALDH1A2	PRG2
ALDH1A3	ANXA6
ALDH1B1	CKMT2
ALDH1L1	CA2
ALDH1L1	CANT1
ALDH1L1	CLCA1
ALDH1L1	ITLN1
ALDH1L1	ITLN2
ALDH2	ALDH4A1
ALDH2	BDH1
ALDH2	CYFIP2
ALDH3A2	CAMK2D
ALDH4A1	EPHB2
ALDH4A1	IDH2
ALDH4A1	TTR
ALDH5A1	MRPS18B
ALDH5A1	SORBS1
ALDH5A1	VPS52
ALDH7A1	HARS2
ALDH7A1	NDUFV3
ALDH9A1	UAP1
ALDOA	GPI
ALDOA	MIF
ALDOB	FUT3
ALDOB	GCNT3
ALDOB	HSD17B2
ALDOB	REG1B
ALDOB	SERPINB6
ALDOC	DHCR7
ALDOC	LSS
ALDOC	MVK
ALDOC	NDRG1
ALDOC	SLC25A1
ALG1	ARFGAP2
ALG1	RPL10L
ALG2	FKBP11
ALG2	PRPF4
ALG2	SEC61B
ALG2	SURF4
ALG2	TRIM32
ALG2	UBE2R2
ALG5	COG3
ALG5	COG6
ALG5	DNAJC3
ALG5	ESD
ALG5	LIG4
ALG5	MRPS31
ALG5	RPL21
ALG5	STK24
ALG5	SUCLA2
ALG5	SUGT1
ALG5	TM9SF2
ALG5	UCHL3
ALG5	UFM1
ALG5	UGGT2
ALOX15	SUMF2
ALOX5	ITGB7
ALOX5AP	FGR
ALOX5AP	GMFG
ALOX5AP	NCF2
AMACR	CAB39L
AMACR	DAB2
AMACR	ENTPD5
AMACR	KNG1
AMACR	KRT23
AMACR	OLFM4
AMACR	TGOLN2
AMBP	APOA2
AMBP	APOC3
AMBP	F2
AMPD2	INTS1
AMPD2	SEPT9
ANK1	FSCN1
ANK1	RAC3
ANK3	OAT
ANKFY1	ATP5A1
ANKFY1	CP
ANKFY1	CRK
ANKFY1	GEMIN4
ANKFY1	PAFAH1B1
ANKFY1	RPA1
ANKFY1	SCO1
ANKFY1	SHPK
ANKFY1	TSR1
ANKFY1	VPS53
ANKHD1	KDM3B
ANKHD1	RAD50
ANKHD1	STRN
ANKRD17	BPTF
ANKRD17	KDM3B
ANKRD17	KIAA1109
ANKRD17	LRBA
ANKRD17	PRKCA
ANKRD17	PUM1
ANKRD17	SON
ANKRD22	EPB41L2
ANKRD22	ITGB6
ANKRD22	PPA1
ANKRD28	GOLGA4
ANKRD28	OXSR1
ANKRD28	QSER1
ANKRD28	UBXN7
ANKRD28	WDR82
ANKS1B	MAOB
ANKS3	CREBBP
ANKS3	DHX38
ANKS3	EDC4
ANKS3	MLL4
ANKS3	RHOT2
ANKS3	SIN3B
ANKS3	SNRNP70
ANKS3	SRRM2
ANKS4B	CDH1
ANKS4B	GPA33
ANKS4B	GPX2
ANKS4B	LGALS4
ANKS4B	MEP1A
ANKS4B	METTL7B
ANKS4B	MYO1A
ANKS4B	PDXDC1
ANKS4B	PMM2
ANKS4B	PREP
ANKS4B	TUBAL3
ANLN	CDK1
ANLN	FANCI
ANLN	KIF15
ANLN	NCAPG
ANLN	NUP205
ANLN	RRM1
ANLN	SMC2
ANLN	SMC4
ANLN	TOP2A
ANP32A	EIF3J
ANP32A	FAM98B
ANP32A	HNRNPA3
ANP32A	IQGAP1
ANP32A	MESDC2
ANP32A	SLTM
ANP32B	GAR1
ANP32B	HMGB2
ANP32B	NASP
ANP32B	SNRPF
ANP32B	TXN
ANP32E	CDC73
ANP32E	SLMAP
ANP32E	TOR1AIP2
ANPEP	HSD17B2
ANXA1	ATL3
ANXA1	MYL12A
ANXA1	SERPINB8
ANXA10	DPP4
ANXA10	PNMA2
ANXA10	SDR16C5
ANXA11	KRT19
ANXA13	BCAS1
ANXA13	DEFA6
ANXA13	KIAA1324
ANXA13	MATN2
ANXA13	SERPINA1
ANXA2	CAPN2
ANXA2	CD55
ANXA2	INPP1
ANXA2	PNMA2
ANXA2	S100A14
ANXA2	S100A16
ANXA2	SDR16C5
ANXA2	SERPINB1
ANXA2	SERPINB5
ANXA2	SERPINB6
ANXA2	SERPINB8
ANXA4	ITGB6
ANXA6	PCBP3
ANXA7	NOP10
AOC3	CNN1
AOC3	EMILIN1
AOC3	FBLN5
AOC3	LMOD1
AOC3	MFAP5
AOC3	MYH11
AOC3	MYL9
AOC3	PDLIM3
AOC3	PRELP
AOC3	PTGIS
AOC3	SYNPO2
AOC3	TAGLN
AOC3	TNS1
AP1B1	MIF
AP1B1	PI4KA
AP1B1	PLXNB2
AP1B1	RANGAP1
AP1B1	SDF2L1
AP1B1	SLC25A1
AP1B1	TTLL12
AP1G1	NEK4
AP1G1	SSR1
AP1G1	THUMPD1
AP1G2	PARP10
AP1G2	RABGGTA
AP1M1	TBCB
AP1M2	CC2D1A
AP1M2	EIF3K
AP1M2	GIPC1
AP1M2	RAB25
AP1M2	TECR
AP1S1	ARF5
AP1S1	ARPC1A
AP1S1	CHCHD2
AP1S1	COPS6
AP1S1	PLOD3
AP2A1	CLPTM1
AP2A1	G6PD
AP2A1	SEPT9
AP2A1	TUBGCP2
AP2A1	WDR1
AP2A2	CD81
AP2A2	PC
AP2A2	SLC25A22
AP2A2	TOLLIP
AP2B1	LRRC59
AP2B1	PRPSAP1
AP2B1	PSMD11
AP2B1	VDAC3
AP2M1	PSMC3
AP2M1	PSMD2
AP2M1	UROD
AP2S1	BCKDHA
AP2S1	BLVRB
AP2S1	CLPTM1
AP2S1	ETFB
AP2S1	FAM129B
AP2S1	ISOC2
AP2S1	MRPL41
AP2S1	UBE2M
AP3B1	CAST
AP3B1	CSNK1A1
AP3B1	DHX29
AP3B1	HSD17B4
AP3B1	PRRC1
AP3B1	VDAC1
AP3D1	ATP13A1
AP3D1	BRD4
AP3D1	CDC37
AP3D1	DPP9
AP3D1	DYNC1H1
AP3D1	GTF2F1
AP3D1	LONP1
AP3D1	PNPLA6
AP3D1	SMARCA4
AP3D1	TBC1D9B
AP3D1	TNPO2
AP3D1	XAB2
AP3M1	HERC4
AP3M1	KIAA1715
AP3M1	NOC3L
AP3M1	RCN2
AP3M1	TIAL1
AP3M1	VPS26A
AP3M2	VDAC3
AP3S1	CAST
AP3S1	GPD2
AP3S1	UBE2D2
APAF1	LEMD3
APAF1	SLC44A1
APCS	C8A
APCS	GC
APEH	CCDC51
APEH	ETHE1
APEH	GMPPB
APEH	GPX1
APEH	IMPDH2
APEH	PFKL
APEH	PTPN23
APEH	RCC1
APEH	RNF123
APEH	SEC13
APEH	TKT
APEH	UQCRC1
APEX1	CHMP4A
APEX1	GMPR2
APEX1	GPHN
APEX1	MTHFD1
APEX1	NGDN
APEX1	OSGEP
APEX1	PCK2
APEX1	PRMT5
APEX1	PSMB5
API5	ARL6IP1
API5	LIN7C
API5	LZTFL1
API5	SPCS2
API5	SSR1
APOA1	APOB
APOA1	APOC3
APOA1	CHD3
APOA1	FGG
APOA1	HBG1
APOA1	HBG2
APOA1	HBZ
APOA1	ITIH2
APOA1	TF
APOA1BP	DUSP23
APOA1BP	FLAD1
APOA1BP	MTX1
APOA1BP	SCAMP3
APOA2	APOB
APOA2	APOC3
APOA2	APOH
APOA2	FGG
APOA2	HBG1
APOA2	HBG2
APOA2	HBZ
APOA2	ITIH2
APOA2	VTN
APOB	APOC3
APOB	APOH
APOB	FGA
APOB	FGG
APOB	HBG1
APOB	HBG2
APOB	HBZ
APOB	ITIH2
APOB	SERPIND1
APOB	TF
APOC3	HBG1
APOC3	HBG2
APOC3	HBZ
APOC3	ORM2
APOC3	TF
APOD	C7
APOE	C1QA
APOE	HK3
APOE	ITGAM
APOE	ITGAX
APOE	LSP1
APOE	SERPING1
APOE	TYMP
APOH	HBG1
APOH	HBZ
APOH	TF
APOL2	RNF213
APOO	GK
APOO	LAMP2
APOO	PRDX4
APOO	RBBP7
APOO	SMS
APOO	USMG5
APOO	VDAC2
APOOL	DIAPH2
APOOL	STAG2
APP	ATP1A1
APP	CYFIP2
APP	GALNT2
APP	LAMB1
APP	LAMC2
APP	NCSTN
APP	PLCD1
APP	SAMM50
APPL1	CAMK2D
APPL1	SLMAP
APRT	BOLA2
APRT	COG4
APRT	DPM3
APRT	NUBP2
APRT	TEX264
ARAP1	EXOC7
ARAP1	HSPG2
ARAP1	LRP1
ARAP1	NUMA1
ARAP1	PACS1
ARAP1	VPS11
ARCN1	PAFAH1B2
ARCN1	PICALM
ARCN1	SPCS2
ARCN1	TMX2
ARCN1	UBE4A
ARCN1	ZW10
ARF1	ATP6V0D1
ARF1	DCTN3
ARF1	DPM3
ARF1	MTX1
ARF1	PDCD6
ARF1	PPP4C
ARF1	PYCR2
ARF3	PIP4K2C
ARF3	PXN
ARF3	RAB35
ARF3	TRIM32
ARF3	VPS33A
ARF4	ARL8B
ARF4	CAPZA1
ARF4	CDC42
ARF4	COPB1
ARF4	COPB2
ARF4	RAB1A
ARF4	RAP1A
ARF4	RHOA
ARF4	SEC22B
ARF4	SEC24A
ARF4	SLC30A7
ARF4	SSR3
ARF4	STX12
ARF5	CHMP1A
ARF5	CLDN4
ARF5	COMTD1
ARF5	COPS6
ARF5	DBNL
ARF5	FIS1
ARF5	GNB2
ARF5	HSD17B10
ARF5	PLOD3
ARF5	POR
ARF6	BAG5
ARF6	GNPNAT1
ARF6	HECTD1
ARF6	SPTLC2
ARFGAP1	DOCK6
ARFGAP1	HM13
ARFGAP1	LSM14B
ARFGAP1	OGFR
ARFGAP1	PRPF6
ARFGAP1	RALY
ARFGAP1	TPD52L2
ARFGAP2	NUMA1
ARFGAP3	FAM114A1
ARFGAP3	GNS
ARFGAP3	UBE2L3
ARFGAP3	WDR44
ARFGEF1	ATP6V1C1
ARFGEF1	COPS5
ARFGEF1	EIF3E
ARFGEF1	EIF3H
ARFGEF1	ESRP1
ARFGEF1	HRSP12
ARFGEF1	KIAA0196
ARFGEF1	KIAA1429
ARFGEF1	MRPL13
ARFGEF1	PABPC3
ARFGEF1	PTK2
ARFGEF1	RPL7
ARFGEF1	UBR5
ARFGEF1	VCPIP1
ARFGEF2	CSE1L
ARFGEF2	DIDO1
ARFGEF2	NCOA5
ARFGEF2	RAE1
ARFGEF2	RALGAPB
ARFGEF2	RBM39
ARFGEF2	RNF114
ARFGEF2	RPRD1B
ARFGEF2	STAU1
ARFGEF2	VAPB
ARFGEF2	YTHDF1
ARFIP1	EXOC1
ARFIP1	GOLPH3L
ARFIP1	LARP7
ARFIP1	OCIAD1
ARFIP1	PPP1CB
ARFIP1	SCAMP1
ARFIP1	SCP2
ARFIP1	SPCS3
ARFIP2	CIAPIN1
ARFIP2	HYOU1
ARFIP2	RPN1
ARFIP2	SEC13
ARFIP2	SEC61A1
ARFIP2	SURF4
ARHGAP1	FBLIM1
ARHGAP1	RIC8A
ARHGAP1	SEC61A1
ARHGAP1	TLN1
ARHGAP1	TPP1
ARHGAP17	LUC7L
ARHGAP18	C6orf211
ARHGAP18	DNAJA2
ARHGAP18	ECHDC1
ARHGAP18	GBAS
ARHGAP18	HDAC2
ARHGAP18	NT5DC1
ARHGAP18	RAB6A
ARHGAP18	SH3BGRL2
ARHGDIA	ATP5D
ARHGDIA	FKBP8
ARHGDIA	HGS
ARHGDIA	MAP1S
ARHGDIA	MRPL23
ARHGDIA	NDUFS7
ARHGDIA	NDUFS8
ARHGDIA	POLR2E
ARHGDIA	RHOG
ARHGDIB	CARD16
ARHGDIB	CASP1
ARHGDIB	CFI
ARHGEF1	LAMB3
ARHGEF1	SFXN3
ARHGEF10L	EPHB2
ARHGEF10L	FAAH
ARHGEF10L	LLGL2
ARHGEF10L	MYO7B
ARHGEF10L	NBEAL2
ARHGEF10L	PTPRF
ARHGEF10L	ST14
ARHGEF16	CDK11B
ARHGEF16	EML2
ARHGEF16	ETHE1
ARHGEF16	GAK
ARHGEF16	KIAA2013
ARHGEF16	PANK4
ARHGEF16	PTPRF
ARHGEF16	RPS6KA1
ARHGEF2	GALNT2
ARHGEF2	INTS3
ARHGEF6	BASP1
ARHGEF6	CFH
ARHGEF6	CYBB
ARHGEF6	FAM129A
ARHGEF6	FAM49A
ARHGEF6	GIMAP4
ARHGEF6	GMFG
ARHGEF6	GNB4
ARHGEF6	GNG2
ARHGEF6	LCP1
ARHGEF6	MNDA
ARHGEF6	MSN
ARHGEF6	MYO5A
ARHGEF6	PTPRC
ARHGEF7	CARKD
ARHGEF7	CUL4A
ARHGEF7	PARP4
ARHGEF7	STK24
ARHGEF7	VPS36
ARL1	ARPC3
ARL1	GNS
ARL1	HSP90B1
ARL1	RAP1B
ARL1	SARNP
ARL1	TBC1D15
ARL1	TMBIM6
ARL1	TMED2
ARL1	VPS29
ARL6IP5	CD59
ARL8A	DRAP1
ARL8A	FKBP9
ARL8B	DYNC1LI1
ARL8B	EIF1B
ARL8B	RAB5A
ARL8B	RHOA
ARL8B	SACM1L
ARL8B	UBA3
ARMC10	CBX3
ARMC10	DNAJC2
ARMC10	GGCT
ARMC10	HEBP2
ARMC10	LSM5
ARMC10	MRPS17
ARMC10	PMPCB
ARMC10	RALA
ARMC10	SBDS
ARMC10	SSBP1
ARMC10	SYPL1
ARMC10	VKORC1L1
ARMCX3	HNRNPH2
ARPC1A	B3GNT3
ARPC1A	COPS6
ARPC1B	DBNL
ARPC1B	GNB2
ARPC1B	PLOD3
ARPC1B	ZYX
ARPC2	GORASP2
ARPC2	NIF3L1
ARPC2	RTN4
ARPC2	VAMP8
ARPC3	ATP6V1G1
ARPC3	RAP1B
ARPC3	SH3BGRL
ARPC3	VPS29
ARPC4	ATG7
ARPC4	CLIC1
ARPC4	JAGN1
ARPC4	VAMP8
ARPC5	H3F3A
ARPC5	PPP2R5A
ARPC5	RALB
ARPC5	TMCO1
ARPC5	TOR1AIP1
ARPC5L	BSPRY
ARPC5L	CLTA
ARPC5L	FAM120A
ARPC5L	PSMB7
ARSA	CTSD
ARSA	GRN
ARSA	GSDMD
ARSA	LGALS3BP
ARSA	LMF2
ARSA	MAN2B1
ARSA	NT5C
ARSA	PLXNB2
ARSA	TRIOBP
ARSE	ATIC
ARSE	FAH
ARSE	RPS4X
ARSE	SERPINA6
ARSE	SERPINA7
ARSE	VIL1
ASAH1	ATP6V1B2
ASAH1	CCDC25
ASAH1	CTSB
ASAH1	ELP3
ASAH1	GSR
ASAH1	HADHB
ASAH1	PPP2CB
ASAH1	PPP2R2A
ASAH1	SEC11C
ASAH1	XPO7
ASCC3	GSPT1
ASCC3	TARS
ASL	CLDN4
ASL	DBNL
ASL	FIS1
ASL	TBRG4
ASNA1	COPE
ASNA1	GMPPB
ASNA1	GPX1
ASNA1	MRPL43
ASNA1	NDUFA13
ASNA1	PPP4C
ASNA1	PSMD8
ASNA1	RAB5C
ASNA1	SEC13
ASNA1	TUBA1C
ASNS	CARS
ASNS	GARS
ASNS	MARS
ASNS	PHGDH
ASNS	PSAT1
ASNS	SARS
ASNS	YARS
ASPH	CAMK2D
ASPH	LYN
ASPH	RAB2A
ASPN	CALD1
ASPN	DCN
ASPN	FILIP1L
ASPN	LAMA4
ASPN	LUM
ASPN	MFAP5
ASPN	NEXN
ASPN	POSTN
ASPN	PRELP
ASPSCR1	RTKN
ATAD1	FAM175B
ATAD1	MARCH5
ATAD1	TIAL1
ATAD3A	ATAD3B
ATAD3A	CCDC124
ATAD3A	DDX54
ATAD3A	LONP1
ATAD3A	NOC2L
ATAD3A	RANGAP1
ATAD3B	LETM1
ATAD3B	MRPS2
ATAD3B	NOC2L
ATAD3B	PUS1
ATAD3B	TOMM40
ATG3	PRPF3
ATG5	HBS1L
ATG5	SNX3
ATG7	CAPZB
ATIC	MARS2
ATIC	MRPS9
ATIC	VIL1
ATL2	CDK1
ATL2	DDX18
ATL2	GLO1
ATL2	GMFB
ATL2	LYPLA1
ATL2	NUP54
ATL2	SUMO2
ATL2	UCHL5
ATL3	HSPA4L
ATL3	RAB27B
ATOX1	RPL26L1
ATP12A	HIST1H2BD
ATP12A	HIST1H2BO
ATP13A1	CDC37
ATP13A1	DPP9
ATP13A1	GATAD2A
ATP13A1	LONP1
ATP13A1	MAP1S
ATP13A1	NCLN
ATP13A1	PNPLA6
ATP13A1	SGTA
ATP13A1	TBL3
ATP13A1	THOP1
ATP1A1	CACNA1D
ATP1A1	CHDH
ATP1A1	CTNNB1
ATP1A1	RPL10L
ATP1A2	SPEG
ATP1A3	PARVB
ATP1A3	PRX
ATP1B1	LAMC2
ATP2A2	BRI3BP
ATP2A2	CIT
ATP2A2	DIP2B
ATP2A2	ESYT1
ATP2A2	GCN1L1
ATP2A2	GOLGA3
ATP2A2	MLL2
ATP2A2	PIP4K2C
ATP2A2	SART3
ATP2A2	UBE3B
ATP2A3	C14orf159
ATP2A3	FCGBP
ATP2A3	MUC2
ATP2A3	NDRG2
ATP2A3	PADI2
ATP2A3	TFF3
ATP2B1	HSP90B1
ATP2B1	LMAN1
ATP4A	KRT9
ATP5A1	ATP5B
ATP5A1	CNDP2
ATP5A1	CRK
ATP5A1	FECH
ATP5A1	NARS
ATP5A1	RPL17
ATP5A1	SCO1
ATP5A1	SERPINB8
ATP5A1	WDR7
ATP5A1	ZADH2
ATP5B	COX5A
ATP5B	CS
ATP5B	NDUFA12
ATP5B	NDUFA9
ATP5B	PCBP2
ATP5B	PHB2
ATP5B	PRKAG1
ATP5B	PSMD9
ATP5B	RAB35
ATP5B	RAN
ATP5B	SHMT2
ATP5B	SLC25A3
ATP5B	SLC25A4
ATP5C1	CISD1
ATP5C1	MGST2
ATP5C1	MRPS36
ATP5C1	NDUFS4
ATP5C1	SUCLG1
ATP5D	MAP2K2
ATP5D	MRPL4
ATP5D	MRPS34
ATP5D	NDUFA11
ATP5D	NDUFS7
ATP5D	NDUFS8
ATP5D	NDUFV1
ATP5D	PRDX2
ATP5D	RPL36
ATP5D	TIMM13
ATP5E	CHMP4B
ATP5E	RPS21
ATP5F1	ATPAF1
ATP5F1	BCAS2
ATP5F1	MRPS15
ATP5F1	PSMA5
ATP5F1	SDHB
ATP5H	ATP5O
ATP5H	NDUFB6
ATP5H	NDUFS4
ATP5H	UBE2D2
ATP5I	EDF1
ATP5I	FKBP2
ATP5I	NDUFS5
ATP5J	ATP5O
ATP5J	CCT8
ATP5J	COMMD3
ATP5J	COX7A2
ATP5J	LSM3
ATP5J	MRPL39
ATP5J	MRPS6
ATP5J	NDUFA5
ATP5J	NDUFB3
ATP5J	TBCA
ATP5J2	BUD31
ATP5J2	CHCHD3
ATP5J2	COX5B
ATP5J2	GSTK1
ATP5J2	MRPL24
ATP5J2	NDUFAF2
ATP5J2	PFDN6
ATP5J2	PPIA
ATP5J2	PPP1R14B
ATP5L	ATP5L2
ATP5L	COX5B
ATP5L	NDUFA2
ATP5L	NDUFAF2
ATP5L	NDUFS3
ATP5L2	SH3KBP1
ATP5O	COX7C
ATP5O	FAM162A
ATP5O	MRPL39
ATP5O	MRPS6
ATP5O	NDUFB4
ATP5O	NDUFS4
ATP5O	NDUFV3
ATP5O	UQCRH
ATP6V0D1	DPM3
ATP6V0D1	MAPK3
ATP6V0D1	MVP
ATP6V1A	DCUN1D1
ATP6V1A	EPS15
ATP6V1A	FYTTD1
ATP6V1A	GMFB
ATP6V1A	LRRC40
ATP6V1A	MFN1
ATP6V1A	PDCD10
ATP6V1A	RAB8B
ATP6V1A	SSR3
ATP6V1B2	CCDC25
ATP6V1B2	COQ5
ATP6V1B2	CTSB
ATP6V1B2	ELP3
ATP6V1B2	FECH
ATP6V1B2	GSR
ATP6V1B2	PCM1
ATP6V1B2	PPP2CB
ATP6V1B2	PPP2R2A
ATP6V1B2	SEC11C
ATP6V1B2	XPO7
ATP6V1C1	CPNE3
ATP6V1C1	DERL1
ATP6V1C1	FAM91A1
ATP6V1C1	KIAA0196
ATP6V1C1	KIAA1429
ATP6V1C1	MTDH
ATP6V1C1	PTK2
ATP6V1C1	RAD21
ATP6V1C1	STK3
ATP6V1C1	UBR5
ATP6V1C1	VCPIP1
ATP6V1D	DAD1
ATP6V1D	LIMA1
ATP6V1D	PPM1A
ATP6V1D	PSMC1
ATP6V1D	SEL1L
ATP6V1D	SNW1
ATP6V1D	TMED10
ATP6V1D	VTI1B
ATP6V1E1	CHMP5
ATP6V1E1	RBX1
ATP6V1E1	SNAP29
ATP6V1E1	UBE2L3
ATP6V1G1	CHMP5
ATP6V1G1	ERP44
ATP6V1G1	PPP6C
ATP6V1G1	RAB14
ATP6V1G1	SMU1
ATP6V1G1	SPTLC1
ATP6V1G1	UBE2R2
ATP6V1H	MRPL15
ATP6V1H	RAB2A
ATP6V1H	RPL30
ATP6V1H	TCEB1
ATP6V1H	ZNF706
ATP8B1	CPT2
ATP8B1	KIAA1468
ATP8B1	MYO5B
ATP8B1	NARS
ATP8B1	SIAE
ATP8B1	ZADH2
ATPAF1	CPT2
ATPAF1	PRPF38A
ATRX	DIAPH2
ATRX	FMR1
ATRX	HTATSF1
ATRX	STAG2
ATRX	THOC2
ATRX	UBR3
ATRX	USP9X
ATXN10	XRCC6
ATXN2L	BRD4
ATXN2L	DHX30
ATXN2L	DHX38
ATXN2L	EDC4
ATXN2L	HCFC1
ATXN2L	HGS
ATXN2L	NPLOC4
ATXN2L	PTPN23
ATXN2L	SRCAP
ATXN2L	TBC1D9B
ATXN2L	TNPO2
ATXN2L	VAC14
AUP1	CCT7
AUP1	DHRS7B
AUP1	MRPL49
AUP1	PSMB4
AUP1	SPR
AVIL	C6
AVIL	GOLIM4
AVL9	CCT6A
AVL9	CDK13
AVL9	DDX56
AVL9	MLLT4
AZGP1	HKDC1
B2M	CARD16
B2M	CTSS
B2M	GBP2
B2M	GZMA
B2M	NECAP2
B2M	SQRDL
B3GNT3	MEP1A
B3GNT3	PIGT
B3GNT3	RPN2
B3GNT3	SLC1A5
B4GALT1	OSTF1
B4GALT1	SURF4
BAG3	PGAM1
BAG3	S100A14
BAG3	S100A16
BAG5	BAZ1A
BAG5	CCNK
BAG5	CPSF2
BAG5	GNPNAT1
BAG5	HECTD1
BAG5	HSP90AA1
BAG5	PPP2R5C
BAG5	PPP2R5E
BAG5	SETD3
BAG5	SMEK1
BAG5	SPTLC2
BAG5	SUPT16H
BAG5	TRIP11
BAIAP2L1	EPS8L1
BAIAP2L1	MICAL1
BANF1	MRPL11
BANF1	NDUFAB1
BANF1	PSMD13
BANF1	STIP1
BASP1	BCAT1
BASP1	CFH
BASP1	CFHR1
BASP1	GPC6
BASP1	MSN
BASP1	RAB31
BASP1	RFTN1
BASP1	VIM
BAZ1A	HECTD1
BAZ1A	PAPOLA
BAZ1A	PPP2R5E
BAZ1A	RBM25
BAZ1A	SMEK1
BAZ1A	SUPT16H
BAZ1A	TRIP11
BAZ1B	CDK13
BAZ1B	CUL1
BAZ1B	DNAJC2
BAZ1B	LUC7L2
BAZ1B	MKI67
BAZ1B	NAA38
BAZ1B	NUP205
BAZ1B	RBM28
BAZ1B	TNPO3
BAZ1B	TRRAP
BAZ1B	UBTF
BAZ1B	YWHAG
BCAP31	CCDC22
BCAP31	EMD
BCAP31	GDI1
BCAP31	IDH3G
BCAP31	LAS1L
BCAP31	NDUFB11
BCAP31	NSDHL
BCAP31	SNX12
BCAP31	SSR4
BCAP31	UBL4A
BCAS1	DOPEY2
BCAS1	FCGBP
BCAS1	ITLN1
BCAS1	ITLN2
BCAS1	MUC2
BCAS1	PDXDC1
BCAS1	SCIN
BCAS1	SLC44A2
BCAS1	ST6GALNAC1
BCAS1	VILL
BCAS2	CAPZA1
BCAS2	GNAI3
BCAS2	LZIC
BCAS2	NRAS
BCAS2	PPT1
BCAS2	RAP1A
BCAS2	STXBP3
BCAT1	CD109
BCAT1	GNB4
BCAT1	GPC6
BCAT1	MYO5A
BCAT1	POSTN
BCAT1	RAB31
BCAT2	GPI
BCAT2	GYS1
BCCIP	BTAF1
BCCIP	FAM175B
BCCIP	RBM17
BCCIP	SMC3
BCCIP	TIAL1
BCKDHA	CTBP1
BCKDHA	ETFB
BCKDHA	PFKL
BCKDHA	PFN1
BCKDHA	PRPF31
BCKDHA	WDR1
BCKDHB	EEA1
BCL2L13	CRKL
BCL2L13	MAPK1
BCL2L13	SNAP29
BCL2L13	UBE2L3
BCLAF1	CCAR1
BCLAF1	MATR3
BCLAF1	MRPL19
BCLAF1	PRPF40A
BCLAF1	PRPF4B
BCLAF1	RIF1
BCLAF1	RPAP3
BCLAF1	SSB
BCLAF1	SYNCRIP
BCLAF1	THUMPD1
BCLAF1	VTA1
BCLAF1	WDR75
BCLAF1	XPO1
BDH1	COQ9
BDH1	FAAH
BDH1	LLGL2
BDH1	NDRG2
BDH1	PTPRF
BDH1	UQCRC1
BGN	COL1A1
BGN	COL1A2
BGN	COL3A1
BGN	COL5A1
BGN	COL6A2
BGN	EFEMP2
BGN	EMILIN1
BGN	FBLN2
BGN	GGT5
BGN	MRC2
BGN	PCOLCE
BGN	SERPING1
BGN	THBS2
BGN	THY1
BID	TXN2
BIN1	CPNE2
BIN1	DGAT1
BIN1	FGFR4
BIN1	QPRT
BIN1	RTKN
BIRC6	BPTF
BIRC6	HEATR5B
BIRC6	KDM3B
BLVRA	PNMA2
BLVRA	UBE2Z
BLVRB	ETFB
BLVRB	GPX1
BLVRB	LMAN2
BLVRB	SDF2L1
BNC1	HP
BOLA2	CFL1
BOLA2	MDH2
BOP1	CAD
BOP1	CPSF1
BOP1	EEF1D
BOP1	EXOSC4
BOP1	FAM83H
BOP1	FBL
BOP1	PPAN
BOP1	PUF60
BOP1	PYCRL
BOP1	RPL8
BOP1	RRS1
BOP1	SCRIB
BPHL	EEF1G
BPHL	HSD17B8
BPHL	MRPS18B
BPNT1	F11R
BPTF	DCAF7
BPTF	DDX42
BPTF	TP53BP1
BPTF	TPR
BRD4	CHERP
BRD4	DHX30
BRD4	GATAD2A
BRD4	HCFC1
BRD4	HGS
BRD4	MAP1S
BRD4	MLL4
BRD4	MYO9B
BRD4	PPAN
BRD4	SIN3B
BRD4	SMARCA4
BRD4	SUPT5H
BRD4	TNPO2
BRD4	UBE2O
BRD4	UPF1
BRD4	XAB2
BRE	COPG2
BRE	KRT31
BRI3BP	CIT
BRI3BP	VPS37B
BRI3BP	XPNPEP1
BRIX1	GNL3
BRIX1	NAE1
BRIX1	NUP155
BRIX1	PAIP1
BRIX1	TARS
BRIX1	UBA5
BSPRY	NANS
BTAF1	CRKL
BTAF1	DDX17
BTAF1	EIF3A
BTAF1	IDE
BTAF1	IKBKAP
BTF3	CAST
BTF3	DCTN4
BTF3	HSD17B4
BTF3	MRPS27
BTF3	MRPS36
BTF3	NDUFS4
BTF3	NPM1
BTF3	RPL24
BTF3	RPL9
BTF3	RPS23
BTF3	RPS7
BTF3	TBCA
BUB3	CTBP2
BUD31	C7orf50
BUD31	EIF4H
BUD31	PDAP1
BUD31	RFC2
BYSL	CIRH1A
BYSL	DNAJA3
BYSL	MRPL14
BYSL	MRPL2
BYSL	POLR1C
BYSL	PPP2R5D
BYSL	SEPHS1
BYSL	SNRPC
BYSL	XPO5
BZW1	C6orf211
BZW1	CHMP2B
BZW1	GALNT3
BZW1	HAT1
BZW1	PCNP
BZW1	RAB10
BZW1	VTA1
BZW2	CBX3
BZW2	CCT6A
BZW2	EIF3E
BZW2	GBAS
BZW2	GGCT
BZW2	LSM5
BZW2	MRPS17
BZW2	NIT2
BZW2	PSMA2
C11orf54	RAB6A
C12orf10	DCTN2
C12orf10	GAPDH
C12orf10	LMAN2
C12orf10	MIF
C12orf10	NDUFA7
C12orf10	PCBP2
C12orf10	PSMD9
C12orf10	RPLP0
C12orf10	TPI1
C12orf10	USP5
C14orf159	CIRBP
C14orf159	CRIP1
C14orf159	DHRS4
C14orf159	NUBP1
C14orf166	DAD1
C14orf166	GNPNAT1
C14orf166	HNRNPC
C14orf166	PSMA3
C14orf166	SCFD1
C14orf166	SETD3
C14orf166	TIMM9
C14orf2	COX5A
C14orf2	DHRS4
C14orf2	ERH
C14orf2	GLRX5
C14orf2	HINT2
C14orf2	MRPL16
C14orf2	MRPL20
C14orf2	NDUFS5
C14orf2	NEDD8
C14orf2	RPL36AL
C15orf48	DENND1C
C15orf48	FABP5
C15orf48	KRT20
C15orf48	SRI
C17orf49	OVCA2
C19orf10	GMPPA
C19orf10	PPIB
C19orf10	RER1
C19orf10	SDF2L1
C19orf10	SEC13
C19orf10	SH3BGRL3
C19orf10	TMED9
C19orf21	CES2
C19orf21	JUP
C19orf21	MYH14
C19orf21	SRC
C19orf21	TJP3
C19orf43	C9orf142
C19orf43	EDF1
C19orf43	GADD45GIP1
C19orf43	NDUFS6
C19orf43	PGLS
C19orf43	PIN1
C19orf43	RAD23A
C19orf70	GADD45GIP1
C19orf70	NDUFA11
C19orf70	NDUFA13
C19orf70	PGLS
C19orf70	UQCRQ
C1orf123	PARK7
C1orf123	TRAPPC3
C1orf123	YBX1
C1QA	C1QB
C1QA	C1QC
C1QA	CD14
[truncated: 8,715 more rows]

## Sheet: Table S7
Table S7. Colorectal Cancer protein co-expression network.
Gene1	Gene2
A1BG	AFAP1L1
A1BG	AHSG
A1BG	AMBP
A1BG	APOC3
A1BG	APOH
A1BG	CP
A1BG	HP
A1BG	HPR
A1BG	HPX
A1BG	LRG1
A1BG	SCPEP1
A1BG	SERPINA1
A1BG	SERPINA6
A1BG	SERPINC1
A1BG	SERPING1
A1BG	TMEM198
A1BG	TTR
A1CF	ACOT8
A1CF	ARFGEF2
A1CF	C20orf112
A1CF	EPCAM
A1CF	LY75
A1CF	MAP7
A1CF	MEP1A
A1CF	PARP4
A1CF	PLEKHA6
A1CF	SRC
A1CF	TTC38
A2M	APOB
A2M	CP
A2M	PZP
A2M	TF
A2ML1	NEUROD6
A2ML1	RAB27B
A2ML1	UQCR10
AAAS	DDX18
AAAS	DDX47
AAAS	DDX50
AAAS	DDX56
AAAS	FAU
AAAS	GATAD2A
AAAS	LARS
AAAS	PABPC4
AAAS	RPL13A
AAAS	RPL7
AAAS	RPS18
AAAS	RPS3
AAAS	TEX10
AAAS	TMEM33
AACS	ABCD3
AACS	OSBP
AACS	RPS2
AAK1	DENND4B
AAK1	H1F0
AAK1	HIP1
AAK1	PICALM
AAK1	PNPLA8
AARS	ATP2B1
AARS	MACF1
AARS	PSMC1
AARS	SLC1A5
AARS2	MAGT1
AARS2	SACM1L
AARS2	USP24
AATF	DNAJC9
AATF	NGDN
ABAT	AIP
ABAT	DDAH2
ABAT	GRHPR
ABAT	MRPL47
ABAT	SCLY
ABAT	SUCLA2
ABAT	TRMT112
ABCA13	CNTN4
ABCA13	COASY
ABCA13	DENND1C
ABCA13	KRT1
ABCA13	KRT10
ABCA13	KRT2
ABCA13	KRT9
ABCA13	QSER1
ABCA13	STAT5A
ABCA13	STAT5B
ABCB7	AIFM1
ABCB7	BDH1
ABCB7	DIAPH2
ABCB7	HSD17B10
ABCB7	LRRC57
ABCB7	MMAA
ABCB7	PYCR2
ABCC2	CR2
ABCC2	CRTC3
ABCC2	CTDP1
ABCC2	KDSR
ABCC2	KIAA0226
ABCC2	KIF18B
ABCC2	KRT72
ABCC2	NUDT16
ABCC2	PIKFYVE
ABCC2	POLR2E
ABCC2	PYCRL
ABCC2	SMCHD1
ABCC3	AKR1B10
ABCC3	AKR1C3
ABCC3	AKR1C4
ABCC3	ATP8B1
ABCC3	CA2
ABCC3	HSD17B2
ABCC3	KIF13B
ABCC3	LGALS3
ABCC3	SULT1B1
ABCD3	CLPX
ABCD3	FASN
ABCD3	FKBP4
ABCD3	GDI2
ABCD3	QARS
ABCD3	SLC27A4
ABCE1	BOP1
ABCE1	NAA50
ABCE1	NOC3L
ABCF1	EIF4G2
ABCF1	ESRP2
ABCF1	MAPK13
ABCF1	PARN
ABCF1	PRPF4B
ABCF2	HMOX2
ABCF2	IGBP1
ABCF2	PCBP1
ABCF2	PSMD1
ABCF2	RALA
ABCF3	RPLP0
ABCF3	SEC24C
ABHD10	C19orf70
ABHD10	IMMT
ABHD10	OPA1
ABHD10	RCN1
ABHD10	YBX2
ABHD11	ATP5H
ABHD11	CYCS
ABHD11	OGDH
ABHD11	TMED4
ABHD12	PRKCSH
ABHD12	RYR1
ABHD12	SNRPA
ABHD14B	ATP5H
ABHD14B	CMBL
ABHD14B	CTSC
ABHD14B	EPHX2
ABHD14B	ERGIC1
ABHD14B	GOT1
ABHD14B	MACROD1
ABHD14B	NDUFA6
ABHD14B	SH3GLB2
ABI1	DNM1
ABI1	EHD4
ABI1	ELOVL1
ABI1	EPS15
ABI1	IQGAP3
ABLIM1	CANT1
ABLIM1	CAST
ABLIM1	VWA5A
ABLIM2	ANPEP
ABLIM2	IER3IP1
ABLIM2	JPH1
ABLIM2	MYH2
ABLIM2	OTUD7B
ABLIM2	SPEG
ABLIM2	UQCR10
ABP1	AKR1B10
ABP1	ASL
ABP1	CHGA
ABP1	DLD
ABP1	EML2
ABP1	FABP1
ABP1	GPA33
ABP1	HEPH
ABP1	HSD11B2
ABP1	KRT20
ABP1	MYO1D
ABP1	PLS1
ABP1	SRI
ABP1	SULT1B1
ABR	ALDH3A2
ABR	PPIB
ACAA1	TM9SF4
ACAA1	VIL1
ACAA2	ACADVL
ACAA2	AMACR
ACAA2	ATP5B
ACAA2	ATP5O
ACAA2	CPT1A
ACAA2	CTNNB1
ACAA2	EPB41L1
ACAA2	HADHA
ACAA2	HMGCS2
ACAA2	HTATIP2
ACAA2	LTBP4
ACAA2	PCCA
ACACA	ACLY
ACACA	FASN
ACACA	HSPA4
ACACA	IARS
ACACA	MARK2
ACACA	TFRC
ACAD8	CCS
ACAD8	LTBP4
ACAD8	SPR
ACAD8	SPRYD4
ACAD9	DARS2
ACAD9	MCCC1
ACAD9	SAMM50
ACADM	ACADS
ACADM	ATP5H
ACADM	PDK1
ACADM	PYGB
ACADM	PYGM
ACADM	SELENBP1
ACADS	ACADVL
ACADS	AFG3L2
ACADS	AHCYL2
ACADS	ALDH6A1
ACADS	ATP5B
ACADS	ATP5O
ACADS	BDH1
ACADS	CPT2
ACADS	ETFDH
ACADS	HADH
ACADS	IDH3A
ACADS	PBLD
ACADS	PFKL
ACADS	SLC25A3
ACADS	SQRDL
ACADS	SUCLG2
ACADS	UGT2A3
ACADSB	BCKDHA
ACADSB	ECHS1
ACADSB	GLUD2
ACADSB	HADHB
ACADSB	IVD
ACADSB	MMAA
ACADSB	MRPL46
ACADSB	NUDT19
ACADSB	OAT
ACADSB	PPA2
ACADVL	ALDH3A2
ACADVL	ATP5O
ACADVL	BDH1
ACADVL	MYO7B
ACADVL	OGDH
ACADVL	TST
ACAP2	TSNAX
ACAP3	ENG
ACAP3	KIF13A
ACAP3	PLIN3
ACAP3	TMEM109
ACAT1	ATP5B
ACAT1	BDH1
ACAT1	DLAT
ACAT1	NNT
ACAT1	PDHB
ACAT1	SUCLG2
ACAT1	SYNE2
ACAT2	GSTP1
ACAT2	MAN2B1
ACAT2	TPMT
ACBD3	HSPA5
ACBD3	IQGAP3
ACBD3	SEC24C
ACBD3	STT3A
ACBD3	TM9SF3
ACBD5	ASPH
ACBD5	TSR1
ACIN1	BRI3BP
ACIN1	CALR
ACIN1	FUBP3
ACIN1	HMGA1
ACIN1	NUP214
ACIN1	RBM15
ACIN1	SF3B1
ACIN1	SF3B2
ACIN1	SFPQ
ACIN1	THRAP3
ACIN1	VRK1
ACIN1	ZNF207
ACLY	DHCR7
ACLY	DIAPH1
ACLY	DYNC1H1
ACLY	HDLBP
ACLY	LSS
ACLY	TBCD
ACO1	CYB5R2
ACO1	NDUFA9
ACO1	NDUFB4
ACO1	PRKACA
ACO1	RAB2B
ACO2	CISD1
ACO2	CLYBL
ACO2	ETFDH
ACO2	HADHB
ACO2	NDUFV3
ACO2	NIF3L1
ACO2	PPIF
ACO2	RAD23B
ACO2	SDHA
ACO2	SDHB
ACO2	UQCRH
ACO2	ZADH2
ACOT1	EPHX1
ACOT1	MTCH1
ACOT1	PCK1
ACOT11	ALDH2
ACOT11	ASL
ACOT11	CPT2
ACOT11	EPS8L2
ACOT11	EPS8L3
ACOT11	KLC4
ACOT11	KRT23
ACOT11	ROCK2
ACOT11	VIL1
ACOT11	VWA5A
ACOT13	HIBADH
ACOT13	PTPRK
ACOT7	GNPNAT1
ACOT7	RPS24
ACOT8	ACSS2
ACOT8	ARFGAP1
ACOT8	ARFGEF2
ACOT8	HSPH1
ACOT8	MAPRE1
ACOT8	PARP4
ACOT8	RNF114
ACOT8	SRC
ACOT8	SUCLA2
ACOT8	TM9SF4
ACOT8	TMCO1
ACOT8	VAPB
ACOT9	HIBADH
ACOT9	PDPR
ACOT9	UBA1
ACOX1	CLTCL1
ACOX1	CPT1A
ACOX1	HTATIP2
ACOX1	MRPS9
ACOX1	NMT1
ACP1	DDOST
ACP1	LSM14B
ACP1	OXSR1
ACP1	PSMA7
ACP1	SUMO2
ACP2	ATP6V0D1
ACP2	CNDP2
ACP2	CTSD
ACP2	GNS
ACP2	PGAM2
ACSF2	AGMAT
ACSF2	ALDH5A1
ACSF2	CLYBL
ACSF2	NUDT19
ACSF2	PCK2
ACSF2	TUFM
ACSF3	MARCH5
ACSL1	ACSL4
ACSL1	ATP5L2
ACSL1	GBF1
ACSL1	LYPLAL1
ACSL1	STK3
ACSL3	TRRAP
ACSL4	USP9X
ACSL5	ALDH18A1
ACSL5	AMACR
ACSL5	CASK
ACSL5	CTNND1
ACSL5	LRPPRC
ACSL5	MRPL19
ACSL5	MRPL37
ACSL5	MRPL9
ACSL5	MRPS7
ACSL5	POF1B
ACSL5	PRDX5
ACSL5	SLC25A13
ACSL5	TBRG4
ACSL5	VIL1
ACSM3	ENTPD5
ACSS1	CLYBL
ACSS1	FAHD1
ACSS1	FERMT1
ACSS1	OGDHL
ACSS1	TFAM
ACSS2	ATP1A1
ACSS2	ATP1A2
ACSS2	EHHADH
ACSS2	EPCAM
ACSS2	KLC4
ACSS2	MRPL9
ACSS2	MYO1D
ACSS2	TTC38
ACSS2	USH1C
ACTA1	ACTA2
ACTA1	ACTB
ACTA1	ACTG1
ACTA1	ACTG2
ACTA1	S100A4
ACTA1	VPS26A
ACTA2	ACTBL2
ACTA2	ACTG2
ACTA2	ATP2B4
ACTA2	LMOD1
ACTA2	LPP
ACTB	ACTG1
ACTB	AP2M1
ACTB	KIF18B
ACTB	NOP10
ACTB	OSBP2
ACTB	PGK1
ACTB	SNRPF
ACTB	TIMM13
ACTBL2	ACTG2
ACTBL2	BASP1
ACTBL2	CD59
ACTBL2	CTSZ
ACTBL2	PEPD
ACTG1	HNRNPM
ACTG1	NOP10
ACTG1	PGK1
ACTG1	SEPHS1
ACTG1	SNRPF
ACTG1	TIMM13
ACTG1	YWHAE
ACTG2	ATP2B4
ACTG2	LPP
ACTG2	TAGLN3
ACTL6A	PATL1
ACTN1	ACTN2
ACTN1	ANXA6
ACTN1	CALD1
ACTN1	DBN1
ACTN1	MYH10
ACTN2	ACTN3
ACTN2	AP2S1
ACTN2	CYB5R3
ACTN2	DUSP3
ACTN2	MYH2
ACTN2	PEA15
ACTN2	PLXNA4
ACTN2	SUN2
ACTN3	ALDH3B1
ACTN3	CSPG4
ACTN3	SEPT8
ACTN4	C19orf21
ACTN4	EIF5B
ACTN4	KRT17
ACTN4	MPST
ACTN4	MYH14
ACTN4	PLEC
ACTN4	SPTAN1
ACTN4	TIMM50
ACTN4	ZC3H15
ACTR1A	ACTR1B
ACTR1A	COPS2
ACTR1A	CYB5R2
ACTR1A	PPP2R5B
ACTR1A	PPP2R5C
ACTR1A	PSMD14
ACTR1B	EFHD1
ACTR1B	PPP2R5B
ACTR1B	PTGR1
ACTR1B	UBA5
ACTR2	ARPC5
ACTR2	ATL3
ACTR2	CD63
ACTR2	EHD3
ACTR2	FAM49A
ACTR2	GYG1
ACTR2	PPIL1
ACTR2	SURF4
ACTR2	TUBAL3
ACTR3	SH3GL1
ACTR3B	KRT4
ACTR3B	KRT80
ACTR3B	PRRC1
ACTR3B	SDR16C5
ACTR3B	SEC11A
ACTR3B	SERPINB8
ACTR3B	TOM1
ACY1	APEH
ACY1	HMGCS2
ACY1	IDH1
ACY1	PGP
ACY1	SCO1
ACY1	UGDH
ADAM10	ASS1
ADAM10	CYFIP1
ADAM10	CYFIP2
ADAM10	GALE
ADAM10	SHPK
ADAR	CACYBP
ADAR	DDX23
ADAR	DHX9
ADAR	PARP1
ADAR	PARP14
ADAR	PEX11B
ADAR	POLR2B
ADAR	RNF213
ADD1	ADD3
ADD1	CCDC58
ADD1	FABP1
ADD1	MRPL21
ADD3	PRKCSH
ADH1B	ADH1C
ADH1B	CLCA1
ADH1B	CLCA4
ADH1B	CMA1
ADH1B	CPA3
ADH1B	EPX
ADH1B	FHL1
ADH1B	METTL7A
ADH1B	PRG2
ADH1B	PRG3
ADH1B	RNASE2
ADH1B	SULT1B1
ADH1B	TNXB
ADH1B	TPSAB1
ADH1B	ZG16
ADH1C	CLCA1
ADH1C	CLCA4
ADH1C	CPA3
ADH1C	EPX
ADH1C	METTL7A
ADH1C	PADI2
ADH1C	PBLD
ADH1C	PRG2
ADH1C	PRG3
ADH1C	RNASE2
ADH1C	SULT1B1
ADH1C	TPSAB1
ADH1C	ZG16
ADH5	ALDH7A1
ADH5	C14orf159
ADH5	C1orf123
ADH5	EPB41L3
ADH5	GPC4
ADH5	NDUFA6
ADH5	PARK7
ADH5	PITPNA
ADK	CDAN1
ADK	NUDT4
ADK	POFUT1
ADK	SAE1
ADK	SEC63
ADNP	CDH1
ADNP	HNRNPU
ADNP	IRF2BP2
ADNP	MLLT4
ADNP	NUP214
ADNP	POF1B
ADNP	PRPF6
ADNP	RAD50
ADNP	ROMO1
ADNP	USP7
ADPGK	ERO1L
ADPGK	GRB2
ADPGK	TPP1
ADPGK	UBE2D1
ADPGK	UBE2D2
ADPRHL2	ENO2
ADPRHL2	GZMA
ADPRHL2	UBE2Z
ADPRHL2	UNC45A
ADRBK1	CSK
ADRBK1	SRM
ADRBK1	TMEM173
ADRM1	ANKS1B
ADRM1	BRI3BP
ADRM1	POLR2E
ADRM1	RAB3GAP2
ADRM1	RBM15
ADRM1	RPL23A
ADRM1	RPL8
ADRM1	SEPT9
ADRM1	UBXN1
ADSL	MDH1
ADSL	PXDN
ADSS	GPX1
ADSS	GRN
ADSS	LAP3
ADSS	PDXK
ADSS	PFAS
ADSS	PGAM1
AEBP1	CNN3
AEBP1	COL3A1
AEBP1	DPYSL3
AEBP1	FBLN2
AEBP1	FN1
AEBP1	HTRA1
AEBP1	LMCD1
AEBP1	MFGE8
AEBP1	MXRA5
AEBP1	NNMT
AEBP1	PCOLCE
AEBP1	PDLIM4
AEBP1	POSTN
AEBP1	RAI14
AEBP1	SERPINF1
AEBP1	THBS2
AEBP1	TIMP3
AEBP1	VAT1
AFAP1L1	AHSG
AFAP1L1	APOH
AFAP1L1	C2
AFAP1L1	GC
AFAP1L1	HPX
AFAP1L1	PGLYRP2
AFAP1L1	SERPINA6
AFAP1L1	TTR
AFG3L2	ATP5A1
AFG3L2	ATP5B
AFG3L2	CBR4
AFG3L2	ECHS1
AFG3L2	SUCLG2
AFM	CCDC25
AFM	KLKB1
AFM	PON1
AFM	TTR
AGFG1	ARFGAP2
AGFG1	BCLAF1
AGFG1	HMGB1
AGFG1	SFPQ
AGFG1	TCOF1
AGFG1	UBAP2L
AGFG1	UCHL3
AGFG1	YBX1
AGK	PRKAA1
AGK	VKORC1L1
AGL	ALDH1L1
AGL	ANKFY1
AGL	PTGFRN
AGL	RPS6KA1
AGL	SEC23IP
AGL	UGGT2
AGMAT	BCKDHB
AGMAT	CEACAM8
AGMAT	PPA2
AGPAT5	MLEC
AGPS	EIF3A
AGPS	EIF4G1
AGPS	GIGYF2
AGPS	NRD1
AGR2	AGR3
AGR2	BCAS1
AGR2	FAM3D
AGR2	FCGBP
AGR2	GALNT7
AGR2	GNE
AGR2	IQGAP2
AGR2	KIAA1324
AGR2	LIMA1
AGR2	MUC2
AGR2	MUC5B
AGR2	PAPSS1
AGR2	PAPSS2
AGR2	PDXDC1
AGR2	REG4
AGR2	ST6GALNAC1
AGR3	ATP2A3
AGR3	GALNT7
AGR3	IQGAP2
AGR3	KIAA1324
AGR3	MUC2
AGR3	MUC5B
AGR3	PAPSS2
AGR3	PDXDC1
AGR3	RAB1B
AGR3	RAB27A
AGR3	RAB27B
AGR3	REG4
AGR3	SERPINB1
AGR3	ST6GALNAC1
AGRN	LAMB1
AGRN	PTK7
AGT	AHSG
AGT	AMBP
AGT	APOE
AGT	HPX
AGT	HRG
AGT	ITIH1
AGT	ITIH4
AGT	PGLYRP2
AGT	PON1
AGT	PZP
AGT	SERPINA1
AGT	SERPINA3
AGXT2L1	ANKS3
AGXT2L1	BAZ1A
AGXT2L1	CTDP1
AGXT2L1	DDX60
AGXT2L1	EXOC6
AGXT2L1	EXOC6B
AGXT2L1	LRRK1
AGXT2L1	UQCRFS1
AGXT2L2	ARL6IP1
AGXT2L2	BCAT1
AGXT2L2	CC2D1B
AGXT2L2	CNTN6
AGXT2L2	KIF15
AGXT2L2	KRT1
AGXT2L2	KRT10
AGXT2L2	KRT27
AGXT2L2	KRT77
AGXT2L2	KRT84
AGXT2L2	KRT9
AGXT2L2	PPIH
AGXT2L2	RPL29
AGXT2L2	SEC61B
AGXT2L2	XRCC4
AHCTF1	ILF2
AHCTF1	IRF2BP1
AHCTF1	NUP205
AHCTF1	NUP93
AHCTF1	RBM28
AHCY	ATIC
AHCY	B3GNT3
AHCY	EIF6
AHCY	LARS2
AHCY	MRPL38
AHCY	NBN
AHCY	POFUT1
AHCYL1	AHCYL2
AHCYL1	ATP2A3
AHCYL1	NDRG1
AHCYL1	NHLRC2
AHCYL1	PTPRF
AHCYL2	ATP2A3
AHCYL2	C14orf2
AHCYL2	IQGAP2
AHCYL2	NDRG1
AHCYL2	NDUFV1
AHCYL2	PAPSS2
AHCYL2	PLS1
AHCYL2	PTPRF
AHNAK	AP2B1
AHNAK	CAPN1
AHNAK	CAPNS1
AHNAK	CARKD
AHNAK	MAP4
AHNAK	NDUFA11
AHSA1	CDC37
AHSA1	DNAJA1
AHSA1	PSMD12
AHSA1	SUPT16H
AHSA1	TBCD
AHSG	AMBP
AHSG	APOA1
AHSG	APOH
AHSG	CTSB
AHSG	GC
AHSG	HPX
AHSG	HRG
AHSG	KNG1
AHSG	PGLYRP2
AHSG	SERPINF2
AHSG	TF
AHSG	TTR
AIDA	ALDH9A1
AIDA	BPNT1
AIDA	FLOT1
AIDA	GLOD4
AIDA	HTRA2
AIDA	SNX1
AIF1	APOC3
AIF1	FKBP11
AIF1	LSP1
AIFM1	DLAT
AIFM1	ECH1
AIFM1	HIBADH
AIFM1	HSD17B10
AIFM1	IGBP1
AIFM1	NNT
AIFM1	PDPR
AIFM1	RALY
AIFM1	SLC25A4
AIFM1	SLC25A5
AIFM1	SLC25A6
AIM1	EEF1A2
AIM1	EPB41L2
AIM1	ETF1
AIM1	HMGCS1
AIM1	SLC12A2
AIM1	STRAP
AIM1	TUBA1B
AIMP1	CCT2
AIMP1	FUBP3
AIMP1	PDIA3
AIMP1	PSMD2
AIMP1	RPL36A
AIMP1	TCERG1
AIMP2	EBP
AIMP2	FDPS
AIMP2	G3BP2
AIMP2	HNRNPA0
AIMP2	HNRNPA3
AIMP2	MSI2
AIMP2	RPL10A
AIMP2	RPL15
AIMP2	RPL21
AIMP2	RPL3
AIMP2	RPL37A
AIMP2	RPS17
AIMP2	RPS3A
AIMP2	TCERG1
AIMP2	TOR1AIP2
AIP	BIN1
AIP	ERAL1
AIP	SNX2
AIP	TROVE2
AK1	ARPC2
AK1	BLVRB
AK1	FDPS
AK1	MGST3
AK1	PRKRA
AK2	DIABLO
AK3	DLG1
AK3	DNAJA3
AK3	HSDL2
AK3	IMMT
AK3	MPST
AK3	MTCH2
AK3	MYH14
AK3	SELENBP1
AKAP1	DDX24
AKAP1	GTPBP10
AKAP1	OGFR
AKAP1	RALY
AKAP1	RBM28
AKAP1	RBM39
AKAP1	XRCC1
AKAP12	CLIC4
AKAP12	DPYSL3
AKAP12	ELN
AKAP12	EMILIN1
AKAP12	KANK2
AKAP12	LPP
AKAP12	MYL9
AKAP12	PRKCDBP
AKAP12	TENC1
AKAP12	TNS1
AKAP12	TNS3
AKAP13	SLC30A7
AKAP13	TMED1
AKAP9	EFTUD1
AKAP9	MLEC
AKR1A1	CBR1
AKR1A1	DLST
AKR1A1	GLOD4
AKR1A1	SERPINB9
AKR1B1	COTL1
AKR1B1	DPT
AKR1B1	GLIPR2
AKR1B1	GNAI1
AKR1B1	GSN
AKR1B1	IL4I1
AKR1B1	MSN
AKR1B1	NAGK
AKR1B1	PGAM2
AKR1B1	RAC2
AKR1B1	TYMP
AKR1B1	VAT1
AKR1B10	CES2
AKR1B10	HSD17B2
AKR1B10	KIF13B
AKR1B10	KRT20
AKR1B10	KRT31
AKR1B10	MYO1A
AKR1B10	PAPSS2
AKR1B10	SULT1A1
AKR1B10	SULT1A2
AKR1B10	SULT1A3
AKR1B10	SULT1B1
AKR1B10	TRPM4
AKR1C1	AKR1C3
AKR1C1	AKR1C4
AKR1C1	CES2
AKR1C1	EML2
AKR1C1	HSD17B2
AKR1C1	KIF13B
AKR1C1	MYO1A
AKR1C3	AKR1C4
AKR1C3	CDH17
AKR1C3	CES2
AKR1C3	CRYL1
AKR1C3	DOPEY2
AKR1C3	HSD17B2
AKR1C4	CES2
AKR1C4	EML2
AKR1C4	HSD17B2
AKR1C4	KIF13B
AKR1C4	MYO1A
AKR7A2	AKR7A3
AKR7A2	ASMTL
AKR7A2	BCKDHB
AKR7A2	CRAT
AKR7A2	HMGCL
AKR7A2	SNX8
AKR7A2	TSTD1
AKR7A3	ANXA2
AKR7A3	CNNM3
AKR7A3	GCNT3
AKR7A3	HMGCL
AKR7A3	SH3BGRL2
AKR7A3	TMED5
AKR7A3	TSPAN1
ALAD	ARL8B
ALAD	EPHX1
ALAD	SMG6
ALB	GC
ALB	TF
ALB	UGDH
ALCAM	MTA1
ALDH16A1	ATP6V1A
ALDH16A1	FKBP3
ALDH16A1	GPI
ALDH16A1	RPL22L1
ALDH16A1	TTN
ALDH18A1	GFM1
ALDH18A1	HSPH1
ALDH18A1	LRPPRC
ALDH18A1	MRPL49
ALDH18A1	MTPAP
ALDH18A1	PTCD3
ALDH18A1	PYCR1
ALDH18A1	PYCR2
ALDH18A1	STAU1
ALDH18A1	TBRG4
ALDH18A1	VDAC1
ALDH18A1	YTHDF1
ALDH1A2	ALDH1A3
ALDH1A2	ALDH1B1
ALDH1A2	ALDH3A1
ALDH1A2	ALDH3B1
ALDH1A2	DAK
ALDH1A2	MDH1
ALDH1A3	ALDH1B1
ALDH1A3	ALDH3A1
ALDH1A3	ALDH3B1
ALDH1A3	DAK
ALDH1A3	ITGA1
ALDH1A3	PDK3
ALDH1A3	TGFBI
ALDH1B1	PCCB
ALDH1B1	PRDX5
ALDH1B1	SEPT7
ALDH1B1	SLC25A12
ALDH1L1	ALDH1L2
ALDH1L1	CA2
ALDH1L1	PADI2
ALDH1L1	RETSAT
ALDH1L2	KRT20
ALDH2	AMACR
ALDH2	ATP1A1
ALDH2	LRBA
ALDH2	MCCC2
ALDH2	MDH2
ALDH2	MRPS18A
ALDH2	PRDX5
ALDH2	SLC12A2
ALDH2	SLC25A24
ALDH2	SUCLG1
ALDH2	SUCLG2
ALDH2	TUFM
ALDH2	VIL1
ALDH3A1	ALDH3B1
ALDH3A1	ARPC4
ALDH3A1	DAD1
ALDH3A1	DLST
ALDH3A1	EFCAB4B
ALDH3A1	PNMA2
ALDH3A1	RAB33B
ALDH3A1	RAB34
ALDH3A1	USMG5
ALDH3A2	SCO1
ALDH3B1	PNMA2
ALDH3B1	RAB33B
ALDH3B1	RAB34
ALDH4A1	ETFA
ALDH4A1	ETFB
ALDH4A1	WFS1
ALDH5A1	CECR5
ALDH5A1	CLYBL
ALDH5A1	GLYR1
ALDH5A1	LMNB2
ALDH5A1	MRPL2
ALDH5A1	SPR
ALDH6A1	ATP2A3
ALDH6A1	BDH1
ALDH6A1	COQ5
ALDH6A1	MAOA
ALDH6A1	STXBP3
ALDH6A1	SYNE2
ALDH7A1	COQ7
ALDH7A1	DCXR
ALDH7A1	MRPS25
ALDH7A1	SELENBP1
ALDH7A1	TP53I3
ALDH7A1	VWA5A
ALDH9A1	ATP5L2
ALDH9A1	BPNT1
ALDH9A1	FH
ALDH9A1	HP1BP3
ALDH9A1	NNT
ALDH9A1	PMVK
ALDH9A1	PPP2R5A
ALDH9A1	SACM1L
ALDH9A1	TBC1D9B
ALDH9A1	VWA5A
ALDOA	ALDOB
ALDOA	ALDOC
ALDOA	FKBP8
ALDOA	LDHA
ALDOA	LDHAL6B
ALDOA	PPP1R14B
ALDOB	HMX3
ALDOC	LDHA
ALG1	EIF3C
ALG1	OLA1
ALG1	RGS9
ALG2	KIAA0368
ALG2	MAPRE2
ALG2	PRRC1
ALG5	COG3
ALG5	KIAA1429
ALG5	TM9SF2
ALG5	XPO4
ALOX15	CLC
ALOX15	CLIC2
ALOX15	EPX
ALOX15	PRG2
ALOX15	PRG3
ALOX15	RNASE2
ALOX15	RNASE3
ALOX15	TPSAB1
ALOX5	CAPG
ALOX5	EMILIN2
ALOX5	FMNL1
ALOX5	GBP2
ALOX5	ICAM1
ALOX5	IL4I1
ALOX5	ITGB7
ALOX5	LCP1
ALOX5AP	CP
ALOX5AP	NAGK
ALOX5AP	NCF2
AMACR	DPEP1
AMACR	MCCC2
AMACR	MRE11A
AMACR	NIT2
AMACR	POLDIP2
AMACR	PRDX5
AMACR	SLC25A13
AMACR	TARS2
AMACR	VIL1
AMBP	APCS
AMBP	APOH
AMBP	C3
AMBP	CFH
AMBP	CFHR1
AMBP	GC
AMBP	HP
AMBP	ITIH1
AMBP	PGLYRP2
AMBP	SERPINA1
AMBP	SERPING1
AMPD2	GNS
AMPD2	LAMP1
AMPD2	LEPRE1
AMPD2	SAR1A
AMPD2	STK3
AMPD2	XPNPEP3
ANK1	HBA1
ANK1	HBZ
ANK1	RPS6KA5
ANK1	SLC4A1
ANK1	SPTA1
ANK1	SPTB
ANK3	PLIN2
ANKFY1	CARD16
ANKFY1	FDXR
ANKFY1	GSDMD
ANKFY1	PSMD12
ANKFY1	UROD
ANKFY1	VPS13C
ANKHD1	ANKRD17
ANKHD1	CDH1
ANKHD1	DNAJB1
ANKHD1	DRG1
ANKHD1	HSPA2
ANKHD1	NUFIP2
ANKHD1	SRP14
ANKRD17	ATXN2L
ANKRD17	HSPA2
ANKRD17	NUFIP2
ANKRD17	RPL7A
ANKRD22	DNAJC10
ANKRD22	RPL30
ANKRD22	SRPR
ANKRD28	PRPSAP1
ANKS1B	BCAT1
ANKS1B	CAP1
ANKS1B	FAM134C
ANKS1B	HMGN2
ANKS1B	HMGN3
ANKS1B	KRT10
ANKS1B	KRT9
ANKS1B	NFKB1
ANKS1B	RAB3GAP2
ANKS1B	RPL37A
ANKS1B	SNRPG
ANKS1B	SNX3
ANKS1B	ZFYVE19
ANKS3	GIPC1
ANKS3	SH3BGRL2
ANKS3	VTA1
ANKS4B	CKMT2
ANKS4B	DIP2B
ANKS4B	EHHADH
ANKS4B	EPB41L2
ANKS4B	HMGCS1
ANKS4B	INADL
ANKS4B	MAP7
ANKS4B	MEP1A
ANKS4B	PPP2R5E
ANKS4B	RPS6KA3
ANKS4B	USH1C
ANLN	FAT1
ANLN	JPH1
ANLN	MGST2
ANLN	OTUD7B
ANLN	POLR3A
ANP32A	ANP32B
ANP32A	DDX42
ANP32A	EIF2S3
ANP32A	H2AFV
ANP32A	LBR
ANP32A	NAT10
ANP32A	PELP1
ANP32A	PRPF19
ANP32A	RAD21
ANP32A	SART1
ANP32A	VRK1
ANP32B	MRPL16
ANP32B	PRPF19
ANP32B	RAD21
ANP32B	TOMM40
ANP32B	TSFM
ANP32D	DDX47
ANP32D	H3F3A
ANP32D	HIST1H3A
ANP32D	IKBKAP
ANP32D	KHDRBS2
ANP32D	PSPC1
ANP32D	RPL7
ANP32D	RPS18
ANP32E	CDC73
ANP32E	MAGOH
ANP32E	MAGOHB
ANP32E	PAPSS1
ANP32E	PNP
ANP32E	PPP2R1B
ANPEP	ARHGDIB
ANPEP	GNAI1
ANPEP	GNG5
ANPEP	IFRD1
ANPEP	SEC22B
ANPEP	SEC23A
ANPEP	SH3BGRL3
ANXA1	DYSF
ANXA1	FMNL1
ANXA1	HK3
ANXA1	ITGAX
ANXA1	NCF4
ANXA1	PLA2G2A
ANXA1	RAC2
ANXA1	STOM
ANXA10	ANXA11
ANXA10	LAMP2
ANXA10	MAPK14
ANXA10	MAPK8
ANXA10	MAPK9
ANXA10	MFSD10
ANXA10	MYLK3
ANXA10	NEDD4
ANXA10	PDCD6
ANXA10	PPP2R4
ANXA10	RAB15
ANXA10	SPTBN4
ANXA11	ANXA3
ANXA11	EXOSC4
ANXA11	HLA-F
ANXA11	PDCD6
ANXA11	PKLR
ANXA11	STK10
ANXA13	CDH17
ANXA13	CES2
ANXA13	EML2
ANXA13	LGALS3
ANXA13	MAOA
ANXA13	MAPRE2
ANXA13	PTK2B
ANXA13	SLC44A1
ANXA2	LMNA
ANXA2	S100A10
ANXA2	SH3BGRL2
ANXA2	TRIM32
ANXA2	UFSP2
ANXA3	EXOSC4
ANXA3	KPNA6
ANXA3	OXSR1
ANXA3	PCYT2
ANXA3	PKLR
ANXA3	RAB10
ANXA3	RAB15
ANXA3	SF3B14
ANXA4	LMO7
ANXA4	PARP4
ANXA4	SND1
ANXA4	TMCO1
ANXA5	ANXA6
ANXA5	DPYS
ANXA5	GGT5
ANXA5	GIT2
ANXA5	GNAO1
ANXA5	PRPH
ANXA5	RAB31
ANXA5	SH3BGRL
ANXA5	TWF2
ANXA6	COL4A4
ANXA6	COL6A3
ANXA6	DBN1
ANXA6	MRC1
ANXA6	MSN
ANXA6	PLEKHO2
ANXA6	PRPH
ANXA6	RCN3
AOC2	AOC3
AOC2	ASPN
AOC2	COL14A1
AOC2	CRYAB
AOC2	ENTPD1
AOC2	FLNA
AOC2	OGN
AOC2	VCL
AOC3	CNN1
AOC3	COL14A1
AOC3	ELN
AOC3	FHL1
AOC3	LAMB2
AOC3	LMOD1
AOC3	MYH11
AOC3	MYLK
AOC3	OGN
AOC3	PGM5
AOC3	SORBS1
AOC3	SYNPO2
AOC3	TNS1
AP1B1	AP2B1
AP1B1	BIRC6
AP1B1	FLOT1
AP1B1	HK1
AP1B1	UBE3C
AP1B1	VPS16
AP1B1	WDFY1
AP1G1	HECTD3
AP1G1	HK2
AP1G2	KIAA0368
AP1G2	NOC3L
AP1G2	RPL37A
AP1G2	SRPR
AP1M1	AP2A1
AP1M1	AP2B1
AP1M1	RECQL
AP1M1	SEC23A
AP1M2	ARHGEF16
AP1M2	CD2AP
AP1M2	COPZ1
AP1M2	FAM3D
AP1M2	GAK
AP1M2	HSD17B12
AP1M2	LRBA
AP1M2	MYO6
AP1M2	MYO7B
AP1S1	EIF2S1
AP1S1	FXR2
AP1S1	MRPS16
AP2A1	AP2A2
AP2A1	AP2B1
AP2A1	LRP1
AP2A2	KDELC2
AP2A2	LRP1
AP2A2	PGM2L1
AP2A2	THY1
AP2B1	DYNC1H1
AP2B1	GDI2
AP2B1	HGS
AP2B1	NDUFA11
AP2B1	PURB
AP2B1	SAMM50
AP2M1	CYFIP2
AP2M1	DENND4B
AP2M1	FAM65A
AP2M1	FBN3
AP2M1	FHOD1
AP2M1	GNAZ
AP2M1	NCKAP1
AP2M1	PACS1
AP2M1	WDFY1
AP2S1	ARPC1B
AP2S1	KRT80
AP2S1	MGST3
AP2S1	NEDD4
AP2S1	SEC11A
AP2S1	SEC61A1
AP2S1	UBE2D2
AP2S1	UBE2D3
AP3B1	AP3B2
AP3B1	AP3D1
AP3B1	AP3M1
AP3B1	BZW1
AP3B1	CLINT1
AP3B1	GALNT1
AP3B1	PPP2R5E
AP3B1	RRM2
AP3B1	XPO7
AP3B2	EIF5
AP3B2	KCMF1
AP3B2	MAP3K4
AP3B2	PVRL2
AP3D1	AP3M1
AP3D1	COPB1
AP3D1	DDX6
AP3D1	GLG1
AP3D1	SEH1L
AP3M1	AP3M2
AP3M1	EPB41L2
AP3M1	VPS13C
AP3M1	YES1
AP3M2	DIP2B
AP3M2	PCBP2
AP3S1	CYP51A1
AP3S1	FXYD3
AP3S1	GCC2
AP3S1	PPIAL4G
AP3S1	RAB32
AP3S1	TMED3
APAF1	ARL1
APAF1	STK39
APCS	BGN
APCS	C1S
APCS	C8B
APCS	CFHR1
APCS	ITIH1
APCS	KCTD12
APCS	LUM
APCS	SERPINF1
APCS	SERPING1
APCS	TIMP3
APCS	VTN
APEH	FLNB
APEH	GOT1
APEH	HMGCS1
APEX1	HDGFRP2
APEX1	HMGB2
APEX1	PPP1CB
APEX1	PPP1CC
API5	GNL3
API5	NUP133
APOA1	APOA2
APOA1	APOC3
APOA1	APOE
APOA1	ORM2
APOA1	TTR
APOA1BP	CRAT
APOA1BP	DARS2
APOA1BP	DECR1
APOA1BP	FLOT2
APOA1BP	GNG12
APOA1BP	SLC25A12
APOA1BP	TBCE
APOA2	APOC3
APOA2	BASP1
APOA2	ORM1
APOA2	ORM2
APOA2	SCPEP1
APOA2	TTR
APOA4	APOD
APOA4	LRG1
APOA4	PGAM2
APOB	C3
APOB	C4A
APOB	FGA
APOB	HBZ
APOB	ITIH4
APOB	PON1
APOB	SLC4A1
APOC3	APOE
APOC3	TTR
APOD	CPPED1
APOD	GAA
APOD	MAN2B1
APOD	MT2A
APOD	NCSTN
APOD	PAFAH1B2
APOD	PSAP
APOE	C1QC
APOE	C9
APOE	CLU
APOE	CP
APOE	FGA
APOE	ITIH4
APOE	SERPINA3
APOE	SERPINF2
APOE	SERPING1
APOH	CFH
APOH	CFHR1
APOH	GC
APOH	HP
APOH	HPR
APOH	PGLYRP2
APOH	SERPINA6
APOH	TF
APOH	TMEM198
APOL2	CARD16
APOL2	GBP1
APOL2	GBP2
APOL2	GSDMD
APOL2	MANF
APOL2	OSBP2
APOL2	PFKP
APOL2	REEP5
APOL2	RPS15
APOL2	SNX6
APOL2	STAT1
APOL2	TAPBP
APOL2	UBE2Z
APOO	ATP5H
APOO	PCYT1A
APOO	STOML2
APOOL	CLYBL
APOOL	SNF8
APOOL	SUCLA2
APPL1	TBC1D5
APPL2	ENDOD1
APPL2	KIF13B
APPL2	KRT20
APPL2	KRT31
APPL2	MYO1A
APPL2	SCIN
APRT	GALM
APRT	GAR1
APRT	OTUB1
APRT	RPN2
APRT	VPS37B
ARAP1	CD276
ARCN1	AUP1
ARCN1	COPA
ARCN1	GFPT2
ARCN1	GOLGA2
ARCN1	GOLGB1
ARCN1	SLC25A1
ARCN1	TBL2
ARCN1	TMEM165
ARCN1	XPNPEP1
ARF1	ARF3
ARF1	ARF4
ARF1	ARF5
ARF1	ATP5J
ARF1	NRAS
ARF1	PFDN5
ARF1	PREP
ARF1	PSAP
ARF1	RAN
ARF1	RAP1B
ARF1	RHOA
ARF1	SOD1
ARF1	TMSB10
ARF1	TPI1
ARF1	TXN
ARF3	ARF4
ARF3	ARF5
ARF3	ATP5J
ARF3	NRAS
ARF3	PREP
ARF3	PSAP
ARF3	RAN
ARF3	RAP1B
ARF3	RHOA
ARF3	SOD1
ARF3	TMSB10
ARF3	TPI1
ARF3	TXN
ARF4	ARF5
ARF4	ETHE1
ARF4	NRAS
ARF4	RAB11A
ARF4	RAB11B
ARF4	RAB6A
ARF4	RAN
ARF4	RHOA
ARF4	SOD1
ARF4	TMSB10
ARF4	TXN
ARF5	CAT
ARF5	NACA
ARF5	RAN
ARF5	RAP1A
ARF5	RAP1B
ARF5	RHOA
ARF5	SOD1
ARF5	TMSB10
ARF5	TXN
ARF6	CD63
ARF6	GAPDH
ARF6	GPS1
ARF6	HDAC2
ARF6	PFKL
ARF6	PSMB4
ARF6	RHOA
ARF6	TMEM14C
ARF6	TUBAL3
ARFGAP1	SLC1A5
ARFGAP1	STAU1
ARFGAP1	VAPB
ARFGAP2	CD2AP
ARFGAP2	UBAP2
ARFGAP3	IQGAP3
ARFGAP3	SERPINB1
ARFGEF1	ARFGEF2
ARFGEF1	GGCT
ARFGEF1	HSPH1
ARFGEF1	MRE11A
ARFGEF1	NBN
ARFGEF1	SCRIB
ARFGEF1	YWHAZ
ARFGEF2	HTATIP2
ARFGEF2	RNF114
ARFIP1	CD2AP
ARFIP1	HYOU1
ARFIP1	LIMA1
ARFIP1	RAB14
ARFIP1	TJP2
ARFIP2	ARHGEF16
ARFIP2	GAK
ARFIP2	GBF1
ARFIP2	MAN1B1
ARFIP2	SCYL1
ARFIP2	SEC16A
ARFIP2	SEC23B
ARFIP2	TRRAP
ARHGAP1	FMOD
ARHGAP1	LXN
ARHGAP1	POSTN
ARHGAP1	SERPINF1
ARHGAP17	CAB39L
ARHGAP17	LPCAT3
ARHGAP17	NPLOC4
ARHGAP17	PCMT1
ARHGAP17	SUN2
ARHGAP17	TRIM21
ARHGAP18	EPB41L2
ARHGAP18	EPHB3
ARHGAP18	EPHB4
ARHGAP18	IGF2BP2
ARHGAP18	LEMD3
ARHGAP4	ATP6V0D1
ARHGDIA	LSM2
ARHGDIA	PAFAH1B2
ARHGDIA	TTR
ARHGDIB	CD163
ARHGDIB	CYBB
ARHGDIB	GNG2
ARHGDIB	GNG5
ARHGDIB	LMAN1
ARHGDIB	MSN
ARHGDIB	NAGK
ARHGDIB	PAFAH1B2
ARHGDIB	PGAM2
ARHGDIB	PTPRC
ARHGDIB	S100A4
ARHGDIB	SH3BGRL3
ARHGEF1	ARHGEF2
ARHGEF1	DERL1
ARHGEF1	TOR1AIP1
ARHGEF10L	DIAPH2
ARHGEF10L	GAK
ARHGEF10L	GALNT1
ARHGEF10L	HSD17B11
ARHGEF10L	MYO7B
ARHGEF10L	TST
ARHGEF16	ATP1B1
ARHGEF16	CANT1
ARHGEF16	COG6
ARHGEF16	EHHADH
ARHGEF16	GOLGB1
ARHGEF16	HIP1R
ARHGEF16	HK2
ARHGEF16	LRRC16A
ARHGEF16	MVP
ARHGEF16	RPS6KA1
ARHGEF16	SCP2
ARHGEF16	SEC23B
ARHGEF16	SPINT1
ARHGEF16	SYNGR2
ARHGEF2	DNAJC13
ARHGEF2	RAB3GAP2
ARHGEF2	RPS23
ARHGEF2	TOR1AIP1
ARHGEF2	WFS1
ARHGEF6	ICAM1
ARHGEF6	MAP1S
ARHGEF7	CNP
ARHGEF7	PPL
ARL1	BRIX1
ARL1	GANAB
ARL1	KCMF1
ARL1	LMAN2
ARL1	PPP4C
ARL1	PSMA7
ARL1	PSMB10
ARL1	PSME2
ARL1	RPL17
ARL1	RPS4Y1
ARL1	TMED9
ARL1	UBE2A
ARL3	LAMP1
ARL3	MIF
ARL3	RHEB
ARL3	SARS
ARL3	STMN1
ARL3	TIMM8A
ARL6IP1	CNTN4
ARL6IP1	CNTN6
ARL6IP1	DAP
ARL6IP1	KIF15
ARL6IP1	MYH7
ARL6IP1	NEK10
ARL6IP1	PPIC
ARL6IP1	PPIH
ARL6IP1	RPL29
ARL6IP1	RPL3L
ARL6IP1	SERPINA7
ARL6IP1	SNRPG
ARL6IP1	SRCAP
ARL6IP5	ATL3
ARL6IP5	CYB5R2
ARL6IP5	FAM49A
ARL6IP5	MYL3
ARL6IP5	NECAP2
ARL6IP5	PRAF2
ARL6IP5	SURF4
ARL6IP5	SYTL5
ARL8A	ARL8B
ARL8A	CYB5R1
ARL8A	PCYOX1
ARL8B	GDI1
ARL8B	PCYOX1
ARMC10	BAIAP2L1
ARMC10	RPRD2
ARMCX3	KIAA1715
ARMCX3	PPP2R5A
ARMCX3	TOP2B
ARPC1A	PRKACA
ARPC1B	LMAN2
ARPC1B	MYH2
ARPC1B	PLXNA4
ARPC1B	RTN3
ARPC1B	SEC13
ARPC1B	SUN2
ARPC1B	TPRKB
ARPC1B	TXNDC17
ARPC1B	UBE2D1
ARPC1B	YKT6
ARPC2	TWF2
ARPC3	ARPC5
ARPC3	ATP6V1E1
ARPC3	CHMP1A
ARPC3	ELMOD2
ARPC3	FKBP10
ARPC3	FLOT1
ARPC3	GAPDHS
ARPC3	GNAZ
ARPC3	PSMB9
ARPC4	CCDC15
ARPC4	CPNE2
ARPC4	DAD1
ARPC4	EXOSC4
ARPC4	OXSR1
ARPC4	RAB15
ARPC4	RAC3
ARPC4	RPL22
ARPC5	CD63
ARPC5	CNN2
ARPC5	COL5A2
ARPC5	FAM49A
ARPC5	GAPDHS
ARPC5	MYL6B
ARPC5	RPS27L
ARPC5	S100A4
ARPC5	TAGLN3
ARPC5	TUBAL3
ARPC5	VAT1
ARPC5L	JAGN1
ARPC5L	MFSD10
ARPC5L	PDCD6
ARSA	DHRS7
ARSA	LACTB
ARSA	NDRG1
ARSA	TXNRD2
ARSA	ZFP36L2
ARSE	RPS26
ASAH1	CTSB
ASAH1	CTSZ
ASAH1	FKBP1A
ASAH1	GNS
ASAH1	IFI30
ASAH1	LGALS1
ASAH1	PGAM2
ASCC3	ATP6V0A1
ASL	CES2
ASL	CRYL1
ASL	EML2
ASL	GPA33
ASL	MVP
ASNA1	GARS
ASNA1	PLOD1
ASNA1	STAT5A
ASNA1	STAT5B
ASNS	GARS
ASNS	PHGDH
ASNS	PSAT1
ASNS	SLC3A2
ASNS	YARS
ASPH	DNAJC17
ASPH	GCNT3
ASPH	MAL2
ASPH	OPLAH
ASPH	SLC1A5
ASPN	BGN
ASPN	CNN1
ASPN	CRYAB
ASPN	DCN
ASPN	DPYSL3
ASPN	FMOD
ASPN	LUM
ASPN	OGN
ASPN	PDLIM4
ASPN	PDLIM7
ASPN	PRELP
ASPN	PTGIS
ASPN	TAGLN
ASPN	TNS1
ASPSCR1	OXA1L
ASPSCR1	RAB3GAP1
ASS1	CASP1
ASS1	CASP10
ASS1	DDX60
ASS1	GCNT3
ASS1	GDA
ASS1	OAS3
ATAD1	CISD1
ATAD1	PRDX3
ATAD3A	ATAD3B
ATAD3A	IQGAP1
ATAD3A	PLCB3
ATAD3A	RHOT2
ATAD3A	RPS9
ATAD3A	SHMT2
ATAD3A	TIMM44
ATAD3B	RPS9
ATAD3B	TIMM44
ATG3	HNRNPH3
ATG3	NEUROD6
ATG3	NPM1
ATG3	RP2
ATG3	RPS10
ATG3	SLC22A25
ATG3	TXNDC12
ATG5	FANCI
ATG7	EMILIN2
ATG7	ENO1
ATG7	GSDMD
ATG7	UBA7
ATIC	DTYMK
ATIC	EIF2A
ATIC	LARS2
ATL2	EDF1
ATL2	SLK
ATL3	CMA1
ATL3	COL5A2
ATL3	CYB5R2
ATL3	MYL3
ATL3	RTN4
ATOX1	COX7C
ATOX1	FN3KRP
ATOX1	GLUL
ATOX1	LIPA
ATOX1	NT5C
ATOX1	PSMD9
ATOX1	WDR7
ATP12A	ATP1A1
ATP12A	ATP1A2
ATP12A	ATP1A3
ATP12A	ATP1B1
ATP12A	ATP4A
ATP12A	CDH17
ATP12A	COX6C
ATP12A	CTNNA1
ATP12A	PRKAB1
ATP13A1	BTAF1
ATP13A1	FKBP8
ATP13A1	PAK1
ATP13A1	TMEM205
ATP13A1	UBE3C
ATP1A1	ATP1A2
ATP1A1	ATP1A3
ATP1A1	ATP1B1
ATP1A1	ATP4A
ATP1A1	CDH1
ATP1A1	CTNNA1
ATP1A1	EPCAM
ATP1A1	PLEKHA6
ATP1A1	SUCLG1
ATP1A1	VDAC1
ATP1A2	ATP1A3
ATP1A2	ATP1B1
ATP1A2	ATP4A
ATP1A2	CDH17
ATP1A2	CTNNA1
ATP1A2	EPCAM
ATP1A2	PCCB
ATP1A2	PLEKHA6
ATP1A2	SUCLG1
ATP1A2	USH1C
ATP1A3	ATP1B1
ATP1A3	ATP4A
ATP1A3	CTNNA1
ATP1A3	EPCAM
ATP1A3	PCCB
ATP1A3	PDCD4
ATP1A3	PLEKHA6
ATP1A3	USH1C
ATP1B1	CD2AP
ATP1B1	EHHADH
ATP1B1	EPCAM
ATP1B1	GPX2
ATP1B1	LRBA
ATP1B1	LRRC16A
ATP1B1	MVP
ATP1B1	RPL18
ATP1B1	USH1C
ATP1B3	PBLD
ATP2A1	ATP2A2
ATP2A1	ATP2A3
ATP2A1	RBM47
ATP2A1	STXBP2
ATP2A1	TSFM
ATP2A2	ATP2A3
ATP2A2	METTL7B
ATP2A2	OSBP2
ATP2A2	PKN2
ATP2A2	PLS1
ATP2A2	RBM47
ATP2A2	SRP19
ATP2A2	SRP54
ATP2A2	TSFM
ATP2A3	COPB2
ATP2A3	HECTD3
ATP2A3	IQGAP2
ATP2A3	RBM47
ATP2B1	ATP2B2
ATP2B1	ATP2B4
ATP2B1	CCDC6
ATP2B1	PACSIN2
ATP2B1	VAC14
ATP2B2	ATP2B4
ATP2B2	ESYT2
ATP2B2	PIP4K2A
ATP2B2	PTPN11
ATP4A	COX6C
ATP4A	CTNNA1
ATP5A1	ATP5B
ATP5A1	ATP5F1
ATP5A1	ATP5H
ATP5A1	ATP5I
ATP5A1	ATP5L
ATP5A1	ATP5O
ATP5A1	EPB41
ATP5A1	HIBCH
ATP5A1	MYO5B
ATP5A1	SLC25A1
ATP5B	ATP5C1
ATP5B	ATP5O
ATP5B	BDH1
ATP5B	DLAT
ATP5B	ECH1
ATP5B	ECHS1
ATP5B	GSTK1
ATP5B	HADH
ATP5B	HADHA
ATP5B	IDH3A
ATP5B	MCCC2
ATP5B	ME2
ATP5B	OXSM
ATP5B	TUFM
ATP5B	UGT2A3
ATP5B	ZADH2
ATP5C1	BCAT2
ATP5C1	BCKDHA
ATP5C1	DNAJC11
ATP5C1	MRPL20
ATP5C1	OGDH
ATP5C1	OGDHL
ATP5C1	PPA2
ATP5C1	PRDX3
ATP5C1	SLC25A3
ATP5D	ATP5H
ATP5D	COX7C
ATP5D	FAHD1
ATP5D	TIMM8A
ATP5E	ATP5F1
ATP5E	DENND1C
ATP5E	FIS1
ATP5E	KRT1
ATP5E	KRT2
ATP5E	PKLR
ATP5E	RBMXL1
ATP5E	RPL29
ATP5E	RPL34
ATP5E	SLC25A1
ATP5E	SNRPG
ATP5E	SSR3
ATP5E	TAX1BP1
ATP5E	TFAM
ATP5F1	ATP5I
ATP5F1	ATP5L
ATP5F1	C1QBP
ATP5F1	CHCHD3
ATP5F1	IMMT
ATP5F1	SLC25A1
ATP5F1	TAX1BP1
ATP5F1	ZADH2
ATP5H	ATP5I
ATP5H	ATP5O
ATP5H	CYB5A
ATP5H	CYCS
ATP5H	HADH
ATP5H	L2HGDH
ATP5I	ATP5L
ATP5I	ATP5L2
ATP5I	HAGH
ATP5I	SLC25A11
ATP5J	BASP1
ATP5J	CALM1
ATP5J	CDC42
ATP5J	COX5B
ATP5J	DDT
ATP5J	ETHE1
ATP5J	GSS
ATP5J	GSTP1
ATP5J	NUCB1
ATP5J	PSAP
ATP5J	SOD1
ATP5J	TIMM9
ATP5J	TPI1
ATP5J	TXN
ATP5J	VPS29
ATP5J2	CYP20A1
ATP5J2	ISOC2
ATP5J2	MFSD10
ATP5J2	PRKCD
ATP5J2	RBMXL3
ATP5J2	SH3BGRL2
ATP5J2	TSPO
ATP5L	ATP5L2
ATP5L	ATP5O
ATP5L	DLST
ATP5L	SLC25A1
ATP5L	SLC25A22
ATP5L	ZADH2
ATP5L2	ATP5O
ATP5L2	CISD2
ATP5L2	DLST
ATP5L2	ERLIN1
ATP5L2	PHB2
ATP5L2	SLC25A11
ATP5L2	SPATA5
ATP5L2	TSG101
ATP5O	KIF13B
ATP5O	MRPL21
ATP5O	MYO7B
ATP5O	PHB2
ATP5O	TST
[truncated: 11,112 more rows]

## Sheet: Table S8
Table S8. Ovarian Cancer mRNA co-expression network.
Gene1	Gene2
A2M	MSN
A2M	MYH9
A2M	NAGA
A2M	PZP
A2M	STAT3
A2M	YWHAH
AAAS	C12orf10
AAAS	KRT8
AAAS	SMYD5
AAK1	FMNL3
AAK1	PC
AAMP	CDIPT
AAMP	DNPEP
AAMP	FUS
AARS	CDH1
AARS	COG4
AARS	DHX38
AARS	DYNC1LI2
AARS	EDC4
AARS	FUK
AARS	GLG1
AARS	KARS
AARS	PDPR
AARS	SF3B3
AARS	USP10
AARS	VAC14
AARS	VPS4A
AARS2	ABCF1
AARS2	CD2AP
AARS2	HSP90AB1
AARS2	LEMD2
AARS2	PHIP
AARS2	PPP2R5D
AARS2	TCOF1
AARS2	XPO5
AASDHPPT	ACAT1
AASDHPPT	ATP5L
AASDHPPT	CCDC90B
AASDHPPT	CUL5
AASDHPPT	DLAT
AASDHPPT	FDX1
AASDHPPT	MRE11A
AASDHPPT	RDX
AASDHPPT	REXO2
AASDHPPT	YAP1
ABCB7	APOOL
ABCB7	CUL4B
ABCB7	DIAPH2
ABCB7	PGK1
ABCB7	RBM3
ABCB7	SNX12
ABCB7	TIMM8A
ABCC4	PCCA
ABCD3	ACADM
ABCD3	CAPZA1
ABCD3	CNN3
ABCD3	GCLM
ABCD3	GNAI3
ABCD3	GTF2B
ABCD3	PSMA5
ABCD3	SH3GLB1
ABCD3	SLC25A24
ABCD3	TMED5
ABCE1	EXOSC9
ABCE1	LRBA
ABCE1	SMARCA5
ABCE1	USO1
ABCF1	ANKS1A
ABCF1	DSP
ABCF1	EHMT2
ABCF1	GNL1
ABCF1	LEMD2
ABCF1	PBX2
ABCF1	PPP2R5D
ABCF1	SKIV2L
ABCF1	TUBB
ABCF1	XPO5
ABCF2	ACTR3B
ABCF2	AGK
ABCF2	CDK5
ABCF2	CUL1
ABCF2	NUB1
ABCF2	PDIA4
ABCF2	RHEB
ABCF2	SLC4A2
ABCF2	UBE3C
ABCF3	AP2M1
ABCF3	DNAJB11
ABCF3	EIF4G1
ABCF3	FXR1
ABCF3	PLOD3
ABCF3	POLR2H
ABCF3	PSMD2
ABHD10	ATP6V1A
ABHD10	EMG1
ABHD10	NIT2
ABHD11	BUD31
ABHD11	CLDN3
ABHD11	GSTK1
ABHD11	MDH2
ABHD11	MRPL24
ABHD11	S100A1
ABHD11	S100A13
ABHD11	TBL2
ABHD12	ALDH4A1
ABHD14B	ACY1
ABHD14B	APEH
ABHD14B	HSD17B8
ABHD14B	IMPDH2
ABHD14B	MRPL24
ABHD14B	PMVK
ABHD14B	RRP9
ABI3	AIF1
ABI3	CD14
ABI3	CYBB
ABI3	FGL2
ABI3	GIMAP4
ABI3	GMFG
ABI3	HCK
ABI3	ITGAX
ABI3	MYO1F
ABI3	NCF1
ABLIM1	AFAP1L2
ABLIM1	CIRBP
ABLIM1	CTBP2
ABLIM1	EIF3A
ABLIM1	UACA
ACAA1	DYNC1LI1
ACAA1	GPD1L
ACAA1	LRRFIP2
ACAA1	OXSR1
ACAA1	RPSA
ACAA1	TKT
ACAA1	UQCRC1
ACAA2	ATP5A1
ACAA2	GNAI1
ACAD8	DCPS
ACAD8	FOXRED1
ACAD8	RDX
ACAD8	STT3A
ACAD8	THYN1
ACAD8	VPS26B
ACAD8	YAP1
ACAD9	COPB2
ACAD9	GMPS
ACAD9	RAB7A
ACAD9	RPN1
ACAD9	RUVBL1
ACAD9	SEC61A1
ACADM	CAPZA1
ACADM	CD46
ACADM	CRYZ
ACADM	LRRC40
ACADM	SLC25A24
ACADM	TMED5
ACADS	CKMT1A
ACADS	PSMD9
ACADSB	BCCIP
ACADSB	NHLRC2
ACADSB	OAT
ACADVL	EIF4A1
ACADVL	FLII
ACADVL	MYBBP1A
ACADVL	MYO1C
ACADVL	PSMB6
ACAT1	ARCN1
ACAT1	DLAT
ACAT1	FDX1
ACAT1	FOXRED1
ACAT1	PICALM
ACAT1	RDX
ACAT1	REXO2
ACIN1	AP3D1
ACIN1	GATAD2B
ACIN1	HDGF
ACIN1	RBM25
ACIN1	SAFB2
ACIN1	SMARCC2
ACIN1	SRRM1
ACIN1	SUPT16H
ACLY	BLMH
ACLY	CNP
ACLY	DNAJC7
ACLY	DUSP3
ACLY	EFTUD2
ACLY	LSM12
ACLY	PSMD11
ACLY	PSME3
ACLY	STAT3
ACLY	VAT1
ACO1	DNAJA1
ACO1	PLAA
ACO1	RRAGA
ACO1	VCP
ACOT2	COQ6
ACOT7	THOP1
ACOT9	HCCS
ACOT9	OSTF1
ACOT9	PRDX4
ACOT9	RAB9A
ACOT9	SH3GLB1
ACOT9	SMS
ACOX1	ATP5H
ACOX1	GRB2
ACOX1	MRPS7
ACOX1	NT5C
ACOX1	PTRH2
ACOX1	SAP30BP
ACOX1	SRP68
ACOX1	WBP2
ACP1	ADI1
ACP1	CPSF3
ACP1	OLA1
ACP1	PUM2
ACP1	RDH14
ACP1	YWHAQ
ACP2	AP1B1
ACP2	CARS
ACP2	CORO1B
ACP2	CTSA
ACP2	EEFSEC
ACP2	GRN
ACP2	MARS
ACP2	PSAP
ACP2	PSMC3
ACSL1	SEPT8
ACSL3	ARMCX3
ACSL3	CUL3
ACSL3	WDFY1
ACSL4	ARMCX3
ACSL4	PRPS1L1
ACSL4	SH3BGRL
ACSS2	CKMT1A
ACSS2	FAHD2A
ACSS2	FAHD2B
ACSS2	MDH2
ACTA2	ACTG2
ACTA2	CNN1
ACTA2	NEXN
ACTA2	PTGIS
ACTA2	TAGLN
ACTB	MAP7D1
ACTB	PFN1
ACTB	WDR1
ACTG1	ARHGDIA
ACTG1	NPLOC4
ACTG1	P4HB
ACTG2	CNN1
ACTG2	TAGLN
ACTL6A	DCUN1D1
ACTL6A	DNAJC19
ACTL6A	MFN1
ACTL6A	MRPL47
ACTL6A	NDUFB5
ACTL6A	PARL
ACTL6A	PDCD10
ACTL6A	POLR2H
ACTL6A	RFC4
ACTN1	ACTN3
ACTN1	NUMB
ACTN2	TUBB2B
ACTN2	UCHL1
ACTN4	AGRN
ACTN4	AKT2
ACTN4	AP2A1
ACTN4	CAPNS1
ACTN4	ECH1
ACTN4	FBL
ACTN4	PAK4
ACTN4	SARS2
ACTN4	SPINT2
ACTN4	SUPT5H
ACTN4	TBCB
ACTR10	DHRS7
ACTR10	EIF2S1
ACTR10	GMFB
ACTR10	IMPA1
ACTR10	PRDX3
ACTR10	PSMA3
ACTR10	SRP9
ACTR10	SUCLA2
ACTR10	TMCO1
ACTR10	YTHDF3
ACTR1A	IDE
ACTR1A	LHPP
ACTR1A	NOLC1
ACTR1A	PGAM1
ACTR1A	PI4K2A
ACTR1A	XPNPEP1
ACTR1B	CARHSP1
ACTR2	GSK3B
ACTR2	MRPL19
ACTR2	PCYOX1
ACTR3	DDX18
ACTR3B	AGK
ACTR3B	CDK5
ACTR3B	CUL1
ACTR3B	DNAJB6
ACTR3B	PDIA4
ACTR3B	RHEB
ACTR3B	SSBP1
ACTR3B	UBE3C
ACY1	APEH
ACY1	APRT
ACY1	ATP5D
ACY1	HSD17B8
ACY1	NADSYN1
ACY1	PYCRL
ACY1	RRP9
ACYP1	ALDH6A1
ACYP1	COQ6
ADAM10	PAFAH1B2
ADAM10	SGPL1
ADAM10	TMOD3
ADAM17	CPSF3
ADAM17	NOL10
ADAM17	ROCK2
ADAR	STAT2
ADAR	YES1
ADD1	CTBP1
ADD1	GAK
ADD1	LRPAP1
ADD1	LYAR
ADD1	WDR1
ADD3	GCA
ADD3	KIAA1598
ADD3	SMNDC1
ADD3	XPNPEP1
ADH1A	ADH1B
ADH1A	ADH1C
ADH1A	AOC3
ADH1A	APOD
ADH1A	FABP4
ADH1B	ADH1C
ADH1B	AOC3
ADH1B	APOD
ADH1B	EFEMP1
ADH1B	FABP4
ADH1C	APOD
ADH1C	FABP4
ADH5	BDH2
ADH5	CASP6
ADH5	CISD2
ADH5	COPS4
ADH5	EIF4E
ADH5	HADH
ADH5	METAP1
ADH5	PPA2
ADH5	RAP1GDS1
ADH5	SEC24B
ADH5	UBE2D3
ADI1	CPSF3
ADI1	IAH1
ADI1	YWHAQ
ADK	ANXA7
ADK	CISD1
ADK	PPIF
ADK	VDAC2
ADNP	CSE1L
ADNP	CSNK2A1
ADNP	KIF1A
ADNP	PIGT
ADNP	STAU1
ADNP	YWHAB
ADPGK	ARIH1
ADPGK	CIB1
ADPGK	CSK
ADPGK	EDC3
ADPGK	ETFA
ADPGK	FBXO22
ADPGK	HEXA
ADPGK	IDH3A
ADPGK	MAP2K1
ADPGK	MESDC2
ADPGK	MPI
ADPGK	PPIB
ADPRHL2	AK2
ADPRHL2	NCDN
ADPRHL2	PEF1
ADPRHL2	PPIE
ADPRHL2	TRAPPC3
ADPRHL2	TXLNA
ADPRHL2	YARS
ADSL	CECR5
ADSL	DRG1
ADSL	EEF1A1
ADSL	NIPSNAP1
ADSL	PHF5A
ADSL	ST13
ADSL	TOMM22
ADSL	TXN2
ADSL	XRCC6
ADSS	COG2
ADSS	EPRS
ADSS	FH
ADSS	HEATR1
ADSS	IARS2
ADSS	NUP133
ADSS	RBM34
ADSS	RCOR3
ADSS	TSNAX
AEBP1	COL1A1
AEBP1	COL5A1
AEBP1	COL5A2
AEBP1	COL6A2
AEBP1	MMP2
AEBP1	PCOLCE
AEBP1	VCAN
AFAP1L2	BCAT1
AFAP1L2	PAX8
AFG3L2	ATP5A1
AFG3L2	PPP4R1
AFM	C8B
AFM	USP9Y
AGK	CHCHD3
AGK	CUL1
AGK	NUP205
AGK	RBM28
AGK	RHEB
AGK	SSBP1
AGK	UBE3C
AGL	DBT
AGL	DDAH1
AGL	DNTTIP2
AGL	FNBP1L
AGL	STXBP3
AGPAT5	FDFT1
AGPAT5	GSR
AGPAT5	GTF2E2
AGPAT5	XPO7
AGPS	GPD2
AGPS	PRKRA
AGRN	DNAJC11
AGRN	GNB1
AGRN	LAMA5
AGRN	LRRC47
AGRN	SDF4
AGT	ITIH3
AHCY	CPNE1
AHCY	CTNNBL1
AHCY	ERGIC3
AHCYL1	ATP1A1
AHCYL1	CELSR2
AHCYL1	CSDE1
AHCYL1	SLC9A3R1
AHCYL1	WDR3
AHNAK	EPB41L1
AHNAK	TLN2
AHNAK2	CD109
AHNAK2	LAMB3
AHNAK2	PPL
AHNAK2	RASAL1
AHSA1	ARIH1
AHSA1	DLST
AHSA1	EIF2B2
AHSA1	HSP90AA1
AHSA1	MARK3
AHSA1	NEK9
AHSA1	YLPM1
AHSG	AMBP
AHSG	APOA2
AHSG	APOC3
AHSG	F2
AHSG	HBE1
AHSG	HBZ
AHSG	ITIH2
AHSG	RPS4Y1
AHSG	TF
AHSG	TTR
AIF1	BIN2
AIF1	CYBB
AIF1	DOCK2
AIF1	GMFG
AIF1	HCK
AIF1	ITGB2
AIF1	LPXN
AIF1	MNDA
AIF1	NCF2
AIF1	PLEK
AIF1	PTPRC
AIFM1	BCAP31
AIFM1	FMR1
AIFM1	MTM1
AIFM1	NPEPL1
AIFM1	USP9X
AIP	C11orf68
AIP	MRPL11
AIP	OTUB1
AIP	PPP1CA
AIP	RABGGTA
AK1	C9orf142
AK1	DPP7
AK1	EDF1
AK1	FAM129B
AK1	MRPL41
AK1	SH3GLB2
AK2	ATP5O
AK2	MRPS15
AK2	PTP4A2
AK2	RBBP4
AK2	TRAPPC3
AK2	YARS
AK3	ERMP1
AK3	KIAA0020
AK3	MTAP
AK3	PLAA
AK3	PSIP1
AK3	RANBP6
AK3	RRAGA
AK3	UHRF2
AKAP12	CD109
AKAP12	CDH6
AKAP12	DSC2
AKAP12	PPFIBP1
AKAP13	EFTUD1
AKAP13	MACF1
AKAP13	PALM2-AKAP2
AKAP13	RANBP2
AKAP13	RRBP1
AKAP13	TLN2
AKAP13	UACA
AKAP8	BRD4
AKAP8	CHERP
AKAP8	TPM4
AKAP8	UPF1
AKAP8L	AP1M1
AKAP8L	CAD
AKAP8L	CC2D1A
AKAP8L	CHD4
AKAP8L	CHERP
AKAP8L	DNM2
AKAP8L	FUS
AKAP8L	GCDH
AKAP8L	TRMT1
AKR1A1	PRDX1
AKR1A1	UROD
AKR1B1	FABP5
AKR1C1	AKR1C3
AKR1C1	MAOA
AKR1C1	NEFH
AKR1C1	TUBB2B
AKR1C3	AKR1C4
AKR1C3	CFI
AKR1C3	MAOA
AKR7A2	ALDH4A1
AKR7A2	CDC42
AKR7A2	DDOST
AKR7A2	DNAJC8
AKR7A2	HMGCL
AKR7A2	HP1BP3
AKR7A2	MPV17
AKR7A2	RPA2
AKT1	BAG5
AKT1	DDX24
AKT1	EWSR1
AKT1	MARK3
AKT1	MTA1
AKT1	UBE2M
AKT1	ZMYM3
AKT2	CAPNS1
AKT2	ECH1
AKT2	FBL
AKT2	GSK3A
AKT2	PRMT1
AKT2	SARS2
AKT2	SPINT2
AKT2	SUPT5H
AKT2	TBCB
ALAD	HDHD3
ALAD	PSMD5
ALAD	RABGAP1
ALAD	RAD23B
ALAD	RNF20
ALB	APOB
ALB	APOH
ALB	FGA
ALB	FGG
ALB	HBG2
ALCAM	ETFDH
ALCAM	LGALS3
ALCAM	NNT
ALDH18A1	PI4K2A
ALDH1A1	C7
ALDH1A1	GATM
ALDH1A1	MAOA
ALDH1A1	SDPR
ALDH1A3	NNMT
ALDH1B1	GRHPR
ALDH1B1	STOML2
ALDH3A2	SHMT1
ALDH3A2	TOR1AIP1
ALDH4A1	DDOST
ALDH4A1	RPS6KA1
ALDH5A1	DDR1
ALDH5A1	GMPR
ALDH5A1	HSPA1L
ALDH5A1	NUP153
ALDH5A1	PRPF4B
ALDH6A1	C14orf159
ALDH6A1	COQ6
ALDH6A1	NUMB
ALDH7A1	CTNNA1
ALDH7A1	HSPA4
ALDH7A1	SNX2
ALDH9A1	BCKDHB
ALDOA	BCKDK
ALDOA	CDIPT
ALDOA	FTH1
ALDOA	MAPK3
ALDOA	TBC1D10B
ALDOA	TUFM
ALDOC	FLOT2
ALG2	ATP6V1G1
ALG2	HDHD3
ALG2	MRPL50
ALG2	NANS
ALG2	NCBP1
ALG2	PSMD5
ALG2	RAB14
ALG2	RAD23B
ALG2	SEC61B
ALG2	SLC44A1
ALG2	SPTLC1
ALG2	TXN
ALG5	IMPA1
ALG5	MRPS31
ALG5	NDUFB5
ALG5	PDCD10
ALG5	RFC3
ALG5	SUCLA2
ALG5	SUGT1
ALG5	TPT1
ALG5	UFM1
ALOX5	SQRDL
ALPL	CKB
ALPL	FABP3
AMBP	APOA2
AMBP	APOC3
AMBP	HBE1
AMBP	HBZ
AMBP	ITIH2
AMBP	ORM1
AMBP	ORM2
AMBP	RPS4Y1
AMBP	SERPIND1
AMBP	TF
AMBP	TTR
AMPD2	CAD
AMPD2	CELSR2
AMPD2	EEF2
AMPD2	LAMA5
AMPD2	PRKD2
AMPD2	SPG7
AMPD2	ZMYND8
ANAPC7	APPL2
ANAPC7	DENR
ANAPC7	EIF2B1
ANAPC7	ERP29
ANAPC7	PPP1CC
ANAPC7	PWP1
ANAPC7	SART3
ANAPC7	TMED2
ANAPC7	UBE2N
ANK1	ATP12A
ANK3	DDX50
ANK3	HNRNPA1
ANK3	PDCD4
ANK3	RPL22
ANKFY1	CHD3
ANKFY1	MGEA5
ANKFY1	MYBBP1A
ANKFY1	MYO1C
ANKFY1	NUP107
ANKFY1	PNN
ANKFY1	RBM6
ANKFY1	SF1
ANKFY1	ZZEF1
ANKS1A	DDAH2
ANKS1A	DSP
ANKS1A	EHMT2
ANKS1A	LEMD2
ANKS1A	PBX2
ANKS1A	PRPF4B
ANKS1A	RING1
ANKS1A	XPO5
ANP32B	FAM120A
ANP32B	NANS
ANP32B	NCBP1
ANP32B	PRPF4
ANP32B	RAD23B
ANP32B	SET
ANP32E	HIST3H3
ANP32E	HNRNPR
ANP32E	MKI67
ANP32E	RCOR1
ANP32E	TOP2A
ANP32E	YLPM1
ANXA1	CD109
ANXA1	CD55
ANXA1	CHL1
ANXA1	LRRFIP1
ANXA11	CAMK2G
ANXA11	GLUD1
ANXA11	SGPL1
ANXA11	TSPAN14
ANXA11	VCL
ANXA2	CRYAB
ANXA2	GPX3
ANXA2	KRT6A
ANXA2	MFGE8
ANXA2	PDE4DIP
ANXA2	S100A10
ANXA3	MYL6
ANXA6	CARHSP1
ANXA6	EEF2
ANXA7	IDH3A
ANXA7	PPA1
ANXA7	SGPL1
ANXA7	SUPV3L1
ANXA7	TSPAN14
ANXA7	VDAC2
AOC3	CNN1
AOC3	FABP4
AOC3	NEXN
AP1B1	EWSR1
AP1B1	FMNL1
AP1B1	GNAI2
AP1B1	NAGK
AP1B1	NIPSNAP1
AP1B1	PES1
AP1B1	PSAP
AP1B1	SDHA
AP1B1	TOM1
AP1B1	TXNRD2
AP1B1	VCP
AP1B1	YWHAH
AP1G1	CBFB
AP1G1	CDH1
AP1G1	CIRH1A
AP1G1	DDX19A
AP1G1	FUK
AP1G1	GLG1
AP1G1	NIP7
AP1G1	SF3B3
AP1G1	USP10
AP1M1	ATP13A1
AP1M1	CCDC124
AP1M1	CDC37
AP1M1	CHERP
AP1M1	EPS15L1
AP1M1	FKBP8
AP1M1	GIPC1
AP1M1	MAP1S
AP1M1	PKN1
AP1M1	PRKACA
AP1M1	TPM4
AP1M2	ASNA1
AP1M2	C19orf43
AP1M2	CARM1
AP1M2	CDC37
AP1M2	DHPS
AP1M2	DNM2
AP1M2	EIF3G
AP1M2	GIPC1
AP1M2	PIN1
AP1M2	SLC44A2
AP1M2	TMED1
AP2A1	ARHGEF1
AP2A1	G6PD
AP2A1	NAPA
AP2A1	OGDH
AP2A1	PAK4
AP2A1	PPP5C
AP2A2	CTR9
AP2A2	EPS8L2
AP2A2	NAP1L4
AP2A2	NUP98
AP2A2	PKP3
AP2A2	PPFIBP2
AP2A2	RIC8A
AP2A2	RNH1
AP2A2	STIM1
AP2A2	TALDO1
AP2B1	ATP6V0A1
AP2B1	JUP
AP2B1	LASP1
AP2B1	MYO1D
AP2B1	PSMD11
AP2M1	CFL1
AP2M1	EIF4G1
AP2M1	GNAI2
AP2M1	LYPLA2
AP2M1	NAPA
AP2M1	NCK2
AP2M1	PPP5C
AP2M1	PSMD2
AP2M1	UBE2M
AP2S1	BCAT2
AP2S1	FTL
AP2S1	NAPA
AP2S1	NOSIP
AP2S1	PAFAH1B3
AP2S1	PPP5C
AP2S1	SAE1
AP3B1	DHX29
AP3B1	SCAMP1
AP3B1	SKIV2L2
AP3B1	SMN1
AP3B1	TBCA
AP3B1	UTP15
AP3D1	EEF2
AP3D1	GLG1
AP3D1	KHSRP
AP3D1	LMNB2
AP3D1	LONP1
AP3D1	NCLN
AP3D1	NFIC
AP3D1	SAFB2
AP3M1	CAMK2G
AP3M1	PPIF
AP3M1	SEC24C
AP3M1	VDAC2
APEH	GMPPB
APEH	GPX1
APEH	IMPDH2
APEH	PTPN23
APEH	QARS
APEH	RRP9
APEH	SLC25A20
APEH	UQCRC1
APEX1	DAD1
APEX1	GMPR2
APEX1	HNRNPC
APEX1	OSGEP
APEX1	PRMT5
APEX1	PSMB5
APEX1	RAB2B
APEX1	SUPT16H
API5	APIP
API5	C11orf58
API5	CAPRIN1
API5	COPB1
API5	LIN7C
API5	MTCH2
API5	NDUFS3
API5	NUP160
API5	PDHX
API5	PSMC3
API5	RRAS2
APIP	C11orf58
APIP	CAPRIN1
APIP	CAT
APIP	LIN7C
APIP	MTCH2
APIP	NDUFS3
APIP	NUP160
APIP	PDHX
APIP	PDS5A
APIP	PSMA1
APOA1	BIN1
APOA1	DES
APOA1	PSAT1
APOA1BP	FLAD1
APOA1BP	MRPL24
APOA1BP	NIT1
APOA1BP	PPOX
APOA1BP	S100A13
APOA2	APOC3
APOA2	F2
APOA2	RPS4Y1
APOA2	TF
APOA2	TTR
APOA4	C8B
APOA4	F2
APOA4	FGA
APOA4	FGB
APOA4	ITIH1
APOA4	KNG1
APOA4	PRTN3
APOA4	SERPINA6
APOA4	SERPINF2
APOA4	VTN
APOB	APOC3
APOB	APOH
APOB	FGG
APOB	HBZ
APOB	SERPIND1
APOB	TTR
APOC1	APOE
APOC1	IFI30
APOC3	FGG
APOC3	HBE1
APOC3	HBZ
APOC3	ORM2
APOC3	SERPIND1
APOC3	TF
APOC3	TTR
APOD	C7
APOD	OGN
APOE	IFI30
APOH	FGA
APOH	FGG
APOH	HBG2
APOH	SPTA1
APOL1	APOL2
APOL2	GBP2
APOOL	GLA
APOOL	PHF6
APOOL	SNX12
APOOL	TIMM8A
APP	EFHD1
APP	RBMS1
APP	SOD1
APPL1	CLASP2
APPL1	OXSR1
APPL1	PDHB
APPL1	SMARCC1
APPL1	WDR82
APPL2	CKAP4
APPL2	CRNKL1
APPL2	DIABLO
APPL2	METAP2
APPL2	TMPO
APPL2	UBE2N
APRT	COX4I1
APRT	CUL5
APRT	GALNS
APRT	MRPS25
APRT	MVD
APRT	RPL13
APRT	SPG7
ARCN1	CAPN1
ARCN1	DCPS
ARCN1	GMPPA
ARCN1	HSPG2
ARCN1	PICALM
ARCN1	SNAP23
ARCN1	SRPR
ARCN1	VPS26B
ARF1	CDC42BPA
ARF1	IARS2
ARF1	PYCR2
ARF3	KRT18
ARF3	KRT8
ARF3	OS9
ARF3	PCBP2
ARF3	SMARCD1
ARF3	TENC1
ARF4	PDHB
ARF4	PSMD6
ARFGAP3	ATXN10
ARFGAP3	C19orf10
ARFGAP3	COPB2
ARFGAP3	CYB5R3
ARFGAP3	PACSIN2
ARFGAP3	XRCC6
ARFGEF2	CSE1L
ARFGEF2	GSK3B
ARFGEF2	KIF5B
ARFGEF2	STAU1
ARFIP1	C4orf27
ARFIP1	CDKN2AIP
ARFIP1	DCTD
ARFIP1	LRBA
ARFIP1	SH3BGRL
ARHGAP1	FYCO1
ARHGAP1	MYO1E
ARHGAP1	SPTAN1
ARHGAP1	SWAP70
ARHGAP17	ATXN2L
ARHGAP17	EEF2K
ARHGAP17	LCMT1
ARHGAP17	TBC1D10B
ARHGAP17	THUMPD1
ARHGAP17	TUFM
ARHGAP17	UBE2I
ARHGAP17	USP7
ARHGAP18	HNMT
ARHGAP5	L2HGDH
ARHGAP5	NUBPL
ARHGAP5	SCFD1
ARHGAP5	SRP54
ARHGDIA	CSNK1D
ARHGDIA	GPS1
ARHGDIA	GRB2
ARHGDIA	MRPL12
ARHGDIA	NPLOC4
ARHGDIA	P4HB
ARHGDIA	PCYT2
ARHGDIA	SRP68
ARHGDIA	TBCD
ARHGDIA	WBP2
ARHGDIB	ARHGEF6
ARHGDIB	BIN2
ARHGDIB	DOCK2
ARHGDIB	ITGB2
ARHGDIB	RAC2
ARHGEF1	GSK3A
ARHGEF1	TNKS1BP1
ARHGEF2	CCT3
ARHGEF2	DAP3
ARHGEF6	DOCK2
ARHGEF6	DOCK8
ARHGEF6	EPB41L3
ARHGEF6	RAC2
ARHGEF7	CUL4A
ARHGEF7	LAMP1
ARHGEF7	PCID2
ARHGEF7	RBM26
ARHGEF7	STK24
ARHGEF7	TPP2
ARID1A	CHD4
ARID1A	EPB41
ARID1A	EXOSC10
ARID1A	HDAC1
ARID1A	IPO9
ARID1A	MFN2
ARID1A	NUDC
ARID1A	PUM1
ARID1A	RCC2
ARID1A	USP48
ARIH1	EDC3
ARIH1	ETFA
ARIH1	IDH3A
ARIH1	MAP2K1
ARL3	NAP1L1
ARL3	NT5C2
ARL6IP5	CD59
ARL6IP5	CYB5R1
ARL6IP5	GNPDA2
ARMC1	COPS5
ARMC1	GGH
ARMC1	LYPLA1
ARMC1	RAB2A
ARMC1	TCEB1
ARMC1	TRAM1
ARMC1	UBE2V2
ARMC1	YTHDF3
ARMC10	ARPC1A
ARMC10	BCAP29
ARMC10	BUD31
ARMC10	COG5
ARMC10	FIS1
ARMC10	PMPCB
ARMC10	PSMC2
ARMC10	SYPL1
ARMCX3	PPP1CB
ARMCX3	PRPS1
ARMCX3	SH3BGRL
ARMCX3	TCEAL5
ARMCX3	UBQLN2
ARPC1A	ARPC1B
ARPC1A	BUD31
ARPC1A	CCDC132
ARPC1A	COG5
ARPC1A	DLD
ARPC1A	PON2
ARPC1A	PSMC2
ARPC1A	SYPL1
ARPC1B	EML2
ARPC1B	PDE4DIP
ARPC1B	PLOD3
ARPC1B	TAGLN2
ARPC2	ATIC
ARPC2	DNPEP
ARPC2	LRRFIP1
ARPC2	PPP1R7
ARPC2	TGOLN2
ARPC2	XRCC5
ARPC4	ATG7
ARPC4	GLB1
ARPC4	PPP1CA
ARPC4	SLC25A20
ARPC4	TRNT1
ARPC5	SH3GLB1
ARPC5L	ATP6V1G1
ARPC5L	GAPVD1
ARPC5L	HDHD3
ARPC5L	NDUFA8
ARPC5L	PSMB7
ARPC5L	PSMD5
ARPC5L	PTGES2
ARPC5L	RAB14
ARPC5L	STRBP
ARPC5L	TXN
ARPC5L	WDR5
ARRB1	SERPINA1
ASAH1	ATP6V1B2
ASAH1	HEXB
ASAH1	STX12
ASCC3	GOPC
ASCC3	IGF2R
ASCC3	SEC63
ASCC3	UTRN
ASH2L	DCTN6
ASH2L	ERLIN2
ASH2L	GTF2E2
ASH2L	IKBKB
ASH2L	POLB
ASH2L	PROSC
ASL	GSTK1
ASL	RRAS
ASNA1	C19orf43
ASNA1	DHPS
ASNA1	FARSA
ASNA1	GCDH
ASNA1	GIPC1
ASNA1	MARS
ASNA1	NDUFB7
ASNA1	PIN1
ASNA1	PKN1
ASNA1	PRDX2
ASNA1	RAD23A
ASNA1	TMED1
ASNS	MTHFD2
ASNS	PCK2
ASPN	COL11A1
ASPN	POSTN
ASPN	SEPT4
ASRGL1	MAOB
ASRGL1	SORL1
ASRGL1	TLN2
ASS1	CBR1
ASS1	DHCR24
ASS1	MRPL41
ASS1	OGDHL
ASS1	PPA1
ASS1	PTGS1
ASS1	SURF4
ATAD1	GLUD1
ATAD1	GLUD2
ATAD1	MINPP1
ATAD1	NOC3L
ATAD1	PGAM1
ATAD1	TMED7
ATAD1	VPS26A
ATAD3A	ATAD3B
ATAD3A	ENO1
ATAD3A	EXOSC10
ATAD3A	MFN2
ATAD3A	MRTO4
ATAD3A	NOC2L
ATAD3A	NOL9
ATAD3A	NUDC
ATAD3A	PANK4
ATAD3A	PEX14
ATAD3A	RCC2
ATAD3B	EML2
ATAD3B	ITIH4
ATAD3B	MRTO4
ATF7IP	CLMN
ATF7IP	GAPDH
ATF7IP	IPO8
ATF7IP	PBX1
ATF7IP	PTGFRN
ATF7IP	RSF1
ATG7	ATP6V0D1
ATG7	TRNT1
ATIC	BCS1L
ATIC	DARS
ATIC	DNPEP
ATIC	FARSB
ATIC	NCL
ATIC	OBSL1
ATIC	XRCC5
ATOX1	G3BP1
ATOX1	PDZD11
ATOX1	RPL26L1
ATOX1	UQCRQ
ATOX1	UROD
ATP12A	ATP2B3
ATP12A	MATN2
ATP12A	NUCB2
ATP13A1	CCDC124
ATP13A1	COPE
ATP13A1	FARSA
ATP13A1	FKBP8
ATP13A1	GATAD2A
ATP13A1	MAP1S
ATP13A1	UPF1
ATP1A1	ATP1A3
ATP1A1	ATP1A4
ATP1A1	CSDE1
ATP1A2	C7
ATP1A2	COL2A1
ATP1A2	KIF1A
ATP1A2	SDPR
ATP1A3	ATP1A4
ATP1A3	FLNB
ATP1A4	CAPN1
ATP1A4	HCFC1
ATP1A4	QARS
ATP1A4	TNPO3
ATP2A1	KRT3
ATP2A2	GCN1L1
ATP2A2	GIT2
ATP2A2	HSP90B1
ATP2A2	PPP1CC
ATP2A2	PTPN11
ATP2A2	SART3
ATP2A2	TXNRD1
ATP2A3	CSK
ATP2A3	DYSF
ATP2A3	MYO1G
ATP2A3	STAT5B
ATP2B1	LTA4H
ATP2B1	NFYB
ATP2B1	PPP1R12A
ATP2B3	ATP6V1B1
ATP2B3	COL2A1
ATP2B3	TPPP3
ATP2B4	CDC42BPA
ATP2B4	ELAVL1
ATP2B4	IRF2BP2
ATP2B4	LRBA
ATP2B4	NF1
ATP2B4	NUFIP2
ATP2B4	ZC3H11A
ATP4A	COL2A1
ATP5A1	FECH
ATP5A1	HDHD2
ATP5A1	KIAA1468
ATP5A1	MBD1
ATP5A1	ME2
ATP5A1	MYO5B
ATP5A1	NARS
ATP5A1	TXNL1
ATP5A1	VPS4B
ATP5B	CAND1
ATP5B	CS
ATP5B	EHHADH
ATP5B	MARS
ATP5B	TXNRD1
ATP5C1	GDI2
ATP5C1	HSPA14
ATP5C1	IDI1
ATP5C1	MRPL15
ATP5C1	NUDT5
ATP5C1	PFKP
ATP5C1	PTER
ATP5C1	RAB18
ATP5C1	RBM17
ATP5C1	SUCLG1
ATP5D	BSG
ATP5D	C11orf68
ATP5D	EHD1
ATP5D	GPX4
ATP5D	MACROD1
ATP5D	NADSYN1
ATP5D	NDUFS7
ATP5D	NDUFS8
ATP5F1	BTF3L4
ATP5F1	C14orf142
ATP5F1	MRPL11
ATP5F1	NDUFA4
ATP5F1	PSMA5
ATP5F1	SUCLG1
ATP5H	MRPL12
ATP5H	MRPS7
ATP5H	NDUFA6
ATP5H	NME1
ATP5H	NT5C
ATP5H	PTRH2
ATP5H	SAP30BP
ATP5H	WBP2
ATP5I	GRPEL1
ATP5I	LETM1
ATP5I	LRPAP1
ATP5I	OCIAD1
ATP5I	OCIAD2
ATP5J	ATP5O
ATP5J	CCT8
ATP5J	MDH1
ATP5J	MRPL39
ATP5J	NDUFA12
ATP5J	SOD1
ATP5L	C11orf54
ATP5L	CUL5
ATP5L	DLAT
ATP5L	FDX1
ATP5L	RDX
ATP5L	REXO2
ATP5L	SUCLG1
ATP5L	UBE4A
ATP5O	CCT8
ATP5O	CXADR
ATP5O	GART
ATP5O	MRPL39
ATP5O	SOD1
ATP6V0A1	BLMH
ATP6V0A1	ELMO2
ATP6V0A1	GNAS
ATP6V0A1	JUP
ATP6V0A1	PIGT
ATP6V0A1	RING1
ATP6V0A1	VAT1
ATP6V0D1	CIRH1A
ATP6V0D1	COG4
ATP6V0D1	KARS
ATP6V0D1	VAC14
ATP6V1A	RAB21
ATP6V1B1	KRT4
ATP6V1B1	MSLN
ATP6V1B1	SNCG
ATP6V1B2	CTSB
ATP6V1C1	COX6C
ATP6V1C1	ENY2
ATP6V1C1	KIAA0196
ATP6V1C1	MTDH
ATP6V1C1	NUDCD1
ATP6V1C1	RAD21
ATP6V1C1	RRM2B
ATP6V1C1	STK3
ATP6V1C1	YWHAZ
ATP6V1E1	BCL2L13
ATP6V1E1	CECR5
ATP6V1E1	DRG1
ATP6V1E1	GYG1
ATP6V1E1	MAPK1
ATP6V1E1	RAB9A
ATP6V1E1	SNAP29
ATP6V1E1	UFD1L
ATP6V1G1	HDHD3
ATP6V1G1	MRPL50
ATP6V1G1	NDUFA8
ATP6V1G1	PSMD5
ATP6V1G1	RAB14
ATP6V1G1	SPTLC1
ATP6V1G1	TXN
ATP6V1H	COPS5
ATP6V1H	MRPL15
ATP6V1H	RAB2A
ATP6V1H	TCEA1
ATP6V1H	TCEB1
ATP6V1H	VDAC3
ATPAF1	EBNA1BP2
ATPAF1	EHHADH
ATPAF1	MRPL37
ATPAF1	SCP2
ATPAF1	TXNDC12
ATPIF1	DNAJC8
ATPIF1	GALE
ATPIF1	PARK7
ATPIF1	RPA2
ATPIF1	YTHDF2
ATXN10	SAMM50
ATXN10	XRCC6
ATXN2L	C16orf58
ATXN2L	SF1
ATXN2L	SRRM2
ATXN2L	TBC1D10B
ATXN2L	TUFM
ATXN2L	UBE2O
AUP1	HTRA2
AUP1	PEF1
AUP1	PPP1CA
AZGP1	TUBAL3
B2M	CASP1
B2M	HLA-A
B2M	HLA-C
B2M	HLA-DRA
B2M	PSMB8
BAG2	PGM3
BAG2	RAB23
BAG2	UCHL1
BAG5	CPSF2
BAG5	DDX24
BAG5	EIF5
BAG5	GLRX5
BAG5	GOLGA5
BAG5	HSP90AA1
BAG5	MARK3
BAG5	RCOR1
BAG5	YY1
BAIAP2	EVPL
BAIAP2	ITGB4
BANF1	C11orf68
BANF1	CFL1
BANF1	MRPL11
BAX	GRWD1
BAX	PRPF19
BAZ1B	EML4
BAZ1B	HIP1
BAZ1B	NUP205
BAZ1B	YWHAG
BCAM	LAMA5
BCAM	LRP1
BCAM	MSLN
BCAM	MYL9
BCAM	NUCB1
BCAM	OGFR
BCAM	OPA3
BCAM	PARP10
BCAM	PPP2R1A
BCAM	TCEA2
BCAP29	COG5
BCAP29	DLD
BCAP29	PSMC2
BCAP29	SH3GLB1
BCAP31	DKC1
BCAP31	EMD
BCAP31	FAM50A
BCAP31	IDH3G
BCAP31	MECP2
BCAP31	NSDHL
BCAP31	TMLHE
BCAT1	FAH
BCAT2	FTL
BCAT2	IRF2BP1
BCAT2	NAPA
BCAT2	NUCB1
BCAT2	RPL18
BCAT2	RUVBL2
BCCIP	BUB3
BCCIP	GLRX3
BCCIP	NSMCE4A
BCCIP	PRDX3
BCCIP	SEC23IP
BCCIP	SMNDC1
BCCIP	TIAL1
BCKDHA	GSK3A
BCKDHA	ISOC2
BCKDHA	NUCB1
BCKDHA	RPS19
BCKDHB	PCCA
BCKDK	C16orf58
BCKDK	CD2BP2
BCKDK	CDIPT
BCKDK	MAPK3
BCKDK	TUFM
BCL2L1	CDH6
BCL2L1	HM13
BCL2L13	DRG1
BCL2L13	MAPK1
BCL2L13	SNAP29
BCL2L13	UBE2L3
BCL2L13	UFD1L
BCLAF1	GOPC
BCLAF1	HBS1L
BCLAF1	PHIP
BCLAF1	RBM6
BCLAF1	SF1
BCS1L	DNPEP
BCS1L	FARSB
BCS1L	SCLY
BCS1L	TNS1
BCS1L	XRCC5
BDH2	FMOD
BDH2	KIAA1217
BDH2	LARP7
BDH2	PAPSS1
BDH2	SPG20
BDH2	THNSL1
BGN	EMILIN1
BIN1	RAB6B
BIN2	CYBB
BIN2	DOCK2
BIN2	DOCK8
BIN2	EPB41L3
BIN2	ITGB2
BIN2	MYO1F
BIN2	NCF2
BIN2	PLEK
BIN2	PTPRC
BIRC6	THOC1
BIRC6	TOP1
BLMH	ENAH
BLMH	PSMD11
BLVRA	RP2
BOP1	CPSF1
BOP1	EEF1D
BOP1	EIF3H
BOP1	PUF60
BOP1	PYCRL
BOP1	SCRIB
BOP1	TOP1MT
BOP1	TSTA3
BOP1	VPS28
BPHL	EEF1E1
BPHL	WRNIP1
BPNT1	CYCS
BPNT1	HIST1H3J
BPNT1	MYH14
BPNT1	NENF
BPNT1	PPID
BPNT1	PRKAR2A
BRD2	DAXX
BRD2	EHMT2
BRD2	GNL1
BRD2	HSP90AB1
BRD2	MTCH1
BRD2	PPP2R5D
BRD2	RING1
BRD2	SKIV2L
BRD3	GOLGA2
BRD3	GTF3C5
BRD3	SEC16A
BRD3	SET
BRD4	CHERP
BRD4	MAP1S
BRD4	NFIX
BSDC1	GNL2
BSDC1	HDAC1
BSDC1	KPNA6
BSDC1	PTP4A2
BSDC1	RBBP4
BSDC1	TXLNA
BSDC1	ZMYM4
BSG	CST3
BSG	NCLN
BSG	SGTA
BSG	WDR18
BST1	PEA15
BST1	SERPINB8
BTF3	COX7C
BTF3	EEF1B2
BTF3	FCHO2
BTF3	MRPS36
BTF3	NDUFS4
BTF3	NPM1
BTF3	SCAMP1
BTF3	SMN1
BTF3	TBCA
BTF3	TNPO1
BTF3	UTP15
BTF3L4	EPS15
BTF3L4	GTF2B
BTF3L4	MRPS15
BTF3L4	NDUFAB1
BTF3L4	NRAS
BTF3L4	PDCD10
BTF3L4	PPCS
BTF3L4	PPIH
BTF3L4	PRKAA1
BTF3L4	TRAPPC3
BTF3L4	TXNDC12
BTF3L4	UROD
BUB3	GLRX3
BUB3	KIF11
BUB3	NSMCE4A
BUB3	PCNA
BUD31	FIS1
BUD31	PSMC2
BUD31	TBL2
BZW1	C2orf47
BZW1	LANCL1
BZW1	PDIA6
BZW1	RPE
BZW1	SEPT2
BZW1	TIA1
BZW1	TXNDC12
BZW2	HEATR2
BZW2	NDUFA4
C11orf31	CNIH4
C11orf31	GLO1
C11orf31	NIF3L1
C11orf31	NRAS
C11orf31	POLB
C11orf31	PSMD14
C11orf54	CCDC90B
C11orf54	CUL5
C11orf54	DLAT
C11orf54	FDX1
C11orf58	COPB1
C11orf58	LIN7C
C11orf58	PSMA1
C11orf58	RRAS2
C11orf68	HMOX2
C11orf68	IDH3G
C11orf68	PRDX5
C11orf68	RELA
C12orf10	EIF4B
C12orf10	METTL7A
C12orf10	PFDN5
C12orf10	RPLP0
C12orf10	SHMT2
C12orf10	WIBG
C12orf5	M6PR
C12orf5	MRPL19
C12orf5	NDUFA9
C12orf5	RECQL
C12orf5	STRAP
C12orf5	TPI1
C14orf142	COQ6
C14orf142	CPSF2
C14orf142	TMED10
C14orf166	EIF2S1
C14orf166	FKBP3
C14orf166	GMFB
C14orf166	GNPNAT1
C14orf166	L2HGDH
C14orf166	RDH11
C14orf166	SCFD1
C14orf166	SRP54
C16orf13	FAHD2A
C16orf13	HAGH
C16orf13	HMOX2
C16orf13	MACROD1
C16orf13	MIF
C16orf13	NDUFB10
C16orf13	NME3
C16orf13	PMM2
C16orf13	TCEB2
C16orf13	THOC6
C16orf58	LCMT1
C16orf58	MAPK3
C16orf58	TBC1D10B
C16orf58	TUFM
C16orf58	UBFD1
C19orf10	NCLN
C19orf10	SDF2L1
C19orf10	TMED9
C19orf43	CARM1
C19orf43	CC2D1A
C19orf43	DHPS
C19orf43	DNASE2
C19orf43	FARSA
C19orf43	GCDH
C19orf43	PRDX2
C19orf43	RAD23A
C19orf43	TRMT1
C1QA	C1QB
C1QA	C1QC
C1QA	CD14
C1QA	CD163
C1QA	FCER1G
C1QA	HLA-DPA1
C1QA	HLA-DRA
C1QA	IL4I1
C1QB	C1QC
C1QB	CD14
C1QB	CD163
C1QB	FCER1G
C1QB	FOLR2
C1QB	GIMAP4
C1QB	STAB1
C1QBP	EIF4A1
C1QBP	GLOD4
C1QBP	PSMB6
C1QBP	RPL26
C1QBP	SF3B5
C1QBP	TXNDC17
C1QBP	YWHAE
C1QC	CD163
C1QC	FCER1G
C1QC	HLA-DRA
C1QC	IL4I1
C1S	ICAM1
C1S	SOD2
C2	CFB
C2	TAPBP
C21orf33	CBR1
C21orf33	CSTB
C21orf33	PDXK
C21orf33	PWP2
C21orf33	RRP1
C21orf33	RRP1B
C2orf47	GTF3C3
C2orf47	HSPE1
C2orf47	LANCL1
C2orf47	NIF3L1
C2orf47	NUP35
C2orf47	RPE
C2orf47	SUMO1
C2orf47	ZC3H15
C3	CFB
C3	ICAM1
C4orf27	CASP3
C4orf27	CDKN2AIP
C4orf27	DCTD
C4orf27	EIF1B
C4orf27	FRG1
C6	C7
C6	SORBS2
C7	COL14A1
C7	COL2A1
C7	GATM
C7	ITIH3
C7	MAOB
C7	SDPR
C8A	CA1
C8A	ITIH1
C8A	KNG1
C8A	MYO1A
C8A	PKLR
C8A	PRTN3
C8A	SERPINA4
C8A	SERPINA6
C8A	SERPINF2
C8A	VTN
C8B	FGA
C8B	FGB
C8B	KNG1
C8B	SERPINA4
C8B	USP9Y
C8G	ENO3
C8G	PRPF19
C8G	RBP1
C9	HPX
C9	SCO2
C9orf142	DPP7
C9orf142	EDF1
C9orf142	GTF3C5
C9orf142	MRPL41
C9orf142	PHPT1
C9orf142	PMPCA
C9orf142	RPL7A
C9orf64	IARS
C9orf64	NANS
C9orf64	RNF20
C9orf64	SPTLC1
CA1	HPX
CA1	KNG1
CA1	MYO1A
CA1	PKLR
CA1	PRTN3
CA1	VTN
CAB39	PSMD1
CAB39	TRIP12
CAB39	WDFY1
CAB39L	FNDC3A
CACYBP	HIST1H3J
CACYBP	HSPH1
CACYBP	PSMB4
CACYBP	UFC1
CAD	CHD4
CAD	GAPDH
CAD	SLC29A1
CAD	ZNF384
CADM1	CUL5
CADM1	ELP3
CALD1	PTRF
CALD1	TAGLN
CALR	DNAJB11
CALR	RPN2
CALU	VASP
CAMK1D	LTBP1
CAMK2B	H2AFY2
CAMK2B	LANCL2
CAMK2D	PAPSS1
CAMK2D	PGRMC2
CAMK2G	POLR3A
CAMK2G	SEC24C
CAMK2G	VCL
CAMK2G	VDAC2
CAND1	CCT2
CAND1	DENR
CAND1	GNS
CAND1	KIF2A
CAND1	PCBP2
CAND1	TMED2
CAND1	XPOT
CANX	CSNK1A1
CANX	ERGIC1
CANX	MAT2B
CANX	NPM1
CANX	SFXN1
CANX	TMED7
CANX	YIPF5
CAP1	MAP7D1
CAP1	NDUFS5
CAP1	PPIE
CAP1	ZMPSTE24
CAP2	NFIA
CAPN1	CORO1B
CAPN1	EML3
CAPN1	MAPK3
CAPN1	NCK2
CAPN1	PLXNB2
CAPN1	PPP1CA
CAPN1	SCYL1
CAPN1	ZFPL1
CAPN2	SLC27A1
CAPN5	KCTD21
CAPNS1	ECH1
CAPNS1	LSR
CAPNS1	PLD3
CAPNS1	RBM42
CAPNS1	SPINT2
CAPNS1	SUPT5H
CAPNS1	TBCB
CAPNS1	U2AF1L4
CAPRIN1	CAT
CAPRIN1	COPB1
CAPRIN1	EIF3M
CAPRIN1	MTCH2
CAPRIN1	NAT10
CAPRIN1	NUP160
CAPRIN1	PDHX
CAPRIN1	RCN1
CAPS	NCALD
CAPS	SUSD2
CAPS	TPPP3
CAPZA1	RAP1A
CAPZA1	SLC25A24
CAPZA1	TMED5
CAPZA1	TXNDC12
CAPZA2	CD46
CAPZA2	FAM3C
CAPZA2	IMPA1
CAPZA2	NEK7
CAPZA2	RAB18
CAPZA2	SYPL1
CAPZA2	TMED5
CAPZA2	VBP1
CAPZA2	VPS26A
CAPZB	DDOST
CAPZB	ENO1
CAPZB	LUZP1
CAPZB	LYPLA2
CAPZB	PTPN6
CAPZB	SH3BGRL3
CAPZB	TCEB3
CARHSP1	CD151
CARHSP1	DNAJA3
CARHSP1	PRPF19
CARHSP1	TAGLN2
CARM1	DNM2
CARM1	FARSA
CARM1	PIN1
CARM1	RCC1
CARM1	TMED1
CARM1	TRMT1
CARS	CD151
CARS	CTSD
CARS	DBNL
CARS	NAP1L4
CARS	NUP98
CARS	PSMD13
CARS	RIC8A
CARS	RNH1
CARS	TALDO1
CARS2	CUL4A
CARS2	FARP1
CARS2	LAMP1
CARS2	PCID2
CARS2	STK24
CARS2	TPP2
CASK	RDH11
CASK	SMS
CASP1	CTSS
CASP1	LGALS9
CASP1	TRIM22
CASP3	CDKN2AIP
CASP3	FRG1
CASP3	GALNT7
CASP3	SLC25A4
CASP4	TCIRG1
CASP6	CFI
CASP6	CISD2
CASP6	PPA2
CASP6	SEC24B
CASP6	UBE2D3
CASP7	OAT
CAST	LNPEP
CAST	REEP5
CAT	CD59
CAT	MTCH2
CAT	NDUFS3
CBFB	CYB5B
CBFB	DDX19A
CBFB	DDX19B
CBFB	EDC4
CBFB	KARS
CBFB	NIP7
CBFB	NUDT21
CBR1	CBR3
CBR3	LGALS3
CBR3	SFN
CBR4	EXOSC9
CBR4	LRBA
CBX1	DDX52
CBX1	DLGAP4
CBX1	EFTUD2
CBX1	HIST3H3
CBX1	KRAS
CBX1	LSM12
CBX1	NPEPPS
CBX1	PPP1R12A
CBX1	UBE2O
CBX3	CHCHD2
CBX3	DTYMK
CBX5	CCT2
CBX5	SEPHS1
CBX5	SH3KBP1
CBX5	TUBA1B
CC2D1A	CHERP
CC2D1A	FARSA
CC2D1A	GCDH
CC2D1A	GIPC1
CC2D1A	MAP1S
CC2D1A	NDUFB7
CC2D1A	PKN1
CC2D1A	PRKACA
CC2D1A	RAD23A
CC2D1A	TRMT1
CCAR1	DDX21
CCBL2	GNAI3
CCBL2	GTF2B
CCBL2	SACM1L
CCDC124	COPE
CCDC124	FKBP8
CCDC124	GATAD2A
CCDC124	GIPC1
CCDC124	MAP1S
CCDC124	PGLS
CCDC124	PKN1
CCDC132	COG5
CCDC132	DLD
CCDC132	PSMC2
CCDC132	SYPL1
CCDC25	DCTN6
CCDC25	ELP3
CCDC25	GSR
CCDC25	GTF2E2
CCDC25	KIF13B
CCDC25	PCM1
CCDC25	PPP2R2A
CCDC25	XPO7
CCDC47	CLTC
CCDC47	DDX42
CCDC47	DDX5
CCDC47	FTSJ3
CCDC47	GNA13
CCDC47	NOL11
CCDC47	PRKAR1A
CCDC47	PSMC5
CCDC6	SGPL1
CCDC90B	FDX1
CCDC90B	NARS2
CCDC90B	PRCP
CCDC90B	SPCS2
CCDC91	DDX52
CCDC91	DLGAP4
CCDC91	KRAS
CCDC91	MRPS35
CCDC91	PBXIP1
CCDC91	YARS2
CCS	CTTN
CCS	EHD1
CCS	GSTP1
CCS	NADSYN1
CCS	NDUFV1
CCS	SSH3
CCT2	NUP107
CCT2	PA2G4
CCT2	PTGES3
CCT2	TSFM
CCT2	TUBA1B
CCT2	XPOT
CCT3	COPA
CCT3	DAP3
CCT3	ILF2
CCT3	MRPL9
CCT3	PSMD4
CCT3	TARS2
CCT3	TROVE2
CCT4	EIF2S2
CCT4	HTRA2
CCT4	LRPPRC
CCT4	MDH1
CCT4	VTA1
CCT4	XPO1
CCT5	CLPTM1L
CCT5	GOLPH3
CCT5	MTMR12
CCT5	NSUN2
CCT5	PDCD6
CCT5	TARS
CCT5	TRIP13
CCT5	WDR70
CCT6A	CHCHD2
CCT6A	GARS
CCT6A	H2AFV
CCT6A	LANCL2
CCT6A	MRPS17
CCT6A	SUMF2
CCT7	FAM136A
CCT7	IARS
CCT7	PCBP1
CCT7	PCYOX1
CCT7	PSMD1
CCT7	SPTBN1
CCT7	STRBP
CCT7	USP39
CCT8	GART
CCT8	MRPL39
CCT8	SOD1
CCT8	URB1
CD109	LAMA3
CD109	MFGE8
CD109	PROS1
CD14	CD163
CD14	FCER1G
CD14	GIMAP4
CD14	HCK
CD14	STAB1
CD151	CHID1
[truncated: 5,817 more rows]

## Sheet: Table S9
Table S9. Ovarian Cancer protein co-expression network.
Gene1	Gene2
A1BG	ALB
A1BG	APOA1
A1BG	APOA2
A1BG	AZGP1
A1BG	GC
A1BG	HPX
A1BG	HRG
A1BG	ITIH4
A1BG	KNG1
A1BG	MFI2
A1BG	TF
A2M	APOB
A2M	PZP
AAAS	NUP107
AAAS	NUP133
AAAS	NUP160
AAK1	BMP2K
AAK1	TES
AAMP	ATIC
AAMP	RPE
AAMP	SUMO1
AARS	AP1G1
AARS	ASNS
AARS	DDX19A
AARS	DDX19B
AARS	EDC4
AARS	KARS
AARS	NUTF2
AARS	USP10
AARS	VAC14
AARS2	CD2AP
AARS2	ENPP4
AARS2	MUT
AARS2	PPP2R5D
AARS2	SLC29A1
AASDHPPT	CHORDC1
AASDHPPT	CUL5
AASDHPPT	HMBS
AASDHPPT	MRE11A
AASDHPPT	PPME1
AASDHPPT	REXO2
AASDHPPT	RNF214
AASDHPPT	SCYL1
AASDHPPT	YAP1
ABAT	QPRT
ABCC4	CASK
ABCC4	CRABP1
ABCD3	AGL
ABCD3	FNBP1L
ABCD3	GCLM
ABCD3	HK2
ABCD3	KPNA6
ABCD3	PGD
ABCD3	SCP2
ABCE1	ARFIP1
ABCE1	PPID
ABCF1	ANKS1A
ABCF1	GNL1
ABCF1	PPP2R5D
ABCF2	ASNS
ABCF2	CDK5
ABCF2	CUL1
ABCF2	PDIA4
ABCF2	RHEB
ABCF2	TPMT
ABCF2	UBE3C
ABCF3	DCUN1D1
ABCF3	EIF4G1
ABCF3	FXR1
ABCF3	PARL
ABHD10	BCKDHA
ABHD10	COX17
ABHD10	NLRX1
ABHD10	THNSL1
ABHD11	CLDN3
ABHD11	GSTK1
ABHD11	MDH2
ABHD14B	ACY1
ABHD14B	APRT
ABHD14B	DAK
ABHD14B	FHIT
ABHD14B	GSTK1
ABHD14B	NPEPL1
ABHD14B	PRDX5
ABHD14B	TIMM8A
ABLIM1	ADD1
ABLIM1	HSPA12A
ABLIM1	NCAM1
ABLIM1	PURA
ABLIM1	SPTAN1
ACAA1	DYNC1LI1
ACAA1	GPD1L
ACAA1	PDCD6IP
ACAA2	MBD1
ACAD8	DCPS
ACAD8	NLRX1
ACAD8	RNASET2
ACAD8	THYN1
ACAD8	VPS26B
ACAD8	YAP1
ACAD9	ACSS1
ACAD9	RAB7A
ACADM	DARS2
ACADM	SLC25A24
ACADVL	EPS8L1
ACADVL	FLOT1
ACADVL	SLC25A11
ACAT1	CUL5
ACAT1	DLAT
ACAT1	ECHDC3
ACAT1	HIBADH
ACAT1	PDHX
ACLY	CNP
ACLY	NSF
ACLY	STAT3
ACO1	MAPK1
ACO1	VCP
ACOT2	HAGH
ACOT2	NEK9
ACOT7	CPT1A
ACOT7	SRM
ACOT9	GCLM
ACOT9	QSOX1
ACOT9	S100A11
ACOX1	ATXN2L
ACOX1	PEX11B
ACOX1	SRP68
ACOX1	SRP72
ACOX1	UBE2O
ACOX1	WBP2
ACP1	ADI1
ACP1	ARPC1A
ACP1	CAD
ACP1	RDH14
ACP2	PPT1
ACP2	PSAP
ACP2	PSMD14
ACP2	RRAGA
ACP2	RRAGB
ACSL1	DUSP3
ACSL3	ACSL4
ACSL3	PTPN12
ACSL3	TMCO1
ACSS2	CHMP4B
ACSS2	CKMT1A
ACTA1	ACTA2
ACTA1	ACTB
ACTA1	ACTG1
ACTA1	ACTG2
ACTA1	MYH9
ACTA1	MYL6
ACTA1	MYL6B
ACTA1	MYL9
ACTA2	ACTB
ACTA2	ACTG1
ACTA2	ACTG2
ACTA2	MYH9
ACTA2	MYL6
ACTA2	MYL6B
ACTA2	MYL9
ACTB	ACTG1
ACTB	ACTG2
ACTB	MYH9
ACTB	MYL6
ACTB	MYL6B
ACTG1	ACTG2
ACTG1	MYH9
ACTG1	MYL6
ACTG1	MYL6B
ACTG2	MYH9
ACTG2	MYL6
ACTG2	MYL9
ACTL6A	CSE1L
ACTL6A	TBL1X
ACTN1	ACTN2
ACTN1	ACTN3
ACTN1	ACTN4
ACTN1	TPM4
ACTN2	ACTN3
ACTN2	ACTN4
ACTN2	SPTBN4
ACTN3	ACTN4
ACTN4	SPTBN4
ACTN4	TBCB
ACTR10	ACTR1A
ACTR10	ACTR1B
ACTR10	ARL3
ACTR10	DCTN1
ACTR10	DCTN3
ACTR10	DCTN6
ACTR1A	ACTR1B
ACTR1A	DCTN1
ACTR1A	DCTN3
ACTR1A	PGAM1
ACTR1A	PGAM2
ACTR1B	DCTN1
ACTR1B	DCTN3
ACTR1B	DCTN6
ACTR1B	PRKAG1
ACTR2	ACTR3
ACTR2	ACTR3B
ACTR2	ARPC1B
ACTR2	ARPC2
ACTR2	ARPC4
ACTR2	ARPC5
ACTR3	ACTR3B
ACTR3	ARPC1B
ACTR3	ARPC2
ACTR3	ARPC4
ACTR3	ARPC5
ACTR3	ATP6V1B2
ACTR3B	ARPC2
ACY1	APEH
ACY1	APRT
ACY1	GPX1
ACY1	IMPDH2
ACY1	PYCRL
ACY1	TKT
ADAM10	SIAE
ADAM10	SORD
ADAM10	SPINT1
ADAM17	C16orf13
ADAR	UBAP2L
ADD1	ADD3
ADD1	SLK
ADD1	SPTAN1
ADD1	SPTBN1
ADD3	SPTAN1
ADD3	SPTBN1
ADH1A	ADH1B
ADH1A	ADH1C
ADH1A	AOC3
ADH1A	ASPN
ADH1A	CAV1
ADH1A	FABP4
ADH1B	ADH1C
ADH1B	AOC3
ADH1B	ASPN
ADH1B	CAV1
ADH1B	FABP4
ADH1C	AOC3
ADH1C	ASPN
ADH1C	FABP4
ADH5	BDH2
ADH5	CASP6
ADH5	EIF4E
ADH5	METAP1
ADH5	SEC24B
ADH5	SPG20
ADK	ANXA7
ADK	GOT1
ADNP	BRD3
ADNP	BRD4
ADNP	CHD4
ADNP	CHD5
ADNP	CSE1L
ADNP	FUS
ADNP	ILF2
ADNP	RBM12
ADPGK	PPIC
ADPRHL2	PEF1
ADPRHL2	PPCS
ADPRHL2	ZMYM4
ADSL	GTPBP1
ADSL	ST13
ADSS	EGLN1
ADSS	GGPS1
AEBP1	CDH11
AEBP1	COL11A1
AEBP1	COL12A1
AEBP1	COL5A1
AEBP1	COL5A2
AEBP1	PCOLCE
AEBP1	SERPINF1
AEBP1	THBS1
AEBP1	VCAN
AFAP1L2	BCAT1
AFG3L2	C2orf47
AFG3L2	PDHX
AFG3L2	SLC25A31
AFG3L2	SLC25A4
AFG3L2	SLC25A5
AFG3L2	SPG7
AFG3L2	VDAC2
AFM	AHSG
AFM	ALB
AFM	APOA1
AFM	APOA2
AFM	KLKB1
AFM	KNG1
AFM	MFI2
AFM	TF
AGK	ALDH5A1
AGK	CDK5
AGK	PUS1
AGK	SCO1
AGK	SSBP1
AGK	TIMM13
AGL	FNBP1L
AGL	PFKM
AGL	RTN3
AGL	SARS
AGL	SELENBP1
AGPAT5	XPO7
AGPS	TXLNA
AGRN	COL18A1
AGRN	KIF1A
AGRN	LAMA5
AGRN	LAMB2
AGT	ITIH4
AGT	SERPINA6
AHCY	AHCYL1
AHCY	BCCIP
AHCY	RUVBL2
AHCY	TRUB1
AHNAK	CAPN2
AHNAK	CAPNS1
AHNAK	LMNA
AHNAK	MSLN
AHNAK	PPL
AHNAK	TNKS1BP1
AHNAK2	CD109
AHNAK2	LAMB3
AHNAK2	LAMC2
AHNAK2	S100A6
AHSA1	DLST
AHSA1	EIF2S1
AHSA1	EIF2S2
AHSA1	EIF2S3
AHSA1	GNPNAT1
AHSA1	GSTZ1
AHSA1	HSP90AA1
AHSA1	MTHFD1
AHSA1	RDH11
AHSA1	STIP1
AHSG	ALB
AHSG	APOA1
AHSG	KNG1
AHSG	MFI2
AHSG	SERPINC1
AHSG	TF
AIF1	ARHGDIB
AIF1	CORO1A
AIF1	CORO6
AIF1	CYBB
AIF1	DOCK2
AIF1	EVL
AIF1	FCER1G
AIF1	GIMAP4
AIF1	ITGB2
AIF1	KYNU
AIF1	LSP1
AIF1	PTPRC
AIF1	TBXAS1
AIFM1	AK2
AIFM1	C1QBP
AIFM1	CPT2
AIFM1	DKC1
AIFM1	GBAS
AK1	MPST
AK2	C21orf33
AK2	CHCHD3
AK2	CPT2
AK2	IMMT
AK2	MDH2
AK2	SUCLG1
AK2	TUFM
AK3	UHRF2
AKAP12	FHL1
AKAP12	HSPA12A
AKAP8	AKAP8L
AKAP8	C19orf43
AKAP8	ISYNA1
AKAP8	SRRM1
AKAP8	TRMT1
AKAP8	UPF1
AKAP8L	UPF1
AKR1A1	AMPD2
AKR1A1	MPI
AKR1C1	AKR1C3
AKR1C1	AKR1C4
AKR1C3	AKR1C4
AKR7A2	ALDH4A1
AKR7A2	HP1BP3
AKR7A2	PARK7
AKT1	AKT2
AKT1	CPNE2
AKT1	DYNC1H1
ALB	APOA1
ALB	APOA2
ALB	GC
ALB	HPX
ALB	KNG1
ALB	MFI2
ALB	TF
ALCAM	NNT
ALCAM	PAIP1
ALDH16A1	DERA
ALDH18A1	GLS
ALDH18A1	OAT
ALDH1A1	MAOA
ALDH2	METTL7A
ALDH3A2	NIT1
ALDH3A2	OXCT1
ALDH4A1	BCAT2
ALDH4A1	HP1BP3
ALDH4A1	RCC1
ALDH5A1	BPHL
ALDH5A1	DKC1
ALDH5A1	ETFA
ALDH5A1	GBAS
ALDH5A1	GMPR
ALDH5A1	IDH3A
ALDH6A1	COQ6
ALDH6A1	COQ9
ALDH6A1	DBT
ALDH6A1	DLST
ALDH6A1	L2HGDH
ALDH6A1	PCCA
ALDH6A1	PCCB
ALDH7A1	HINT1
ALDH7A1	HSPA4
ALDH7A1	ISOC1
ALDH7A1	LMNB1
ALDH7A1	VDAC1
ALDH9A1	NIT1
ALDH9A1	PPOX
ALDOA	ALDOC
ALDOA	GPI
ALDOA	MIF
ALDOA	MVP
ALDOA	NDRG1
ALDOA	PARP4
ALDOA	PFKP
ALDOA	PGK1
ALDOA	PGK2
ALDOA	PHKB
ALDOC	GPI
ALDOC	MIF
ALDOC	NDRG1
ALDOC	PGK1
ALDOC	PGK2
ALDOC	PHKB
ALG2	FAM120A
ALG2	GOLGA2
ALG2	NANS
ALG2	RAD23B
ALG2	SPTLC1
ALG2	SURF4
ALG5	DHRS7
ALG5	FKBP11
ALOX5	CYBB
ALOX5	LACTB
ALOX5	MNDA
AMPD2	METTL7A
AMPD2	SARS
AMPD2	VASN
ANAPC7	CDC23
ANAPC7	DNAJC7
ANAPC7	EIF2B1
ANK1	CA1
ANK1	HBB
ANK1	HBD
ANK1	HBZ
ANK1	SLC4A1
ANK1	SPTA1
ANK3	HOOK1
ANK3	SUPV3L1
ANKFY1	PAFAH1B1
ANKFY1	WDR91
ANKFY1	ZZEF1
ANKS1A	DDR1
ANKS1A	EEF1E1
ANKS1A	GLO1
ANKS1A	GNL1
ANP32B	BRD3
ANP32B	C11orf31
ANP32B	HNRNPC
ANP32B	MTA1
ANP32B	SET
ANP32B	SNRPA
ANP32B	SNRPA1
ANP32B	WDR5
ANP32E	NFIA
ANP32E	PRUNE
ANXA1	IQGAP1
ANXA1	IQGAP3
ANXA11	ANXA7
ANXA11	CAPZA2
ANXA11	GLDC
ANXA2	ANXA5
ANXA2	LMNA
ANXA2	S100A10
ANXA5	ANXA6
ANXA7	HERC4
AOC3	ASPN
AOC3	CAV1
AOC3	EHD2
AOC3	FABP4
AOC3	PTRF
AP1B1	AP1G1
AP1B1	AP1M1
AP1B1	AP2A2
AP1B1	AP2B1
AP1B1	AP2M1
AP1B1	LIMK2
AP1G1	AP1M1
AP1G1	AP1M2
AP1G1	CLINT1
AP1G1	COG4
AP1G1	CYB5B
AP1G1	DHX38
AP1G1	KARS
AP1G1	VAC14
AP1M1	AP1M2
AP1M1	ARFGEF2
AP1M2	ARFGEF2
AP1M2	HKDC1
AP2A1	AP2A2
AP2A1	AP2B1
AP2A1	AP2M1
AP2A1	AP2S1
AP2A1	NAPA
AP2A2	AP2B1
AP2A2	AP2M1
AP2A2	AP2S1
AP2A2	CTSD
AP2A2	RIC8A
AP2B1	AP2M1
AP2B1	AP2S1
AP2M1	AP2S1
AP2S1	BAX
AP3B1	AP3D1
AP3B1	AP3M1
AP3B1	CLTC
AP3D1	AP3M1
APEH	APPL1
APEH	FAH
APEH	GMPPB
APEH	GPX1
APEH	IMPDH2
APEH	PDCD6IP
APEH	PTPN23
APEH	QARS
APEH	TKT
APEX1	DDX1
APEX1	GMPR2
APEX1	OSGEP
APEX1	PABPN1
APEX1	PRMT5
APEX1	SSRP1
APEX1	SUPT16H
APEX1	TP53RK
APEX1	WDR77
API5	NAT10
API5	STRBP
APOA1	APOA2
APOA1	AZGP1
APOA1	GC
APOA1	HPX
APOA1	KLKB1
APOA1	KNG1
APOA1	MFI2
APOA1	PON1
APOA1	TF
APOA1BP	FARSA
APOA1BP	FARSB
APOA1BP	GSTP1
APOA1BP	HDGF
APOA1BP	NIF3L1
APOA1BP	PRDX5
APOA1BP	PRDX6
APOA1BP	SOD1
APOA2	GC
APOA2	KLKB1
APOA2	KNG1
APOA2	MFI2
APOA2	PON1
APOA2	SERPIND1
APOA2	TF
APOB	C4BPA
APOB	PROS1
APOB	PZP
APOC1	APOC3
APOC1	APOD
APOH	CFH
APOH	CFHR1
APOH	GC
APOH	HRG
APOH	PGLYRP2
APOL2	GBP2
APOL2	MSN
APOOL	CRYZ
APOOL	CYB5R1
APOOL	MPV17
APOOL	SAMM50
APP	LMAN2L
APPL1	NENF
APPL1	PDCD6IP
APPL1	TKT
APRT	ATIC
APRT	GCSH
APRT	KARS
APRT	QDPR
APRT	SPG7
APRT	STXBP3
ARCN1	COPA
ARCN1	COPB1
ARCN1	COPB2
ARCN1	COPE
ARCN1	PPIB
ARCN1	SRPRB
ARF1	ARF3
ARF1	ARF4
ARF1	RAB11A
ARF1	RAB11B
ARF3	ARF4
ARF3	GALNT2
ARF3	RAB11A
ARF3	RAB11B
ARF4	RAB11B
ARF4	SURF4
ARFGAP3	COPB1
ARFGAP3	CYB5R3
ARFGAP3	MAN2A1
ARFGEF2	DNAJC5
ARFGEF2	HKDC1
ARFGEF2	RAB6A
ARFGEF2	RAB6B
ARFGEF2	TM9SF4
ARFIP1	BCL2L13
ARFIP1	CDKN2AIP
ARFIP1	DCTD
ARFIP1	LRBA
ARFIP1	NBEA
ARFIP1	SEC24B
ARHGAP17	C16orf58
ARHGAP17	LCMT1
ARHGAP17	SRP19
ARHGDIA	BAIAP2
ARHGDIA	DCXR
ARHGDIA	GRB2
ARHGDIA	NPLOC4
ARHGDIA	P4HB
ARHGDIA	PCYT2
ARHGDIA	RHOA
ARHGDIA	RHOB
ARHGDIA	RHOC
ARHGDIA	UFD1L
ARHGDIA	WBP2
ARHGDIB	CORO1A
ARHGDIB	CORO6
ARHGDIB	DOCK2
ARHGDIB	DOCK8
ARHGDIB	EVL
ARHGDIB	FMNL1
ARHGDIB	PTPRC
ARHGDIB	STK10
ARHGEF2	KIAA1598
ARHGEF6	ELMO2
ARHGEF6	GLRX
ARHGEF7	GIT1
ARHGEF7	TPP2
ARHGEF7	TUBG1
ARID1A	DNAJC8
ARID1A	DPF2
ARID1A	LYPLA2
ARID1A	NUDC
ARID1A	PUM1
ARID1A	SMARCA2
ARID1A	USP48
ARIH1	EFTUD1
ARIH1	MESDC2
ARL3	MGEA5
ARL3	NHLRC2
ARL3	NT5C2
ARL3	SLK
ARL6IP5	FLNB
ARL8A	CYB5R1
ARL8A	GM2A
ARL8A	NPC2
ARL8A	RNPEP
ARMC10	DLD
ARMC10	FIS1
ARMC10	HSPE1
ARMC10	NUBPL
ARMC10	SLC25A12
ARMC10	SYPL1
ARMCX3	OAT
ARPC1A	TSN
ARPC1B	ARPC2
ARPC1B	ARPC4
ARPC1B	ARPC5
ARPC1B	CAP1
ARPC2	ARPC4
ARPC2	ARPC5
ARPC2	ATP6V1B2
ARPC4	ARPC5
ARPC5L	ASS1
ARPC5L	FAM129B
ARPC5L	SH3GLB2
ARSA	CTSZ
ASAH1	CTSD
ASAH1	GRN
ASCC3	CDK5RAP3
ASCC3	CLPTM1L
ASCC3	DHX36
ASCC3	PREP
ASCC3	SEC63
ASCC3	SLC33A1
ASH2L	GTF2E2
ASH2L	POLB
ASL	CORO1B
ASL	RAB7A
ASL	SBDS
ASNA1	C19orf43
ASNA1	CALR
ASNA1	DHPS
ASNA1	GCDH
ASNA1	ILVBL
ASNA1	PRKCSH
ASNA1	RAD23A
ASNA1	TRMT1
ASNS	GARS
ASNS	MTHFD2
ASNS	YARS
ASRGL1	HSDL2
ASS1	CCDC6
ASS1	CRABP2
ASS1	CRIP1
ASS1	DHCR24
ASS1	FAM120A
ASS1	MYO5B
ASS1	PPA1
ASS1	PTGS1
ATAD1	GLUD2
ATAD1	GOT1
ATAD3A	ATAD3B
ATAD3A	DNAJC11
ATAD3A	HMGCL
ATAD3A	LRRC47
ATAD3A	MFN2
ATAD3A	PARK7
ATAD3A	PEX14
ATAD3A	RER1
ATAD3B	DNAJC11
ATAD3B	HMGCL
ATAD3B	LRRC47
ATAD3B	MFN2
ATAD3B	PARK7
ATAD3B	PEX14
ATIC	DNPEP
ATIC	FARSA
ATIC	FARSB
ATIC	NIF3L1
ATIC	PPP1R7
ATIC	RPE
ATP12A	ATP1A1
ATP12A	ATP1A2
ATP12A	ATP1A3
ATP12A	ATP1A4
ATP12A	ATP1B1
ATP12A	ATP1B3
ATP12A	ATP4A
ATP12A	EPB41L1
ATP13A1	MAP1S
ATP1A1	ATP1A2
ATP1A1	ATP1A3
ATP1A1	ATP1A4
ATP1A1	ATP1B1
ATP1A1	ATP1B3
ATP1A1	ATP4A
ATP1A1	EPB41L1
ATP1A2	ATP1A3
ATP1A2	ATP1A4
ATP1A2	ATP1B1
ATP1A2	ATP1B3
ATP1A2	ATP4A
ATP1A2	CTNNA1
ATP1A2	CTNNA2
ATP1A2	EPB41L1
ATP1A3	ATP1A4
ATP1A3	ATP1B1
ATP1A3	ATP1B3
ATP1A3	ATP4A
ATP1A3	EPB41L1
ATP1A4	ATP1B1
ATP1A4	ATP1B3
ATP1A4	ATP4A
ATP1A4	EPB41L1
ATP1B1	ATP4A
ATP1B3	ATP4A
ATP1B3	CD9
ATP2A1	ATP2A2
ATP2A1	ATP2A3
ATP2A1	PTPN11
ATP2A1	RAB35
ATP2A2	ATP2A3
ATP2A2	PSMD9
ATP2A2	PTPN11
ATP2A2	RAB35
ATP2B1	ATP2B2
ATP2B1	ATP2B3
ATP2B1	ATP2B4
ATP2B1	NUCKS1
ATP2B1	SLC9A3R2
ATP2B2	ATP2B3
ATP2B2	ATP2B4
ATP2B2	SLC9A3R2
ATP2B3	ATP2B4
ATP2B3	MPP7
ATP2B4	MPP7
ATP2B4	NUCKS1
ATP5A1	ATP5B
ATP5A1	ATP5C1
ATP5A1	ATP5D
ATP5A1	ATP5F1
ATP5A1	ATP5H
ATP5A1	ATP5I
ATP5A1	ATP5J
ATP5A1	ATP5L
ATP5A1	ATP5O
ATP5B	ATP5C1
ATP5B	ATP5D
ATP5B	ATP5F1
ATP5B	ATP5H
ATP5B	ATP5I
ATP5B	ATP5J
ATP5B	ATP5L
ATP5B	ATP5O
ATP5C1	ATP5D
ATP5C1	ATP5F1
ATP5C1	ATP5H
ATP5C1	ATP5I
ATP5C1	ATP5J
ATP5C1	ATP5L
ATP5C1	ATP5O
ATP5C1	IMMT
ATP5C1	VDAC2
ATP5D	ATP5F1
ATP5D	ATP5H
ATP5D	ATP5I
ATP5D	ATP5J
ATP5D	ATP5L
ATP5D	ATP5O
ATP5D	ETFB
ATP5D	VDAC2
ATP5F1	ATP5H
ATP5F1	ATP5I
ATP5F1	ATP5J
ATP5F1	ATP5L
ATP5F1	ATP5O
ATP5H	ATP5I
ATP5H	ATP5J
ATP5H	ATP5L
ATP5H	ATP5O
ATP5I	ATP5J
ATP5I	ATP5L
ATP5I	ATP5O
ATP5J	ATP5L
ATP5J	ATP5O
ATP5L	ATP5O
ATP6V0A1	ATP6V0D1
ATP6V0A1	RAB35
ATP6V0D1	TCIRG1
ATP6V1A	ATP6V1B1
ATP6V1A	ATP6V1B2
ATP6V1A	ATP6V1C1
ATP6V1A	ATP6V1E1
ATP6V1A	ATP6V1G1
ATP6V1A	ATP6V1H
ATP6V1A	MVP
ATP6V1B1	ATP6V1C1
ATP6V1B1	ATP6V1E1
ATP6V1B1	ATP6V1G1
ATP6V1B1	ATP6V1H
ATP6V1B1	CLPP
ATP6V1B2	ATP6V1E1
ATP6V1B2	ATP6V1H
ATP6V1C1	ATP6V1E1
ATP6V1C1	ATP6V1G1
ATP6V1C1	ATP6V1H
ATP6V1C1	GAK
ATP6V1C1	MTDH
ATP6V1C1	RRM2B
ATP6V1C1	SLC34A2
ATP6V1C1	STK3
ATP6V1E1	ATP6V1G1
ATP6V1E1	ATP6V1H
ATP6V1G1	ATP6V1H
ATPAF1	BTF3L4
ATPIF1	GALE
ATPIF1	GSTK1
ATPIF1	HADHA
ATPIF1	HADHB
ATPIF1	HMGCL
ATPIF1	LYPLA2
ATPIF1	SLC25A13
ATXN10	ST13
ATXN10	XRCC5
ATXN10	XRCC6
ATXN2L	LSM12
ATXN2L	TM9SF4
ATXN2L	UBAP2L
AZGP1	GC
AZGP1	HPX
AZGP1	KNG1
B2M	HLA-A
B2M	HLA-B
B2M	HLA-E
B2M	PSMB10
B2M	PSMB9
B2M	TAP1
B2M	TAP2
B2M	TAPBP
BAG5	CDC42BPB
BAG5	DDX24
BAG5	EIF5
BAG5	GLRX5
BAG5	GOLGA5
BAG5	PPP4C
BAIAP2	CD47
BAIAP2	CDH6
BAIAP2	EPS8L2
BAIAP2	EVPL
BAIAP2	MUC16
BAIAP2	S100A14
BAIAP2	S100A16
BANF1	DAK
BANF1	GSTP1
BANF1	LRRC57
BANF1	PURB
BANF1	THUMPD1
BCAM	NOSIP
BCAM	PPP5C
BCAM	SPTBN4
BCAP31	EMD
BCAP31	FMR1
BCAP31	G6PD
BCAP31	NSDHL
BCAP31	PGK1
BCAP31	PGK2
BCAP31	TNFAIP2
BCAT1	FAH
BCAT1	METTL7B
BCAT2	GRWD1
BCAT2	NAPA
BCCIP	CTBP2
BCCIP	GLRX3
BCCIP	TIAL1
BCKDHA	BCKDHB
BCKDHA	DBT
BCKDHB	DBT
BCKDHB	TSFM
BCKDK	HK2
BCL2L13	MAPK3
BCL2L13	MPST
BCL2L13	NPEPL1
BCL2L13	PGM2
BCL2L13	SLC25A1
BCL2L13	TSPO
BCL2L13	TST
BCLAF1	BRD3
BCLAF1	IK
BCLAF1	RBMX
BCLAF1	SMARCB1
BCS1L	COQ6
BCS1L	NIF3L1
BCS1L	TPD52
BDH1	OPA1
BDH1	PDHB
BDH2	PAPSS1
BDH2	RAB34
BDH2	SEC24B
BDH2	SPG20
BGN	COL1A1
BGN	COL1A2
BGN	COL3A1
BGN	COL5A1
BGN	COL5A2
BGN	COL6A1
BGN	COL6A3
BGN	DCN
BGN	EMILIN1
BGN	LUM
BGN	OLFML3
BGN	SERPINF1
BIN2	PLCG2
BIRC6	CAD
BIRC6	EML4
BIRC6	MEMO1
BIRC6	QARS
BLMH	NUFIP2
BLVRA	GYG1
BOP1	DDX18
BOP1	DDX27
BOP1	EBNA1BP2
BOP1	FTSJ3
BOP1	GNL3
BOP1	NOC2L
BOP1	PES1
BOP1	RBM34
BOP1	RPL7L1
BOP1	RSL1D1
BPHL	EEF1E1
BPHL	MARS
BPNT1	EPRS
BPNT1	GGPS1
BPNT1	PRDX6
BPNT1	RNPEP
BPNT1	TROVE2
BRD3	BRD4
BRD3	POLR2A
BRD3	STRBP
BRD3	WDR5
BRD4	C19orf43
BRD4	DNAJB1
BRD4	GATAD2A
BRD4	ILF3
BRD4	RBMX
BRD4	TARDBP
BSDC1	KPNA5
BSDC1	PEF1
BSDC1	PPCS
BSDC1	TXLNA
BSDC1	YARS
BSG	SLC16A1
BTF3	SMN1
BTF3	TBCA
BTF3L4	MYCBP
BTF3L4	NRD1
BTF3L4	PABPC4
BTF3L4	SERBP1
BUB3	FIP1L1
BUB3	KHSRP
BUB3	MTA3
BUB3	PRPF8
BUB3	ZNF207
BUD31	HDAC1
BZW1	DDX3X
BZW1	EIF4G2
BZW1	EIF5
BZW1	IPO9
C11orf31	RBM14
C11orf54	IDH1
C11orf54	MRE11A
C11orf54	PRDX6
C11orf54	RAD50
C11orf54	YAP1
C11orf58	NAT10
C11orf58	USP47
C11orf68	C16orf58
C12orf10	DDX23
C12orf10	EIF4B
C12orf10	MYEF2
C12orf10	PCBP2
C12orf10	SART3
C12orf10	XPOT
C12orf5	RETSAT
C14orf142	OSGEP
C14orf142	TP53RK
C14orf159	TARS2
C14orf166	DDX1
C14orf166	H2AFY2
C14orf166	MYEF2
C14orf166	PPIL1
C14orf166	SRP14
C14orf166	TP53BP1
C16orf58	CDIPT
C16orf58	LCMT1
C16orf58	PHKB
C16orf58	SRP72
C19orf10	FKBP11
C19orf10	NCLN
C19orf10	NOMO1
C19orf10	RRBP1
C19orf43	CARM1
C19orf43	DNAJB1
C19orf43	DNASE2
C19orf43	GCDH
C19orf43	RAD23A
C19orf43	TRMT1
C1QA	C1QB
C1QA	C1QC
C1QA	C1S
C1QB	C1QC
C1QB	C1S
C1QB	FGL2
C1QBP	MYBBP1A
C1QBP	PHB
C1QBP	SCO1
C1QBP	SLC25A11
C1QC	C1S
C1S	ECM1
C2	CFB
C2	CFH
C2	ITIH1
C21orf33	SLC25A3
C2orf47	DBT
C2orf47	GBAS
C2orf47	HIBCH
C2orf47	HSPD1
C2orf47	HSPE1
C2orf47	IARS2
C2orf47	NIPSNAP1
C2orf47	SLC25A12
C2orf47	SPG7
C2orf47	TUFM
C3	CFB
C3	CFH
C3	CFI
C3	CP
C3	HPX
C4BPA	FGA
C4BPA	FGB
C4BPA	FGG
C4BPA	PROS1
C4orf27	FRG1
C4orf27	PPID
C5	C8A
C5	C8B
C5	C8G
C5	C9
C5	F2
C5	ITIH4
C5	KLKB1
C5	PLG
C5	SERPINF2
C6	C8A
C6	EMILIN1
C6	FMOD
C6	PCDHGA5
C7	TNXB
C8A	C8B
C8A	C8G
C8A	C9
C8A	CFH
C8A	F2
C8A	PLG
C8B	C8G
C8B	C9
C8B	CFH
C8B	F2
C8B	PLG
C8G	C9
C8G	F2
C8G	PLG
C8G	SERPINF2
C9	LBP
C9	SERPINA3
C9orf142	FAH
C9orf64	DAK
C9orf64	FAM120A
C9orf64	PTPLAD1
C9orf64	UNC45A
CA1	CA2
CA1	HBB
CA1	HBD
CA1	HBE1
CA1	HBG1
CA1	HBG2
CA1	HBZ
CA1	SLC4A1
CA1	SPTA1
CA2	HBB
CA2	HBD
CA2	HBE1
CA2	HBG1
CA2	HBG2
CA2	HBZ
CA2	SLC4A1
CA2	SPTA1
CAB39	CAB39L
CAB39	VPS26A
CACYBP	FDPS
CACYBP	HSP90AA1
CACYBP	TIPRL
CAD	USP13
CAD	USP5
CADM1	SORL1
CALD1	CNN1
CALD1	CNN2
CALD1	FLNA
CALD1	MYH11
CALD1	NEXN
CALD1	PALLD
CALD1	PDLIM3
CALD1	PDLIM7
CALD1	TAGLN
CALD1	TGFB1I1
CALD1	TPM1
CALD1	TPM2
CALD1	TPM4
CALR	CALU
CALR	DNAJB11
CALR	DNASE2
CALR	GFPT1
CALR	GIPC1
CALR	HYOU1
CALR	ILVBL
CALR	PDIA4
CALR	PDIA6
CALR	PLOD3
CALR	PRKCSH
CALU	GANAB
CALU	PDIA4
CALU	PLOD3
CALU	POR
CALU	PRKCSH
CALU	RHEB
CALU	SND1
CAMK1D	FDFT1
CAMK1D	NUDT5
CAMK1D	SYK
CAMK2A	CAMK2B
CAMK2A	CAMK2D
CAMK2A	CAMK2G
CAMK2B	CAMK2D
CAMK2B	CAMK2G
CAMK2D	CAMK2G
CAND1	CAND2
CAND1	CUL3
CAND1	EIF4B
CAND1	PTGES3
CAND1	WIBG
CAND1	XPOT
CAND2	CUL3
CAND2	EIF4B
CAND2	PTGES3
CAND2	WIBG
CAND2	XPOT
CANX	ERGIC1
CANX	FKBP2
CANX	LMAN2
CANX	RUFY1
CANX	SFXN1
CANX	SQSTM1
CANX	TBC1D9B
CANX	TTC1
CAP1	CAP2
CAP2	PPIC
CAPN1	CAPNS1
CAPN1	CORO1B
CAPN1	DPP3
CAPN1	S100A13
CAPN2	CAPNS1
CAPN2	LMNA
CAPN5	GLTP
CAPN5	NCALD
CAPN5	PLEKHA5
CAPN5	SLC9A3R2
CAPNS1	LGALS3
CAPNS1	PPL
CAPNS1	S100A13
CAPNS1	S100A6
CAPRIN1	CKAP5
CAPRIN1	EIF4G2
CAPRIN1	G3BP1
CAPRIN1	NAT10
CAPRIN1	PABPC1
CAPS	SLC9A3R2
CAPS	SUCLA2
CAPZA1	CAPZA2
CAPZA1	CAPZB
CAPZA1	EFHD2
CAPZA2	CAPZB
CAPZA2	FAM3C
CAPZB	EFHD2
CAPZB	STX12
CARHSP1	GSPT1
CARHSP1	GSPT2
CARM1	CDC37
CARM1	DHPS
CARM1	DNM2
CARM1	DNMT1
CARM1	KRI1
CARM1	PIN1
CARM1	RAVER1
CARS	CTSD
CARS	PKP3
CARS	STIM1
CARS	SWAP70
CARS	TALDO1
CARS2	FCGBP
CARS2	PDCD10
CASK	LIN7C
CASK	PPP2R2D
CASP1	GBP2
CASP3	DCTD
CASP3	FRG1
CASP3	NRD1
CASP6	HSD17B11
CASP6	METAP1
CASP6	SEC24B
CASP6	UBE2D2
CASP6	UBE2D3
CAST	FCHO2
CAST	REEP5
CAST	STIM1
CAV1	EHD2
CAV1	PTRF
CBR1	CBR3
CBR1	CSTB
CBR1	GRHPR
CBR1	TXN
CBR3	CSTB
CBR4	FAHD1
CBR4	HSD17B8
CBR4	IVD
CBR4	NBEA
CBR4	OCIAD1
CBR4	PPOX
CBR4	TXN2
CBX1	CBX5
CBX3	CBX5
CBX3	TRIM28
CBX3	UBE2M
CBX5	TRIM28
CBX5	ZMYM3
CC2D1A	CHMP4B
CC2D1A	DNAJB1
CC2D1A	DNASE2
CC2D1A	GIPC1
CC2D1A	RAD23A
CCBL2	THNSL1
CCDC124	CDC37
CCDC124	EIF3G
CCDC124	FKBP8
CCDC124	ILVBL
CCDC124	PGLS
CCDC124	UPF1
CCDC132	YES1
CCDC25	ELP3
CCDC25	PPP2R2A
CCDC25	XPO7
CCDC47	NME1
CCDC47	PTRH2
CCDC58	PCCB
CCDC6	CD47
CCDC6	PPA1
CCDC90B	COX17
CCDC90B	DLAT
CCDC90B	NARS2
CCDC90B	NLRX1
CCDC91	VPS25
CCDC91	WNK1
CCT2	CCT3
CCT2	CCT4
CCT2	CCT5
CCT2	CCT6A
CCT2	CCT7
CCT2	CCT8
CCT2	TCP1
CCT3	CCT4
CCT3	CCT5
CCT3	CCT6A
CCT3	CCT7
CCT3	CCT8
CCT3	TCP1
CCT3	VTA1
CCT4	CCT5
CCT4	CCT6A
CCT4	CCT7
CCT4	CCT8
CCT4	MTHFD1L
CCT4	TCP1
CCT4	VTA1
CCT5	CCT6A
CCT5	CCT7
CCT5	CCT8
CCT5	TCP1
CCT5	VTA1
CCT6A	CCT7
CCT6A	CCT8
CCT6A	MTHFD1L
CCT6A	TCP1
CCT7	CCT8
CCT7	TCP1
CCT7	VTA1
CCT8	TCP1
CD109	TMOD3
CD14	CD163
CD14	STAB1
CD151	CD81
CD151	ITGA3
CD151	MSLN
CD151	PKP3
CD151	RIC8A
CD151	TALDO1
CD163	ITGAM
CD163	RENBP
CD163	STAB1
CD2AP	GALNT3
CD44	OSTF1
CD44	STK10
CD46	GALNT3
CD46	TSPAN14
CD55	LMNA
CD55	SLC44A1
CD59	CD81
CD59	MAPK3
CD74	HLA-DPA1
CD74	HLA-DPB1
CD74	HLA-DRA
CD74	HLA-DRB5
CD74	LGALS3
CD74	SQRDL
CD81	CTSD
CD81	SLC44A1
CD81	STIM1
CD81	TALDO1
CD9	GAPDH
CD9	TPI1
CDC23	DNAJC7
CDC23	ITCH
CDC37	DNM2
CDC37	DNMT1
CDC37	KRI1
CDC37	PIN1
CDC37	RAVER1
CDC42	IQGAP1
CDC42	IQGAP3
CDC42	RAC3
CDC42	RHOA
CDC42	RHOB
CDC42	RHOC
CDC42	RHOQ
CDC42BPA	CDC42BPB
CDC42BPB	CLMN
CDC42BPB	DYNC1H1
CDC42EP4	CSNK1D
CDC42EP4	SEPT9
CDC73	DHX9
CDC73	HDAC2
CDC73	POLR2A
CDC73	PRPF19
CDC73	RBBP4
CDC73	USP39
CDH1	CGN
CDH1	CTNNA1
CDH1	CTNNA2
CDH1	CTNNB1
CDH1	CTNND1
CDH1	DSG2
CDH11	LRP1
CDH11	NEFH
CDH11	PTGIS
CDH11	SEPT11
CDH11	VIM
CDH2	FAH
CDH2	H2AFY2
CDH2	OBSL1
CDH6	GLDC
CDH6	PSAT1
CDH6	SLC34A2
CDK2	NASP
CDK2	SMC2
CDK4	CRKL
CDK5	CUL1
CDK5	DNAJB6
CDK5	PDIA4
CDK5	RHEB
CDK5RAP3	PGM3
CDK5RAP3	PREP
CDK5RAP3	SEC63
CDKN2AIP	DCTD
CDKN2AIP	ETFDH
CDKN2AIP	FRG1
CDS2	FKBP1A
CDS2	PANK2
CDV3	DPP3
CDV3	RAB7A
CDV3	SRPRB
CDV3	UMPS
CELSR2	S100A1
CELSR2	VANGL1
CETN2	DCAKD
CETN2	FAM120C
CETN2	GLA
CETN2	PGRMC1
CETN2	SEPT9
CFB	CFH
CFB	CFI
CFB	SERPINA1
CFH	CFHR1
CFH	CFI
CFH	GC
CFH	KLKB1
CFHR1	CFHR2
CFHR1	CFHR5
CFHR2	CFHR5
CFL1	DPP3
CFL1	KIAA1217
CGN	PRDX6
CGN	PRUNE
CGN	SLC25A13
CHCHD3	CYCS
CHCHD3	HSPE1
CHCHD3	IMMT
CHCHD3	MDH2
CHCHD3	MTX2
CHCHD3	SAMM50
CHCHD3	VDAC2
CHD3	CHD4
CHD3	CHD5
CHD3	SMARCA5
CHD4	CHD5
CHD4	DHX9
CHD4	HNRNPU
CHD4	NONO
CHD4	RBBP4
CHD4	RBM12
CHD4	SFPQ
CHD5	CSE1L
CHD5	DHX9
CHD5	RBM12
CHD5	SMARCA5
CHERP	PNN
CHERP	RBM17
CHERP	RBM42
CHI3L1	H6PD
CHI3L1	SUSD2
CHID1	PPT1
CHID1	TALDO1
CHMP1B	RNMT
CHMP1B	SMCHD1
CHMP1B	USP14
CHMP1B	VAPA
CHMP4A	PSME1
CHMP4B	DYNLRB1
CHMP4B	PDCD5
CHMP4B	RALY
CHMP5	DNAJA1
CHMP5	HINT2
CHMP5	MTAP
CHMP5	PLAA
CHMP5	STOML2
CHMP5	UBAP2
CHMP5	VCP
CHORDC1	EIF2S1
CHORDC1	EIF2S3
CHORDC1	FDX1
CHORDC1	NUMB
CIAPIN1	DNAJA2
CIAPIN1	GLRX3
CIB1	EML2
CIB1	ITGB4
CIB1	PHKB
CIRH1A	DDX52
CIRH1A	DNTTIP2
CIRH1A	EMG1
CIRH1A	HEATR1
CIRH1A	NIP7
CIRH1A	NOL11
CIRH1A	PDCD11
CIRH1A	RSL1D1
CIRH1A	UTP15
CIRH1A	UTP18
CIRH1A	WDR3
CISD1	TFAM
CISD2	METAP1
CISD2	SEC24B
CKAP4	LEPREL2
CKAP4	SERPINH1
CKAP5	EIF4G2
CKAP5	GRSF1
CKAP5	HSD17B12
CKAP5	IPO7
CKAP5	MTCH2
CKAP5	NAT10
CKB	CKMT1A
CKB	CKMT2
CKMT1A	CKMT2
CLASP1	DNAJC10
CLASP1	EIF5B
CLASP2	DYNC1LI1
CLDN3	SCRIB
CLDN3	SLC4A2
CLEC3B	SERPINA4
CLIC1	DAXX
CLIC1	ITPR3
CLIC4	LUZP1
CLIC4	STX12
CLINT1	MAT2B
CLINT1	SEC23B
CLINT1	VAMP8
CLMN	CRIP1
CLMN	UACA
CLNS1A	EDC3
CLPP	LONP1
CLPP	RANBP3
CLPP	TIMM44
CLPTM1L	NSUN2
CLPTM1L	TARS
CLPTM1L	TRIP13
CLTA	CLTC
CLTA	CLTCL1
CLTB	CLTC
CLTB	CLTCL1
CLTB	TBC1D9B
CLTC	CLTCL1
CLTC	GRN
CLTCL1	NAPG
CMAS	H1F0
CMAS	NIT2
CMAS	TOR1AIP1
CMAS	TROVE2
CMBL	VPS26A
CNDP2	CYB5A
CNIH4	GNPAT
CNIH4	RAB3GAP1
CNN1	MYH11
CNN1	NEXN
CNN1	PDLIM7
CNN1	TAGLN
CNN1	TGFB1I1
CNN1	TPM1
CNN1	TPM2
CNN2	CNN3
CNN2	FBLN1
CNN2	FN1
CNN2	PALLD
CNN2	PDLIM2
CNN2	PDLIM3
CNN2	PDLIM5
CNN2	PDLIM7
CNN2	PLS3
CNN2	VCAN
CNN3	FBLN1
CNN3	NNMT
CNN3	PDLIM2
CNN3	PDLIM5
CNN3	PLS3
CNN3	THBS2
COG2	COG3
COG2	COG4
COG2	COG5
COG2	GALNT2
COG2	GOLPH3L
COG2	SUCLA2
COG2	TPT1
COG2	UFM1
COG3	COG4
COG3	COG5
COG3	GALNT2
COG3	SUCLA2
COG3	TPT1
COG3	UFM1
COG4	COG5
COG4	GALNT2
COG4	GBA
COG4	TPT1
COG5	GOLGA5
COG5	PDXDC1
COL11A1	COL3A1
COL11A1	COL5A1
COL11A1	COL5A2
COL11A1	LUM
COL12A1	THBS1
COL14A1	DPT
COL14A1	FMOD
COL14A1	OGN
COL14A1	OLFML1
COL14A1	PRELP
COL14A1	TNXB
COL15A1	LAMB1
COL15A1	MAOA
COL15A1	NID1
COL18A1	COL4A1
COL18A1	COL4A2
COL18A1	LAMA5
COL18A1	LAMB2
COL18A1	LAMC1
COL18A1	NID1
COL18A1	VWA1
COL1A1	COL1A2
COL1A1	COL3A1
COL1A1	DCN
COL1A1	DEF6
COL1A1	EMILIN1
COL1A1	FBN1
COL1A1	LUM
COL1A1	OLFML1
COL1A1	OLFML3
COL1A1	PCDHGA5
COL1A2	COL3A1
COL1A2	COL6A1
COL1A2	DCN
COL1A2	DEF6
COL1A2	FBN1
COL1A2	LUM
COL1A2	OLFML3
COL1A2	PCDHGA5
COL2A1	EFEMP2
COL2A1	EMILIN1
COL2A1	PCDHGA5
COL2A1	PCOLCE
COL3A1	COL5A1
COL3A1	COL5A2
COL3A1	COL6A1
COL3A1	DCN
COL3A1	FBN1
COL3A1	LUM
COL3A1	OLFML3
COL3A1	SERPINF1
COL4A1	COL4A2
COL4A1	LAMB2
COL4A1	LAMC1
COL4A1	NID1
COL4A1	NID2
COL4A1	VWA1
COL4A2	LAMA4
COL4A2	LAMB2
COL4A2	LAMC1
COL4A2	NID1
COL4A2	NID2
COL4A2	VWA1
COL4A3BP	HEXB
COL4A3BP	KIF2A
COL4A3BP	SCAMP1
COL4A3BP	SMN1
COL4A3BP	TBCA
COL5A1	COL5A2
COL5A1	DCN
COL5A1	LUM
COL5A1	PCOLCE
COL5A1	SERPINF1
COL5A2	DCN
COL5A2	LUM
COL5A2	PCOLCE
COL5A2	SERPINF1
COL6A1	COL6A2
COL6A1	COL6A3
COL6A1	PCDHGA5
COL6A2	COL6A3
COL6A2	DEF6
COL6A2	PCDHGA5
COL6A3	DCN
COL6A3	EMILIN1
COL6A3	LUM
COL6A3	PCDHGA5
COL8A1	EFEMP1
COL8A1	LTBP2
COL8A1	MFAP2
COL8A1	VCAN
COMP	THBS1
COMP	THBS2
COMP	THBS3
COPA	COPB1
COPA	COPB2
COPA	COPE
COPA	HDLBP
COPA	RRBP1
COPA	SEC31A
COPA	SEC61A1
COPA	SEC61A2
COPB1	COPB2
COPB1	COPE
COPB1	HDLBP
COPB1	SEC31A
COPB1	SEC61A2
COPB1	SURF4
COPB2	COPE
COPB2	HDLBP
COPB2	SEC31A
COPB2	SEC61A1
COPB2	SEC61A2
COPE	GBF1
COPS2	COPS4
COPS2	COPS5
COPS2	FBXO22
COPS2	GPS1
COPS4	COPS5
COPS4	GPS1
COQ5	COQ6
COQ5	COQ9
COQ9	DBT
COQ9	DNAJA3
COQ9	GOT2
COQ9	IARS2
COQ9	IVD
COQ9	MACROD1
CORO1A	CORO6
CORO1A	CYBB
CORO1A	DOCK2
CORO1A	EVL
CORO1A	FMNL1
CORO1A	GIMAP4
CORO1A	ITGB2
CORO1A	LSP1
CORO1A	PTPRC
CORO1A	VAV1
CORO1B	CTTN
CORO1B	DPP3
CORO1B	MAP2K1
CORO1B	PPP2R5A
CORO1B	RELA
CORO1B	SSH3
CORO1C	GLRX
CORO6	DOCK2
CORO6	DPYD
CORO6	EVL
CORO6	PTPRC
CORO6	TBXAS1
CORO6	VAV1
COTL1	DPYD
COTL1	EVL
COTL1	LSP1
COX17	GRPEL1
COX17	TIMM8A
COX4I1	COX5B
COX4I1	COX6B1
COX4I1	COX6C
COX4I1	COX7A2
COX4I1	COX7C
COX4I1	IDH3A
COX4I1	NDUFA4
COX5B	COX6B1
COX5B	COX6C
COX5B	COX7A2
COX5B	COX7C
COX5B	NDUFA4
COX5B	UQCRQ
COX6B1	COX6C
COX6B1	COX7A2
COX6B1	COX7C
COX6B1	NDUFA4
COX6C	COX7A2
COX6C	COX7C
COX6C	NDUFA4
COX6C	UQCRQ
COX7A2	COX7C
COX7A2	NDUFA4
COX7C	NDUFA4
CP	SAA4
CP	SERPINA6
CPNE1	KIF1A
CPNE1	NDRG3
CPNE3	DECR1
CPNE3	TPD52
CPSF1	FIP1L1
CPSF2	CPSF3
CPSF2	SYMPK
CPSF3	SMN1
CPSF3	SYMPK
CPT2	DLD
CPT2	HADHB
CPT2	HSPD1
CPT2	MTCH2
CPT2	TUFM
CPT2	VDAC1
CPVL	HEXA
CPVL	HEXB
CRABP1	CRABP2
CRABP1	FMR1
CRABP1	MATN2
CRABP2	YWHAZ
CRELD1	PBXIP1
CRIP1	CRIP2
CRIP1	TPD52
CRIP2	FOLR1
CRIP2	GSR
CRK	CRKL
CRK	GLOD4
CRK	PAFAH1B1
CRK	PFAS
CRK	PITPNA
CRK	WDR91
CRK	YWHAE
CRKL	MAPK1
CRKL	SNAP29
CRKL	UBE2L3
CRMP1	DPYSL2
CRMP1	DPYSL3
CRNKL1	LIG3
CRNKL1	SUPT5H
CRP	HP
CRP	HPR
CRP	LBP
CRTAP	GPX7
CRTAP	LEPRE1
CRTAP	LEPREL2
CRTAP	MMP14
CRTAP	P4HA2
CRTAP	PLOD1
CRTAP	RCN3
CRTAP	SERPINH1
CRTAP	SPARC
CRYAB	REXO2
CRYZ	GRHPR
CRYZ	MTX2
CRYZ	PRDX5
CRYZ	SLC25A12
CS	HSPD1
CS	PTGES3
CS	SLC25A3
CS	TSFM
CS	VDAC3
CSDE1	DDX3X
CSDE1	EIF4G2
CSDE1	PABPC1
CSDE1	PSME3
CSE1L	NCBP1
CSE1L	RCC2
CSK	HCK
CSK	MYO1F
CSNK1A1	KHDRBS3
CSNK1A1	PTK2
CSNK1A1	XPR1
CSNK1D	VPS28
CSNK2A1	NSFL1C
CSRP2	MMP14
CSTB	PDXK
CSTB	PFKL
CTBP1	CTBP2
CTBP1	LETM1
CTBP2	MTA1
CTHRC1	FAP
CTHRC1	FBLN1
CTHRC1	FBLN2
CTHRC1	FN1
CTHRC1	MMP2
CTHRC1	MXRA5
CTHRC1	POSTN
CTHRC1	RCN3
CTHRC1	VCAN
CTNNA1	CTNNA2
CTNNA1	CTNNB1
CTNNA1	CTNND1
CTNNA1	DSG2
CTNNA1	DSP
CTNNA1	JUP
CTNNA1	LIN7C
CTNNA1	PKP2
CTNNA2	CTNNB1
CTNNA2	CTNND1
CTNNA2	DDAH1
CTNNA2	DDB1
CTNNA2	DSG2
CTNNA2	DSP
CTNNA2	JUP
CTNNA2	PKP2
CTNNB1	CTNND1
CTNNB1	DSG2
CTNNB1	DSP
CTNNB1	JUP
CTNNB1	PKP2
CTNNBL1	KHDRBS1
CTNNBL1	PRKDC
CTNNBL1	PRPF19
CTNNBL1	TOP1MT
CTNNBL1	XPO5
CTNND1	JUP
CTNND1	LIN7C
CTNND1	MARK2
CTPS2	EIF1AX
CTPS2	HPRT1
CTPS2	HUWE1
CTPS2	PRPS2
CTPS2	RANBP1
CTPS2	SMS
CTSA	GBA
CTSA	GLB1
CTSA	GNS
CTSA	NAGA
CTSA	STAU1
CTSB	CTSZ
CTSC	ENPP4
CTSC	GCA
CTSC	HSP90B1
CTSC	SRC
CTSD	LIPA
CTSD	PSAP
CTSD	SWAP70
CTSD	TALDO1
CTSD	TPP1
CTSG	DEFA3
CTSG	FGG
CTSG	LCN2
CTSG	LYZ
CTSG	MPO
CTSG	PRTN3
CTSG	S100A8
CTSG	S100A9
CTSG	STOM
CTSS	PSMB10
CTSZ	HEXA
CTSZ	HEXB
CTTN	EVPL
CTTN	FAM120A
CTTN	FOLR1
CTTN	LIN7C
CTTN	S100A13
CTTN	SLC34A2
CUL1	DNAJB6
CUL1	PDIA4
CUL1	RHEB
CUL1	UBE3C
[truncated: 4,093 more rows]
