# Supplementary material for: Proteome Profiling Outperforms Transcriptome Profiling for Coexpression Based Gene Function Prediction
Source: Mol Cell Proteomics. 2016 Nov 11;16(1):121–34. doi: 10.1074/mcp.M116.060301 (PMC5217778; doi:10.1074/mcp.M116.060301)
Supplement: Supplemental Data [file 10.1074_M116.060301_mcp.M116.060301-4.xlsx]

## Sheet: TableS10
Table S10. GO biological process enrichment, conservation level in the corresponding protein co-expression network, and cytogenetic band enrichment results for breast cancer mRNA co-expression modules.
*Modules are named based on their positions in the hierarichcal modular organization of the co-expression network as identified by the NetSAM algorithm (ref 40).
ModuleName*	Enriched GO ID	Enriched GO name	Functional enrichment adjusted p value	conservation level in the corresponding protein network	Enriched cytogenetic band	Cytogenetic band enrichment adjusted p value
Level_2_Module_23	GO:0000278	mitotic cell cycle	0	15.6464	chr15_q26.1	0.56921
Level_2_Module_24	GO:0006414	translational elongation	0	0	chr11_q13.1	0
Level_2_Module_45	GO:0022617	extracellular matrix disassembly	0	6.86062	chr12_q21.33	0.682894
Level_2_Module_53	GO:0009607	response to biotic stimulus	0	15.6464	chr10_q23.31	0.000116376
Level_2_Module_54	GO:0002684	positive regulation of immune system process	0	15.6464	chr7_q36.1	0.0276649
Level_3_Module_22	GO:0000278	mitotic cell cycle	0	15.6464	chr1_p12	1
Level_3_Module_26	GO:0000184	nuclear-transcribed mRNA catabolic process, nonsense-mediated decay	0	2.27377	chr1_p12	1
Level_3_Module_53	GO:0030198	extracellular matrix organization	2.18011e-11	7.28188	chr2_q32.2	0.229147
Level_2_Module_52	GO:0002479	antigen processing and presentation of exogenous peptide antigen via MHC class I, TAP-dependent	3.45157e-10	15.6464	chr6_p22.1	8.19871e-05
Level_2_Module_49	GO:0006936	muscle contraction	1.29044e-07	9.1713	chr1_p12	1
Level_3_Module_34	GO:0006457	protein folding	1.24571e-06	1.78107	chr17_q25.3	0.117176
Level_3_Module_29	GO:0000375	RNA splicing, via transesterification reactions	3.70108e-06	0.840946	chr19_p13.3	9.28537e-10
Level_2_Module_50	GO:0030198	extracellular matrix organization	4.56044e-05	0.962566	chr1_p12	1
Level_3_Module_60	GO:0006936	muscle contraction	5.59224e-05	12.2621	chr1_p12	1
Level_3_Module_21	GO:0000278	mitotic cell cycle	7.92982e-05	3.62579	chr15_q26.1	0.0335176
Level_2_Module_51	GO:0044255	cellular lipid metabolic process	0.000188907	4.1568	chr5_p13.1	0.525934
Level_2_Module_25	GO:0034976	response to endoplasmic reticulum stress	0.000421575	0	chr2_p22.3	0.000249596
Level_3_Module_24	GO:0009165	nucleotide biosynthetic process	0.000475185	0	chr14_q32.33	0.00875615
Level_3_Module_59	GO:0009607	response to biotic stimulus	0.000941038	0	chr8_p11.22	0.0309542
Level_2_Module_46	GO:0071294	cellular response to zinc ion	0.00951312	7.50273	chr12_q13.13	0.00196864
Level_4_Module_1	GO:0061180	mammary gland epithelium development	0.0139081	8.36001	chr15_q23	0.337003
Level_3_Module_55	GO:0031581	hemidesmosome assembly	0.0173582	13.6719	chr12_q13.13	0.00270663
Level_2_Module_47	GO:0007155	cell adhesion	0.0188548	0	chr12_q21.2	0.101464
Level_3_Module_40	GO:0022900	electron transport chain	0.0525082	0	chr19_p13.13	2.3697e-11
Level_3_Module_61	GO:0003158	endothelium development	0.0825061	0.110277	chr1_p12	1
Level_3_Module_20	GO:0051340	regulation of ligase activity	0.106911	0	chr12_q24.31	5.37555e-05
Level_3_Module_35	GO:0000375	RNA splicing, via transesterification reactions	0.113844	0	chr10_p14	0.000141368
Level_3_Module_17	GO:0043627	response to estrogen	0.132501	14.6464	chrX_q22.2	0.00457331
Level_3_Module_56	GO:0002695	negative regulation of leukocyte activation	0.13351	0.110277	chr1_p12	1
Level_3_Module_18	GO:0006355	regulation of transcription, DNA-templated	0.143826	0	chr12_q13.12	0.0293139
Level_3_Module_31	GO:0006396	RNA processing	0.145016	0	chr20_q12	0.530423
Level_3_Module_57	GO:0002279	mast cell activation involved in immune response	0.212969	0	chr1_p12	1
Level_3_Module_28	GO:0022900	electron transport chain	0.218037	0	chr11_q13.1	0
Level_3_Module_19	GO:0009966	regulation of signal transduction	0.277219	0	chr2_p15	0.00627085
Level_3_Module_42	GO:0007173	epidermal growth factor receptor signaling pathway	0.291949	0	chr19_q13.2	3.19185e-11
Level_2_Module_48	GO:0035556	intracellular signal transduction	0.325923	0	chr1_p12	1
Level_3_Module_25	GO:0043487	regulation of RNA stability	0.343609	0	chr14_q11.2	0
Level_3_Module_39	GO:0007126	meiotic nuclear division	0.343609	0.110277	chr11_q23.3	0
Level_4_Module_4	GO:0090200	positive regulation of release of cytochrome c from mitochondria	0.469079	0	chr11_q13.1	8.06022e-14
Level_2_Module_19	GO:0006901	vesicle coating	0.496049	0	chr15_q15.1	1.17887e-06
Level_2_Module_5	GO:0016241	regulation of macroautophagy	0.523493	0	chr4_q24	1.32026e-10
Level_3_Module_9	GO:0031333	negative regulation of protein complex assembly	0.539385	0	chr1_p36.33	7.01239e-12
Level_2_Module_32	GO:0000271	polysaccharide biosynthetic process	0.54054	0	chr19_p13.11	0
Level_3_Module_38	GO:0034660	ncRNA metabolic process	0.549822	0	chr2_q33.1	3.77734e-05
Level_2_Module_13	GO:0000377	RNA splicing, via transesterification reactions with bulged adenosine as nucleophile	0.572586	0	chr5_q31.2	1.61204e-13
Level_2_Module_42	GO:0001508	action potential	0.625584	0	chr18_q11.2	4.03011e-13
Level_2_Module_14	GO:0032091	negative regulation of protein binding	0.6306	0	chr1_p36.22	0
Level_3_Module_32	GO:0006835	dicarboxylic acid transport	0.646234	0	chr17_p13.1	4.09845e-05
Level_3_Module_2	GO:0001666	response to hypoxia	0.666326	0.659071	chr16_p13.3	0
Level_4_Module_5	GO:0000959	mitochondrial RNA metabolic process	0.674498	0	chr2_p23.3	4.91448e-09
Level_4_Module_2	GO:0007220	Notch receptor processing	0.702225	0	chr5_q21.3	0.0276787
Level_2_Module_18	GO:0006974	cellular response to DNA damage stimulus	0.763763	0	chr14_q24.3	2.45031e-10
Level_2_Module_20	GO:0042181	ketone biosynthetic process	0.779732	0.107973	chr6_q21	0
Level_2_Module_22	GO:0006913	nucleocytoplasmic transport	0.780431	0	chr3_q27.1	8.84115e-06
Level_3_Module_36	GO:0007176	regulation of epidermal growth factor-activated receptor activity	0.787717	0	chr2_p22.3	0.748316
Level_2_Module_37	GO:0031145	anaphase-promoting complex-dependent proteasomal ubiquitin-dependent protein catabolic process	0.841901	0	chr17_q12	0
Level_4_Module_3	GO:0016073	snRNA metabolic process	0.934045	0	chr11_q12.3	0
Level_3_Module_43	GO:0006754	ATP biosynthetic process	0.956677	0	chr7_q36.1	3.5543e-06
Level_3_Module_47	GO:0006405	RNA export from nucleus	0.984256	0	chr1_q32.3	1.57482e-08
Level_1_Module_1	GO:0000002	mitochondrial genome maintenance	1	0	chr1_p12	0.999998
Level_2_Module_1	GO:0000002	mitochondrial genome maintenance	1	0	chr12_p13.31	0
Level_2_Module_10	GO:0000002	mitochondrial genome maintenance	1	0	chr22_q11.21	0
Level_2_Module_11	GO:0000002	mitochondrial genome maintenance	1	0.110277	chr16_p11.2	0
Level_2_Module_12	GO:0000002	mitochondrial genome maintenance	1	0	chr8_q24.3	0
Level_2_Module_15	GO:0000002	mitochondrial genome maintenance	1	0	chr1_p32.3	0
Level_2_Module_16	GO:0000002	mitochondrial genome maintenance	1	0	chr17_q23.3	0
Level_2_Module_17	GO:0000002	mitochondrial genome maintenance	1	0	chr9_q34.11	0
Level_2_Module_2	GO:0000002	mitochondrial genome maintenance	1	0	chr16_q22.1	0
Level_2_Module_21	GO:0000002	mitochondrial genome maintenance	1	0	chr12_q24.31	0
Level_2_Module_26	GO:0000002	mitochondrial genome maintenance	1	0	chrX_q28	0
Level_2_Module_27	GO:0000002	mitochondrial genome maintenance	1	0	chr2_q35	2.49867e-11
Level_2_Module_28	GO:0000002	mitochondrial genome maintenance	1	0	chr20_q13.33	0
Level_2_Module_29	GO:0000002	mitochondrial genome maintenance	1	0	chr11_q23.3	0
Level_2_Module_3	GO:0000002	mitochondrial genome maintenance	1	1.69952	chr11_q13.4	0
Level_2_Module_30	GO:0000002	mitochondrial genome maintenance	1	1.69257	chr8_p11.23	1.61204e-13
Level_2_Module_31	GO:0000002	mitochondrial genome maintenance	1	0	chr6_p21.1	0
Level_2_Module_33	GO:0000002	mitochondrial genome maintenance	1	0	chr7_q22.1	0
Level_2_Module_34	GO:0000002	mitochondrial genome maintenance	1	0	chr1_q21.3	0
Level_2_Module_35	GO:0000002	mitochondrial genome maintenance	1	0	chr8_p21.3	5.33861e-09
Level_2_Module_36	GO:0000002	mitochondrial genome maintenance	1	0	chr2_p23.3	0.0189336
Level_2_Module_38	GO:0000002	mitochondrial genome maintenance	1	0	chr10_q22.1	0
Level_2_Module_39	GO:0000002	mitochondrial genome maintenance	1	0	chr3_p25.1	2.20392e-07
Level_2_Module_4	GO:0000002	mitochondrial genome maintenance	1	0	chr9_p13.3	0
Level_2_Module_40	GO:0000002	mitochondrial genome maintenance	1	0	chr3_p21.31	0
Level_2_Module_41	GO:0000002	mitochondrial genome maintenance	1	0	chr4_p16.3	0
Level_2_Module_43	GO:0000002	mitochondrial genome maintenance	1	0	chr15_q26.1	3.29663e-10
Level_2_Module_44	GO:0000002	mitochondrial genome maintenance	1	0	chr13_q34	1.77325e-12
Level_2_Module_6	GO:0000002	mitochondrial genome maintenance	1	0	chr20_p13	0
Level_2_Module_7	GO:0000002	mitochondrial genome maintenance	1	0	chr17_q25.1	0
Level_2_Module_8	GO:0000002	mitochondrial genome maintenance	1	0	chr17_p11.2	0
Level_2_Module_9	GO:0000002	mitochondrial genome maintenance	1	0	chr19_q13.2	0.0115412
Level_3_Module_1	GO:0000002	mitochondrial genome maintenance	1	0	chr22_q13.1	1.52008e-06
Level_3_Module_10	GO:0000002	mitochondrial genome maintenance	1	0	chr1_p34.1	3.10856e-11
Level_3_Module_11	GO:0000002	mitochondrial genome maintenance	1	0	chr1_p13.2	0
Level_3_Module_12	GO:0000002	mitochondrial genome maintenance	1	0	chr17_q23.1	3.87561e-07
Level_3_Module_13	GO:0000002	mitochondrial genome maintenance	1	0	chr9_q22.33	1.05851e-05
Level_3_Module_14	GO:0000002	mitochondrial genome maintenance	1	0	chr14_q24.3	0.000599868
Level_3_Module_15	GO:0000002	mitochondrial genome maintenance	1	0	chr15_q15.1	0.031034
Level_3_Module_16	GO:0000002	mitochondrial genome maintenance	1	0	chr17_q21.33	0.00406322
Level_3_Module_23	GO:0000002	mitochondrial genome maintenance	1	0	chr20_q11.21	8.93395e-10
Level_3_Module_27	GO:0000002	mitochondrial genome maintenance	1	0	chr11_p15.5	0
Level_3_Module_3	GO:0000002	mitochondrial genome maintenance	1	0	chr16_p11.2	0
Level_3_Module_30	GO:0000002	mitochondrial genome maintenance	1	0	chr19_p13.3	0
Level_3_Module_33	GO:0000002	mitochondrial genome maintenance	1	0	chr2_p23.3	1.1192e-07
Level_3_Module_37	GO:0000002	mitochondrial genome maintenance	1	0	chr7_p13	1.12623e-05
Level_3_Module_4	GO:0000002	mitochondrial genome maintenance	1	0.333671	chr16_p13.3	1.56139e-08
Level_3_Module_41	GO:0000002	mitochondrial genome maintenance	1	0	chr19_p13.11	0
Level_3_Module_44	GO:0000002	mitochondrial genome maintenance	1	0	chr7_q22.3	3.2976e-08
Level_3_Module_45	GO:0000002	mitochondrial genome maintenance	1	0	chr7_q22.1	0
Level_3_Module_46	GO:0000002	mitochondrial genome maintenance	1	0	chr1_q44	4.07432e-06
Level_3_Module_48	GO:0000002	mitochondrial genome maintenance	1	0	chr1_q21.3	0
Level_3_Module_49	GO:0000002	mitochondrial genome maintenance	1	0	chr1_q21.3	0
Level_3_Module_5	GO:0000002	mitochondrial genome maintenance	1	0	chr8_q24.13	2.5185e-05
Level_3_Module_50	GO:0000002	mitochondrial genome maintenance	1	0	chr10_q22.1	5.57303e-07
Level_3_Module_51	GO:0000002	mitochondrial genome maintenance	1	0	chr13_q14.2	0.00123557
Level_3_Module_52	GO:0000002	mitochondrial genome maintenance	1	1.67091	chr13_q34	0
Level_3_Module_54	GO:0000002	mitochondrial genome maintenance	1	0.384862	chr1_p12	1
Level_3_Module_58	GO:0000002	mitochondrial genome maintenance	1	0.325346	chr1_p12	1
Level_3_Module_6	GO:0000002	mitochondrial genome maintenance	1	0.962566	chr8_q24.11	0.000114125
Level_3_Module_7	GO:0000002	mitochondrial genome maintenance	1	0	chr5_q14.1	8.18645e-07
Level_3_Module_8	GO:0000002	mitochondrial genome maintenance	1	0	chr5_q13.2	0.000134477
Level_4_Module_6	GO:0000002	mitochondrial genome maintenance	1	0	chr1_q22	9.67226e-13

## Sheet: TableS11
Table S11. GO biological process enrichment and cytogenetic band enrichment results for breast cancer protein co-expression modules.
*Modules are named based on their positions in the hierarichcal modular organization of the co-expression network as identified by the NetSAM algorithm (ref 40).
ModuleName*	Enriched GO ID	Enriched GO name	Functional enrichment adjusted p value	Enriched cytogenetic band	Cytogenetic band enrichment adjusted p value
Level_2_Module_1	GO:0002526	acute inflammatory response	0	chr1_q31.3	0.000487337
Level_2_Module_15	GO:0042254	ribosome biogenesis	0	chr1_p12	1
Level_2_Module_18	GO:0000375	RNA splicing, via transesterification reactions	0	chr5_q31.2	0.255614
Level_2_Module_2	GO:0006091	generation of precursor metabolites and energy	0	chr22_q11.21	0.00322536
Level_2_Module_22	GO:0000278	mitotic cell cycle	0	chr1_p34.1	0.678281
Level_2_Module_23	GO:0030198	extracellular matrix organization	0	chr12_q21.33	0.118251
Level_2_Module_26	GO:0002376	immune system process	0	chr1_p22.2	1.353e-08
Level_2_Module_5	GO:0006412	translation	0	chr1_p12	1
Level_2_Module_9	GO:0007187	G-protein coupled receptor signaling pathway, coupled to cyclic nucleotide second messenger	0	chr7_q21.11	0.217306
Level_3_Module_2	GO:0006091	generation of precursor metabolites and energy	0	chr16_q24.1	0.640538
Level_3_Module_26	GO:0006997	nucleus organization	0	chr9_q34.13	0.0282306
Level_3_Module_32	GO:0000375	RNA splicing, via transesterification reactions	0	chr5_q31.2	0.317556
Level_3_Module_38	GO:0048193	Golgi vesicle transport	0	chr1_p12	1
Level_3_Module_45	GO:0000278	mitotic cell cycle	0	chr1_p12	1
Level_3_Module_48	GO:0030198	extracellular matrix organization	0	chr1_p12	1
Level_3_Module_5	GO:0009060	aerobic respiration	0	chr1_p12	1
Level_3_Module_50	GO:0006952	defense response	0	chr10_q23.31	7.14352e-05
Level_3_Module_6	GO:0006091	generation of precursor metabolites and energy	0	chr5_p15.33	0.677708
Level_2_Module_6	GO:0048193	Golgi vesicle transport	4.77618e-13	chr1_p12	1
Level_4_Module_2	GO:0042073	intraciliary transport	5.54037e-11	chr3_p21.31	0.16034
Level_2_Module_7	GO:0051084	'de novo' posttranslational protein folding	7.21203e-11	chr6_p25.2	0.853507
Level_3_Module_1	GO:0070613	regulation of protein processing	1.16539e-10	chr3_q27.3	3.0397e-05
Level_4_Module_7	GO:0006457	protein folding	1.41853e-10	chr19_p13.13	0.215084
Level_2_Module_27	GO:0006955	immune response	3.67766e-10	chr1_p12	1
Level_2_Module_3	GO:0016054	organic acid catabolic process	4.42274e-10	chr1_q32.3	0.0195739
Level_3_Module_47	GO:0006936	muscle contraction	4.59946e-10	chr2_q21.1	0.674277
Level_3_Module_13	GO:0016054	organic acid catabolic process	4.62653e-10	chr14_q11.2	0.114311
Level_3_Module_31	GO:0006397	mRNA processing	2.19704e-09	chr19_p13.2	0.204113
Level_3_Module_17	GO:0072599	establishment of protein localization to endoplasmic reticulum	1.57461e-08	chr1_p12	1
Level_3_Module_51	GO:0071346	cellular response to interferon-gamma	1.58808e-08	chr1_p22.2	2.03171e-12
Level_3_Module_41	GO:0006457	protein folding	2.32481e-08	chr22_q12.2	0.150598
Level_3_Module_12	GO:0042073	intraciliary transport	2.32858e-08	chr4_p14	0.264194
Level_3_Module_23	GO:0006364	rRNA processing	2.52206e-08	chr1_p12	1
Level_2_Module_25	GO:0022617	extracellular matrix disassembly	5.69278e-08	chr4_q22.1	0.321629
Level_2_Module_17	GO:0043928	exonucleolytic nuclear-transcribed mRNA catabolic process involved in deadenylation-dependent decay	7.09029e-08	chr1_p12	1
Level_3_Module_33	GO:0050900	leukocyte migration	8.16932e-08	chr1_p12	1
Level_2_Module_4	GO:0008544	epidermis development	9.72784e-08	chr12_q13.13	0
Level_3_Module_34	GO:0006096	glycolytic process	1.12469e-07	chr1_p12	1
Level_3_Module_27	GO:0007062	sister chromatid cohesion	6.31751e-07	chr15_q14	0.194816
Level_2_Module_19	GO:0009101	glycoprotein biosynthetic process	7.77107e-07	chr1_q22	0.109584
Level_3_Module_15	GO:0006412	translation	1.17887e-06	chr1_p12	1
Level_3_Module_49	GO:0030198	extracellular matrix organization	1.35727e-06	chr1_p12	1
Level_4_Module_3	GO:0009303	rRNA transcription	1.74043e-06	chr9_q34.13	0.157421
Level_3_Module_52	GO:0002429	immune response-activating cell surface receptor signaling pathway	2.07509e-06	chr5_q35.1	0.507982
Level_4_Module_8	GO:0030199	collagen fibril organization	3.23951e-06	chr2_q32.2	0.232368
Level_3_Module_7	GO:0007005	mitochondrion organization	4.36538e-06	chr1_p12	1
Level_2_Module_14	GO:0030838	positive regulation of actin filament polymerization	1.04408e-05	chr19_q12	0.865519
Level_2_Module_20	GO:0001816	cytokine production	1.44669e-05	chr1_q21.3	0.0342382
Level_2_Module_21	GO:0006396	RNA processing	4.83884e-05	chr19_q13.43	0.0564623
Level_3_Module_3	GO:0006626	protein targeting to mitochondrion	5.68942e-05	chr2_q33.1	0.587014
Level_3_Module_37	GO:0006458	'de novo' protein folding	8.35863e-05	chr1_p12	1
Level_3_Module_46	GO:0006023	aminoglycan biosynthetic process	0.000101907	chr12_q21.33	0.107173
Level_3_Module_29	GO:0006412	translation	0.000287855	chr1_p12	1
Level_2_Module_8	GO:0001844	protein insertion into mitochondrial membrane involved in apoptotic signaling pathway	0.000355003	chr17_q11.2	4.01222e-10
Level_3_Module_16	GO:0006412	translation	0.000379697	chr1_p12	1
Level_2_Module_10	GO:0000902	cell morphogenesis	0.00114616	chr1_p12	1
Level_4_Module_4	GO:0000375	RNA splicing, via transesterification reactions	0.00118155	chr1_p12	1
Level_3_Module_9	GO:0006082	organic acid metabolic process	0.00266831	chr5_q23.3	0.203796
Level_3_Module_18	GO:0048193	Golgi vesicle transport	0.00328571	chr1_p12	1
Level_3_Module_19	GO:0009790	embryo development	0.0039795	chr3_p25.1	0.899637
Level_3_Module_44	GO:0006396	RNA processing	0.00559801	chr1_p12	1
Level_2_Module_24	GO:0006638	neutral lipid metabolic process	0.00695183	chr8_q21.13	0.256899
Level_3_Module_25	GO:0000387	spliceosomal snRNP assembly	0.00854573	chr5_q31.2	0.388797
Level_3_Module_24	GO:0042254	ribosome biogenesis	0.00906236	chr9_q34.2	0.372254
Level_3_Module_39	GO:0006607	NLS-bearing protein import into nucleus	0.0239235	chr1_p12	1
Level_4_Module_6	GO:0006520	cellular amino acid metabolic process	0.043024	chr22_q12.2	0.297403
Level_3_Module_28	GO:0009896	positive regulation of catabolic process	0.0487712	chr8_q11.23	0.08267
Level_3_Module_4	GO:0006091	generation of precursor metabolites and energy	0.0526421	chr10_p14	0.62561
Level_2_Module_11	GO:0036092	phosphatidylinositol-3-phosphate biosynthetic process	0.0573924	chr11_q14.1	5.44333e-06
Level_3_Module_21	GO:0034762	regulation of transmembrane transport	0.0735668	chr14_q32.33	0.409053
Level_3_Module_42	GO:0044380	protein localization to cytoskeleton	0.227175	chr1_p12	1
Level_2_Module_13	GO:0000187	activation of MAPK activity	0.318361	chr1_q21.2	0.183711
Level_4_Module_1	GO:0014070	response to organic cyclic compound	0.337251	chr15_q23	0.723858
Level_3_Module_30	GO:0006366	transcription from RNA polymerase II promoter	0.512926	chr1_p12	1
Level_3_Module_36	GO:0035872	nucleotide-binding domain, leucine rich repeat containing receptor signaling pathway	0.577178	chr14_q32.2	0.633042
Level_3_Module_20	GO:0006928	cellular component movement	0.613735	chr1_p12	1
Level_3_Module_14	GO:0035066	positive regulation of histone acetylation	0.857482	chr1_p12	1
Level_2_Module_12	GO:0006356	regulation of transcription from RNA polymerase I promoter	0.897052	chr13_q22.2	0.0555373
Level_1_Module_1	GO:0000002	mitochondrial genome maintenance	1	chr1_p12	1
Level_2_Module_16	GO:0000002	mitochondrial genome maintenance	1	chr8_p11.23	2.35776e-09
Level_3_Module_10	GO:0000002	mitochondrial genome maintenance	1	chr17_q21.33	0.0532473
Level_3_Module_11	GO:0000002	mitochondrial genome maintenance	1	chrX_q22.2	0.000269453
Level_3_Module_22	GO:0000002	mitochondrial genome maintenance	1	chr1_p12	1
Level_3_Module_35	GO:0000002	mitochondrial genome maintenance	1	chr1_q21.3	3.10121e-07
Level_3_Module_40	GO:0000002	mitochondrial genome maintenance	1	chr15_q26.3	0.154535
Level_3_Module_43	GO:0000002	mitochondrial genome maintenance	1	chrX_q26.3	0.346168
Level_3_Module_8	GO:0000002	mitochondrial genome maintenance	1	chr22_q11.21	1.69038e-11
Level_4_Module_5	GO:0000002	mitochondrial genome maintenance	1	chr1_p12	1

## Sheet: TableS12
Table S12. GO biological process enrichment, conservation level in the corresponding protein co-expression network, and cytogenetic band enrichment results for colorectal cancer mRNA co-expression modules.
*Modules are named based on their positions in the hierarichcal modular organization of the co-expression network as identified by the NetSAM algorithm (ref 40).
ModuleName*	Enriched GO ID	Enriched GO name	Functional enrichment adjusted p value	conservation level in the corresponding protein network	Enriched cytogenetic band	Cytogenetic band enrichment adjusted p value
Level_2_Module_11	GO:0000184	nuclear-transcribed mRNA catabolic process, nonsense-mediated decay	0	0	chr12_q13.3	4.38324e-05
Level_2_Module_16	GO:0030198	extracellular matrix organization	0	15.7713	chr12_p13.31	0.1761
Level_3_Module_22	GO:0000184	nuclear-transcribed mRNA catabolic process, nonsense-mediated decay	0	0	chr1_p12	1
Level_3_Module_23	GO:0000184	nuclear-transcribed mRNA catabolic process, nonsense-mediated decay	0	0	chr1_p12	1
Level_2_Module_17	GO:0002684	positive regulation of immune system process	7.16044e-12	11.1727	chr6_p21.32	1.15485e-05
Level_2_Module_18	GO:0006952	defense response	1.7841e-09	14.2662	chr3_q21.1	0.00961719
Level_3_Module_40	GO:0006936	muscle contraction	3.89528e-09	14.7713	chr12_p13.31	0.211443
Level_3_Module_38	GO:0030574	collagen catabolic process	1.4453e-08	4.50142	chr1_p12	1
Level_3_Module_10	GO:0000280	nuclear division	7.44784e-07	0.502208	chr1_p12	1
Level_3_Module_39	GO:0030198	extracellular matrix organization	1.18301e-06	0.976598	chr1_q31.3	0.0505365
Level_3_Module_29	GO:0006271	DNA strand elongation involved in DNA replication	1.65599e-06	1.59209	chr19_p13.3	0.00585353
Level_2_Module_7	GO:0007596	blood coagulation	1.01875e-05	1.43316	chr9_q32	0.0210752
Level_3_Module_27	GO:0016569	covalent chromatin modification	0.00226922	0	chr19_q13.2	0.00913052
Level_2_Module_1	GO:0071103	DNA conformation change	0.00305491	0	chr5_q13.2	0.0250403
Level_3_Module_16	GO:0006418	tRNA aminoacylation for protein translation	0.00457456	0.538624	chr1_p12	1
Level_2_Module_14	GO:0006805	xenobiotic metabolic process	0.00803648	15.7713	chr10_p15.1	0.116217
Level_3_Module_4	GO:0006396	RNA processing	0.0142256	0	chr2_q31.2	0.0330475
Level_2_Module_10	GO:0006511	ubiquitin-dependent protein catabolic process	0.0510599	0	chr14_q11.2	3.17859e-06
Level_3_Module_33	GO:0070509	calcium ion import	0.056934	7.64058	chr19_q13.2	0.140719
Level_3_Module_5	GO:0006396	RNA processing	0.0707698	0	chr3_p21.1	0.0312247
Level_3_Module_19	GO:0006511	ubiquitin-dependent protein catabolic process	0.0721618	0	chr14_q23.1	8.61278e-05
Level_3_Module_35	GO:0019730	antimicrobial humoral response	0.10423	15.7713	chr2_p12	0.000538283
Level_2_Module_12	GO:0022900	electron transport chain	0.179058	0	chr19_p13.3	2.11122e-11
Level_3_Module_12	GO:0006412	translation	0.179083	0	chr8_q22.2	0.000608091
Level_3_Module_34	GO:0098609	cell-cell adhesion	0.226992	0	chr1_p12	1
Level_3_Module_14	GO:0006085	acetyl-CoA biosynthetic process	0.230031	0	chrX_p22.11	2.23541e-11
Level_2_Module_15	GO:0009967	positive regulation of signal transduction	0.248004	0	chr17_p13.3	0
Level_3_Module_32	GO:0007413	axonal fasciculation	0.261902	0	chr1_p12	1
Level_3_Module_26	GO:0022900	electron transport chain	0.36532	0	chr19_p13.2	0
Level_3_Module_9	GO:0002495	antigen processing and presentation of peptide antigen via MHC class II	0.436411	0	chr5_q31.1	0.00118539
Level_3_Module_20	GO:0000375	RNA splicing, via transesterification reactions	0.621592	0	chr1_p32.3	9.34344e-11
Level_3_Module_7	GO:0006063	uronic acid metabolic process	0.695524	0	chr1_p13.2	0.0382051
Level_3_Module_37	GO:0051046	regulation of secretion	0.767481	0	chr18_q21.31	5.72879e-09
Level_3_Module_17	GO:0006140	regulation of nucleotide metabolic process	0.914451	0	chr14_q11.2	1.43914e-11
Level_1_Module_1	GO:0000002	mitochondrial genome maintenance	1	0	chr1_p12	1
Level_2_Module_13	GO:0000002	mitochondrial genome maintenance	1	0	chr20_q11.22	3.28737e-13
Level_2_Module_2	GO:0000002	mitochondrial genome maintenance	1	0	chr22_q11.21	4.27786e-06
Level_2_Module_3	GO:0000002	mitochondrial genome maintenance	1	0	chr2_q33.1	0.0371223
Level_2_Module_4	GO:0000002	mitochondrial genome maintenance	1	1.12286	chr13_q14.2	5.83254e-07
Level_2_Module_5	GO:0000002	mitochondrial genome maintenance	1	0	chr8_q22.3	1.55085e-06
Level_2_Module_6	GO:0000002	mitochondrial genome maintenance	1	0	chr7_p14.1	0.00113801
Level_2_Module_8	GO:0000002	mitochondrial genome maintenance	1	0	chr20_p13	0
Level_2_Module_9	GO:0000002	mitochondrial genome maintenance	1	0	chrX_q28	0
Level_3_Module_1	GO:0000002	mitochondrial genome maintenance	1	0	chr15_q22.31	0.00279401
Level_3_Module_11	GO:0000002	mitochondrial genome maintenance	1	0	chr12_q24.11	0.0235958
Level_3_Module_13	GO:0000002	mitochondrial genome maintenance	1	0	chr8_q24.13	0.002258
Level_3_Module_15	GO:0000002	mitochondrial genome maintenance	1	0	chr9_q33.3	7.07389e-05
Level_3_Module_18	GO:0000002	mitochondrial genome maintenance	1	0	chr1_p36.11	0.0135259
Level_3_Module_2	GO:0000002	mitochondrial genome maintenance	1	0	chr6_q22.33	0.0640756
Level_3_Module_21	GO:0000002	mitochondrial genome maintenance	1	0	chr12_p13.31	4.03264e-05
Level_3_Module_24	GO:0000002	mitochondrial genome maintenance	1	0	chr22_q13.2	1.25307e-07
Level_3_Module_25	GO:0000002	mitochondrial genome maintenance	1	0	chr11_q13.1	8.03579e-13
Level_3_Module_28	GO:0000002	mitochondrial genome maintenance	1	0	chr7_q22.1	1.03097e-06
Level_3_Module_3	GO:0000002	mitochondrial genome maintenance	1	0	chr2_p25.3	0.180752
Level_3_Module_30	GO:0000002	mitochondrial genome maintenance	1	0	chr17_q25.3	0.000527286
Level_3_Module_31	GO:0000002	mitochondrial genome maintenance	1	0	chr1_p12	1
Level_3_Module_36	GO:0000002	mitochondrial genome maintenance	1	0	chr17_p13.2	2.92211e-13
Level_3_Module_6	GO:0000002	mitochondrial genome maintenance	1	0	chr10_q26.11	0.00286905
Level_3_Module_8	GO:0000002	mitochondrial genome maintenance	1	0	chr1_q41	0.000366656
Level_4_Module_1	GO:0000002	mitochondrial genome maintenance	1	0	chr3_q26.33	0.44226
Level_4_Module_2	GO:0000002	mitochondrial genome maintenance	1	0	chr19_p13.11	0.00206209

## Sheet: TableS13
Table S13. GO biological process enrichment and cytogenetic band enrichment results for colorectal cancer protein co-expression modules.
*Modules are named based on their positions in the hierarichcal modular organization of the co-expression network as identified by the NetSAM algorithm (ref 40).
ModuleName*	Enriched GO ID	Enriched GO name	Functional enrichment adjusted p value	Enriched cytogenetic band	Cytogenetic band enrichment adjusted p value
Level_2_Module_17	GO:0006091	generation of precursor metabolites and energy	0	chr1_p12	1
Level_2_Module_18	GO:0002252	immune effector process	0	chr1_q31.3	0.00854069
Level_2_Module_19	GO:0009653	anatomical structure morphogenesis	0	chr1_q32.1	0.665085
Level_2_Module_20	GO:0030198	extracellular matrix organization	0	chr1_p12	1
Level_2_Module_3	GO:0000184	nuclear-transcribed mRNA catabolic process, nonsense-mediated decay	0	chr1_q42.12	0.706101
Level_2_Module_5	GO:0016054	organic acid catabolic process	0	chr20_q11.22	0.271794
Level_3_Module_1	GO:0000184	nuclear-transcribed mRNA catabolic process, nonsense-mediated decay	0	chr1_p12	1
Level_3_Module_25	GO:0034341	response to interferon-gamma	0	chr6_p21.32	1.24944e-11
Level_3_Module_31	GO:0002252	immune effector process	0	chr1_q31.3	0.00162957
Level_3_Module_34	GO:0022617	extracellular matrix disassembly	0	chr21_q22.3	0.0862873
Level_3_Module_6	GO:0006396	RNA processing	0	chr1_p12	1
Level_3_Module_7	GO:0006414	translational elongation	4.6374e-13	chr1_p12	1
Level_2_Module_14	GO:0002376	immune system process	9.2748e-13	chr6_p21.32	0.000220482
Level_3_Module_5	GO:0006271	DNA strand elongation involved in DNA replication	3.01431e-12	chr1_p12	1
Level_3_Module_33	GO:0030199	collagen fibril organization	6.49236e-12	chr12_q21.33	0.112995
Level_3_Module_28	GO:0006952	defense response	1.48026e-10	chr3_q21.1	0.0182693
Level_2_Module_4	GO:0048193	Golgi vesicle transport	4.08091e-10	chr12_q13.13	9.56655e-05
Level_4_Module_6	GO:0060333	interferon-gamma-mediated signaling pathway	4.59103e-10	chr6_p21.32	2.98073e-09
Level_3_Module_17	GO:0055114	oxidation-reduction process	1.63654e-09	chr1_p12	1
Level_3_Module_11	GO:0070085	glycosylation	3.5541e-09	chr15_q21.2	0.378932
Level_2_Module_1	GO:0042742	defense response to bacterium	3.9993e-09	chr1_q21.3	0.347828
Level_3_Module_4	GO:0006397	mRNA processing	7.2631e-09	chr11_q12.2	0.873285
Level_3_Module_18	GO:0016054	organic acid catabolic process	1.67651e-08	chr10_q21.1	0.245698
Level_3_Module_32	GO:0006936	muscle contraction	3.92709e-07	chr1_p12	1
Level_4_Module_3	GO:0006396	RNA processing	2.1874e-06	chr1_p12	1
Level_2_Module_2	GO:0048013	ephrin receptor signaling pathway	3.92344e-06	chr1_p12	1
Level_3_Module_2	GO:0051084	'de novo' posttranslational protein folding	3.01819e-05	chr1_p12	1
Level_3_Module_12	GO:0006937	regulation of muscle contraction	4.53984e-05	chr18_q12.1	0.0688752
Level_2_Module_8	GO:0042445	hormone metabolic process	6.225e-05	chr1_p22.3	0.0696589
Level_3_Module_20	GO:0001523	retinoid metabolic process	0.000150151	chr10_p15.1	0.00217355
Level_2_Module_15	GO:0090382	phagosome maturation	0.00045401	chr1_p12	1
Level_4_Module_7	GO:0006470	protein dephosphorylation	0.000530313	chr1_p12	1
Level_2_Module_13	GO:0001844	protein insertion into mitochondrial membrane involved in apoptotic signaling pathway	0.000613741	chr1_p12	1
Level_3_Module_13	GO:0016192	vesicle-mediated transport	0.000658094	chr1_p12	1
Level_3_Module_27	GO:0000209	protein polyubiquitination	0.000733032	chr1_p12	1
Level_2_Module_10	GO:0030029	actin filament-based process	0.000873252	chr1_p12	1
Level_2_Module_11	GO:0018105	peptidyl-serine phosphorylation	0.00243452	chr1_p12	1
Level_3_Module_10	GO:0008544	epidermis development	0.00305798	chr12_q13.13	1.46994e-13
Level_3_Module_14	GO:0006184	GTP catabolic process	0.00736772	chr1_p12	1
Level_2_Module_9	GO:0042026	protein refolding	0.0150008	chr10_q22.1	0.346141
Level_4_Module_1	GO:0006414	translational elongation	0.0244123	chr1_p12	1
Level_3_Module_15	GO:0001708	cell fate specification	0.0606058	chr1_p12	1
Level_2_Module_6	GO:0006366	transcription from RNA polymerase II promoter	0.081549	chr6_p22.2	7.26016e-09
Level_4_Module_4	GO:0008544	epidermis development	0.089794	chr12_q13.13	0.0135307
Level_3_Module_29	GO:0002755	MyD88-dependent toll-like receptor signaling pathway	0.0998423	chr8_q22.3	0.392931
Level_3_Module_22	GO:0019079	viral genome replication	0.134603	chr1_p12	1
Level_3_Module_23	GO:0000184	nuclear-transcribed mRNA catabolic process, nonsense-mediated decay	0.164904	chr1_p12	1
Level_4_Module_5	GO:0006412	translation	0.195747	chr5_q13.2	0.52218
Level_3_Module_26	GO:0002790	peptide secretion	0.20697	chr18_q21.32	0.0703844
Level_3_Module_3	GO:0035337	fatty-acyl-CoA metabolic process	0.28802	chr12_q14.3	0.164464
Level_3_Module_30	GO:0007259	JAK-STAT cascade	0.317195	chr1_p12	1
Level_3_Module_21	GO:0006144	purine nucleobase metabolic process	0.82169	chr1_p12	1
Level_3_Module_9	GO:0008544	epidermis development	0.909022	chr3_p26.3	0.18322
Level_1_Module_1	GO:0000002	mitochondrial genome maintenance	1	chr1_p12	1
Level_2_Module_12	GO:0000002	mitochondrial genome maintenance	1	chr12_q24.31	0.0722324
Level_2_Module_16	GO:0000002	mitochondrial genome maintenance	1	chr1_p12	1
Level_2_Module_7	GO:0000002	mitochondrial genome maintenance	1	chr12_q22	0.42885
Level_3_Module_16	GO:0000002	mitochondrial genome maintenance	1	chr20_q13.12	0.0258996
Level_3_Module_19	GO:0000002	mitochondrial genome maintenance	1	chr1_p12	1
Level_3_Module_24	GO:0000002	mitochondrial genome maintenance	1	chr16_q24.3	0.476844
Level_3_Module_8	GO:0000002	mitochondrial genome maintenance	1	chr1_p12	1
Level_4_Module_2	GO:0000002	mitochondrial genome maintenance	1	chr1_p12	1

## Sheet: TableS14
Table S14. GO biological process enrichment, conservation level in the corresponding protein co-expression network, and cytogenetic band enrichment results for ovarian cancer mRNA co-expression modules.
*Modules are named based on their positions in the hierarichcal modular organization of the co-expression network as identified by the NetSAM algorithm (ref 40).
ModuleName*	Enriched GO ID	Enriched GO name	Functional enrichment adjusted p value	conservation level in the corresponding protein network	Enriched cytogenetic band	Cytogenetic band enrichment adjusted p value
Level_1_Module_2	GO:0022617	extracellular matrix disassembly	0	1.28288	chr12_q21.33	0.21336
Level_2_Module_4	GO:0034340	response to type I interferon	0	8.27775	chr10_q23.31	0.000134249
Level_3_Module_8	GO:0000184	nuclear-transcribed mRNA catabolic process, nonsense-mediated decay	0	8.54869e-08	chr12_q23.1	0.651099
Level_3_Module_5	GO:0006259	DNA metabolic process	4.43849e-10	1.28288	chr2_q37.1	0.0600983
Level_2_Module_26	GO:0006414	translational elongation	6.04415e-05	8.54869e-08	chr11_q13.1	2.17678e-08
Level_2_Module_1	GO:0002376	immune system process	0.000459194	0.288924	chr1_p12	1
Level_2_Module_2	GO:0007596	blood coagulation	0.00117472	8.54869e-08	chr9_q32	0.0131011
Level_2_Module_3	GO:0070613	regulation of protein processing	0.00437579	8.54869e-08	chr1_p32.2	0.0314885
Level_3_Module_6	GO:0009890	negative regulation of biosynthetic process	0.0166911	8.54869e-08	chr1_q32.1	0.00424922
Level_2_Module_41	GO:0019748	secondary metabolic process	0.0416538	8.54869e-08	chr10_p15.1	0.00628155
Level_3_Module_10	GO:0051453	regulation of intracellular pH	0.0568591	8.54869e-08	chr8_q11.23	4.26805e-05
Level_2_Module_34	GO:0006536	glutamate metabolic process	0.0728329	8.54869e-08	chr10_q22.2	6.09199e-10
Level_2_Module_30	GO:0000184	nuclear-transcribed mRNA catabolic process, nonsense-mediated decay	0.134666	0.288924	chr19_q13.33	0
Level_3_Module_3	GO:0030323	respiratory tube development	0.235483	0.288924	chr1_q21.3	9.42221e-05
Level_2_Module_29	GO:0007213	G-protein coupled acetylcholine receptor signaling pathway	0.408212	0.288924	chr1_p36.22	3.20852e-11
Level_2_Module_17	GO:0010171	body morphogenesis	0.505626	8.54869e-08	chr2_q33.1	8.45355e-09
Level_3_Module_4	GO:0006337	nucleosome disassembly	0.82737	8.54869e-08	chr12_q13.12	0.000319109
Level_2_Module_15	GO:0071900	regulation of protein serine/threonine kinase activity	0.849299	8.54869e-08	chr15_q24.1	2.70413e-11
Level_1_Module_1	GO:0046907	intracellular transport	0.993471	8.54869e-08	chr1_p12	1
Level_2_Module_10	GO:0000002	mitochondrial genome maintenance	1	8.54869e-08	chr7_q11.23	0
Level_2_Module_11	GO:0000002	mitochondrial genome maintenance	1	0.236029	chr4_q25	1.50347e-07
Level_2_Module_12	GO:0000002	mitochondrial genome maintenance	1	8.54869e-08	chr4_q21.1	5.60441e-11
Level_2_Module_13	GO:0000002	mitochondrial genome maintenance	1	8.54869e-08	chr9_q34.3	1.26239e-10
Level_2_Module_14	GO:0000002	mitochondrial genome maintenance	1	8.54869e-08	chr3_q21.3	1.3715e-05
Level_2_Module_16	GO:0000002	mitochondrial genome maintenance	1	0.270337	chr8_q24.3	0
Level_2_Module_18	GO:0000002	mitochondrial genome maintenance	1	0.0316734	chr16_q22.1	0
Level_2_Module_19	GO:0000002	mitochondrial genome maintenance	1	8.54869e-08	chr6_p21.1	1.11388e-11
Level_2_Module_20	GO:0000002	mitochondrial genome maintenance	1	0.288924	chr12_p13.31	4.62363e-12
Level_2_Module_21	GO:0000002	mitochondrial genome maintenance	1	8.54869e-08	chr22_q13.2	5.88463e-12
Level_2_Module_22	GO:0000002	mitochondrial genome maintenance	1	8.54869e-08	chr16_p13.3	0
Level_2_Module_23	GO:0000002	mitochondrial genome maintenance	1	8.54869e-08	chr3_p21.31	0
Level_2_Module_24	GO:0000002	mitochondrial genome maintenance	1	8.54869e-08	chr17_q12	3.87685e-10
Level_2_Module_25	GO:0000002	mitochondrial genome maintenance	1	8.54869e-08	chr20_q11.22	1.0972e-09
Level_2_Module_27	GO:0000002	mitochondrial genome maintenance	1	0.288924	chr17_p13.3	1.4011e-13
Level_2_Module_28	GO:0000002	mitochondrial genome maintenance	1	8.54869e-08	chr19_p13.3	0
Level_2_Module_31	GO:0000002	mitochondrial genome maintenance	1	8.54869e-08	chr1_p34.3	7.00551e-14
Level_2_Module_32	GO:0000002	mitochondrial genome maintenance	1	8.54869e-08	chr6_q21	1.50347e-07
Level_2_Module_33	GO:0000002	mitochondrial genome maintenance	1	8.54869e-08	chr5_q31.2	1.20495e-11
Level_2_Module_35	GO:0000002	mitochondrial genome maintenance	1	8.54869e-08	chr12_q24.31	6.30496e-13
Level_2_Module_36	GO:0000002	mitochondrial genome maintenance	1	0.146294	chr10_p14	5.76536e-08
Level_2_Module_37	GO:0000002	mitochondrial genome maintenance	1	8.54869e-08	chr17_q25.1	0
Level_2_Module_38	GO:0000002	mitochondrial genome maintenance	1	0.288924	chr11_p15.5	0
Level_2_Module_39	GO:0000002	mitochondrial genome maintenance	1	8.54869e-08	chr11_p13	1.59726e-11
Level_2_Module_40	GO:0000002	mitochondrial genome maintenance	1	0.194238	chr13_q14.2	9.65569e-09
Level_2_Module_5	GO:0000002	mitochondrial genome maintenance	1	0.127379	chr11_q22.3	6.57908e-09
Level_2_Module_6	GO:0000002	mitochondrial genome maintenance	1	8.54869e-08	chr14_q24.3	0
Level_2_Module_7	GO:0000002	mitochondrial genome maintenance	1	2.16151	chr19_p13.11	0
Level_2_Module_8	GO:0000002	mitochondrial genome maintenance	1	8.54869e-08	chr7_p13	0
Level_2_Module_9	GO:0000002	mitochondrial genome maintenance	1	8.54869e-08	chr7_q22.1	1.02841e-10
Level_3_Module_1	GO:0000002	mitochondrial genome maintenance	1	8.54869e-08	chr9_q22.33	7.45879e-08
Level_3_Module_11	GO:0000002	mitochondrial genome maintenance	1	8.54869e-08	chrX_p22.2	2.28311e-07
Level_3_Module_12	GO:0000002	mitochondrial genome maintenance	1	8.54869e-08	chr12_q24.31	3.61484e-11
Level_3_Module_2	GO:0000002	mitochondrial genome maintenance	1	8.54869e-08	chr22_q11.21	0
Level_3_Module_7	GO:0000002	mitochondrial genome maintenance	1	8.54869e-08	chr11_q13.1	5.22611e-11
Level_3_Module_9	GO:0000002	mitochondrial genome maintenance	1	8.54869e-08	chr5_q35.3	7.67682e-08

## Sheet: TableS15
Table S15. GO biological process enrichment and cytogenetic band enrichment results for ovarian cancer protein co-expression modules.
*Modules are named based on their positions in the hierarichcal modular organization of the co-expression network as identified by the NetSAM algorithm (ref 40).
ModuleName*	Enriched GO ID	Enriched GO name	Functional enrichment adjusted p value	Enriched cytogenetic band	Cytogenetic band enrichment adjusted p value
Level_1_Module_2	GO:0006091	generation of precursor metabolites and energy	0	chr1_p12	1
Level_2_Module_11	GO:0009060	aerobic respiration	0	chr2_q31.1	0.178548
Level_2_Module_18	GO:0000184	nuclear-transcribed mRNA catabolic process, nonsense-mediated decay	0	chr3_p22.1	0.214448
Level_2_Module_19	GO:0000375	RNA splicing, via transesterification reactions	0	chr1_p12	1
Level_2_Module_22	GO:0022617	extracellular matrix disassembly	0	chr12_q21.33	0.41084
Level_2_Module_25	GO:0002526	acute inflammatory response	0	chr3_q27.3	0.0164983
Level_2_Module_9	GO:0000082	G1/S transition of mitotic cell cycle	0	chr17_q23.3	0.0736822
Level_3_Module_2	GO:0006259	DNA metabolic process	0	chr1_p12	1
Level_2_Module_6	GO:0042254	ribosome biogenesis	1.01595e-09	chr1_p12	1
Level_2_Module_7	GO:0001844	protein insertion into mitochondrial membrane involved in apoptotic signaling pathway	1.15808e-09	chr8_q24.3	5.03336e-10
Level_2_Module_10	GO:0006665	sphingolipid metabolic process	8.12302e-09	chr11_p15.5	3.06695e-11
Level_2_Module_20	GO:0007062	sister chromatid cohesion	2.93954e-07	chr6_p22.2	5.36419e-08
Level_2_Module_24	GO:0002376	immune system process	4.08741e-07	chr16_p11.2	0.429727
Level_2_Module_16	GO:0044802	single-organism membrane organization	1.70837e-06	chr11_q24.2	0.352558
Level_3_Module_8	GO:0006418	tRNA aminoacylation for protein translation	2.47314e-06	chr6_p21.1	1.66911e-05
Level_3_Module_1	GO:0006364	rRNA processing	2.98915e-06	chr1_p12	1
Level_2_Module_4	GO:0071824	protein-DNA complex subunit organization	4.28142e-06	chr1_p36.22	0.000132305
Level_3_Module_7	GO:0016052	carbohydrate catabolic process	1.50521e-05	chr1_p12	1
Level_2_Module_23	GO:0030198	extracellular matrix organization	0.000205481	chr1_p12	1
Level_2_Module_21	GO:0006936	muscle contraction	0.00130547	chr1_p12	1
Level_2_Module_13	GO:0006399	tRNA metabolic process	0.0015991	chr15_q15.1	0.0208262
Level_2_Module_12	GO:0008610	lipid biosynthetic process	0.00213503	chr22_q11.21	0.0010151
Level_1_Module_1	GO:0016071	mRNA metabolic process	0.00664511	chr1_p12	1
Level_2_Module_3	GO:0033540	fatty acid beta-oxidation using acyl-CoA oxidase	0.00738737	chr1_p35.2	0.000221824
Level_2_Module_14	GO:0006090	pyruvate metabolic process	0.0125916	chr16_q22.1	4.11671e-13
Level_2_Module_15	GO:0006413	translational initiation	0.016441	chr12_p13.31	1.93869e-09
Level_2_Module_2	GO:0002066	columnar/cuboidal epithelial cell development	0.110764	chr19_q13.32	1.42692e-08
Level_2_Module_5	GO:0010639	negative regulation of organelle organization	0.228309	chr3_p21.31	6.36829e-07
Level_2_Module_1	GO:0006305	DNA alkylation	0.231264	chr19_p13.2	3.70504e-11
Level_3_Module_9	GO:0016239	positive regulation of macroautophagy	0.417481	chr5_q35.3	0.000263753
Level_3_Module_5	GO:0007015	actin filament organization	0.785142	chr1_q21.3	0.000126446
Level_3_Module_3	GO:0097502	mannosylation	0.855288	chr9_q31.3	0.000463507
Level_2_Module_17	GO:0000002	mitochondrial genome maintenance	1	chr17_q25.3	2.21131e-07
Level_2_Module_8	GO:0000002	mitochondrial genome maintenance	1	chr12_q23.3	0.000453817
Level_3_Module_4	GO:0000002	mitochondrial genome maintenance	1	chr2_q34	0.339528
Level_3_Module_6	GO:0000002	mitochondrial genome maintenance	1	chr15_q15.1	5.10962e-07
