# Supplementary material for: Proteome Profiling Outperforms Transcriptome Profiling for Coexpression Based Gene Function Prediction
Source: Mol Cell Proteomics. 2016 Nov 11;16(1):121–34. doi: 10.1074/mcp.M116.060301 (PMC5217778; doi:10.1074/mcp.M116.060301)
Supplement: Supplemental Data [file 10.1074_M116.060301_mcp.M116.060301-5.xlsx]

## Sheet: TableS16
Table S16. AUROCs for the gold-standard GO biological process terms in the three cancer types.
goid	name	breast_protein	breast_mrna	colorect_protein	colorectal_mrna	ovarian_protein	ovarian_mrna	good performance (AUROC>0.8) for all protein networks but none of the mRNA networks
GO:0000003	reproduction	0.624031	0.580561	0.691365	0.635898	0.623822	0.621865	0
GO:0000041	transition metal ion transport	0.660948	0.584998	NA	NA	NA	NA	0
GO:0000070	mitotic sister chromatid segregation	0.814771	0.775951	0.775315	0.691056	NA	NA	0
GO:0000075	cell cycle checkpoint	0.786689	0.705058	0.754714	0.687015	0.816503	0.593761	0
GO:0000077	DNA damage checkpoint	0.753097	0.754309	0.808822	0.730912	0.856158	0.64554	0
GO:0000082	G1/S transition of mitotic cell cycle	0.766692	0.718475	0.807536	0.732337	0.817018	0.592724	0
GO:0000086	G2/M transition of mitotic cell cycle	0.646063	0.550605	0.59521	0.599673	0.69564	0.632028	0
GO:0000096	sulfur amino acid metabolic process	0.732534	0.66755	NA	NA	0.601	0.621531	0
GO:0000122	negative regulation of transcription from RNA polymerase II promoter	0.618629	0.555987	0.661401	0.594412	0.626347	0.541599	0
GO:0000165	MAPK cascade	0.600298	0.524456	0.628079	0.558381	0.582799	0.566902	0
GO:0000184	nuclear-transcribed mRNA catabolic process, nonsense-mediated decay	0.933429	0.804016	0.893323	0.889569	0.954965	0.821398	0
GO:0000186	activation of MAPKK activity	0.636835	0.610592	NA	NA	NA	NA	0
GO:0000187	activation of MAPK activity	0.612918	0.575587	NA	NA	NA	NA	0
GO:0000209	protein polyubiquitination	0.79023	0.696385	0.82225	0.766816	0.848312	0.704197	0
GO:0000226	microtubule cytoskeleton organization	0.644481	0.642128	0.574852	0.602043	0.658196	0.59501	0
GO:0000271	polysaccharide biosynthetic process	0.581658	0.668479	NA	NA	NA	NA	0
GO:0000278	mitotic cell cycle	0.705616	0.673148	0.69992	0.687993	0.766724	0.652474	0
GO:0000280	nuclear division	0.725081	0.685993	0.70902	0.618714	0.742321	0.712899	0
GO:0000288	nuclear-transcribed mRNA catabolic process, deadenylation-dependent decay	0.81552	0.644078	0.651125	0.593175	NA	NA	0
GO:0000291	nuclear-transcribed mRNA catabolic process, exonucleolytic	0.891015	0.729641	NA	NA	NA	NA	0
GO:0000302	response to reactive oxygen species	0.647896	0.59257	0.683801	0.527213	0.513573	0.588947	0
GO:0000375	RNA splicing, via transesterification reactions	0.902408	0.7651	0.799727	0.792232	0.806291	0.655203	0
GO:0000377	RNA splicing, via transesterification reactions with bulged adenosine as nucleophile	0.904675	0.74136	0.808971	0.777328	0.848921	0.669488	1
GO:0000387	spliceosomal snRNP assembly	0.904714	0.78261	0.796242	0.656177	NA	NA	0
GO:0000398	mRNA splicing, via spliceosome	0.905473	0.756651	0.798693	0.784276	0.846176	0.641158	0
GO:0000723	telomere maintenance	0.841776	0.619469	0.723014	0.66324	0.882943	0.6045	0
GO:0000737	DNA catabolic process, endonucleolytic	0.628171	0.566263	NA	NA	NA	NA	0
GO:0000819	sister chromatid segregation	0.857378	0.759864	0.829959	0.716163	NA	NA	0
GO:0000902	cell morphogenesis	0.687958	0.537501	0.676308	0.604488	0.728545	0.551869	0
GO:0000904	cell morphogenesis involved in differentiation	0.722733	0.559622	0.701262	0.57884	0.700779	0.542752	0
GO:0000910	cytokinesis	0.626879	0.610077	0.601728	0.626954	0.633234	0.531949	0
GO:0000956	nuclear-transcribed mRNA catabolic process	0.832866	0.752008	0.851061	0.850886	0.891787	0.736909	0
GO:0001101	response to acid chemical	0.599005	0.616685	NA	NA	NA	NA	0
GO:0001501	skeletal system development	0.663059	0.603174	0.652584	0.61341	0.716672	0.594676	0
GO:0001503	ossification	0.580208	0.587392	0.609683	0.575551	0.57181	0.584573	0
GO:0001505	regulation of neurotransmitter levels	0.583351	0.587688	NA	NA	NA	NA	0
GO:0001508	action potential	0.849701	0.618331	0.857596	0.660488	NA	NA	0
GO:0001523	retinoid metabolic process	0.841255	0.74113	0.767355	0.853964	NA	NA	0
GO:0001525	angiogenesis	0.704603	0.661891	0.733549	0.712749	0.673283	0.612643	0
GO:0001558	regulation of cell growth	0.630266	0.573503	0.60416	0.60581	0.628222	0.597758	0
GO:0001568	blood vessel development	0.675039	0.645935	0.732839	0.737528	0.665009	0.570252	0
GO:0001649	osteoblast differentiation	0.584059	0.623419	0.715	0.651211	0.636251	0.620672	0
GO:0001654	eye development	0.650056	0.585761	NA	NA	NA	NA	0
GO:0001655	urogenital system development	0.633323	0.677771	NA	NA	NA	NA	0
GO:0001666	response to hypoxia	0.61654	0.560728	0.627285	0.56561	0.666194	0.524145	0
GO:0001667	ameboidal-type cell migration	0.580899	0.591409	0.521247	0.615215	0.535218	0.608724	0
GO:0001676	long-chain fatty acid metabolic process	0.593881	0.566866	0.629414	0.598417	NA	NA	0
GO:0001704	formation of primary germ layer	0.805362	0.786452	0.817012	0.814509	NA	NA	0
GO:0001706	endoderm formation	0.842035	0.737233	NA	NA	NA	NA	0
GO:0001775	cell activation	0.696007	0.575506	0.707937	0.627218	0.673238	0.628708	0
GO:0001816	cytokine production	0.620891	0.608662	0.652333	0.516575	0.67201	0.580951	0
GO:0001817	regulation of cytokine production	0.617564	0.594251	0.68907	0.532546	0.666108	0.58805	0
GO:0001818	negative regulation of cytokine production	0.570064	0.607484	0.725441	0.546021	0.718813	0.578082	0
GO:0001819	positive regulation of cytokine production	0.625588	0.577645	0.610655	0.582381	0.696177	0.626589	0
GO:0001822	kidney development	0.61528	0.646156	NA	NA	NA	NA	0
GO:0001837	epithelial to mesenchymal transition	0.672778	0.65906	NA	NA	NA	NA	0
GO:0001894	tissue homeostasis	0.747923	0.666702	0.648494	0.704903	NA	NA	0
GO:0001932	regulation of protein phosphorylation	0.614079	0.544722	0.625273	0.510915	0.631631	0.543476	0
GO:0001933	negative regulation of protein phosphorylation	0.540763	0.566244	0.535347	0.541215	0.529577	0.618215	0
GO:0001934	positive regulation of protein phosphorylation	0.6305	0.538266	0.650091	0.528847	0.70674	0.574827	0
GO:0001935	endothelial cell proliferation	0.612556	0.656076	NA	NA	NA	NA	0
GO:0001936	regulation of endothelial cell proliferation	0.578368	0.59637	NA	NA	NA	NA	0
GO:0001944	vasculature development	0.659476	0.657634	0.727442	0.725695	0.709779	0.567908	0
GO:0001952	regulation of cell-matrix adhesion	0.594095	0.534263	NA	NA	NA	NA	0
GO:0002009	morphogenesis of an epithelium	0.630087	0.579008	NA	NA	NA	NA	0
GO:0002064	epithelial cell development	0.763884	0.631479	NA	NA	NA	NA	0
GO:0002218	activation of innate immune response	0.656375	0.541191	0.652686	0.647173	0.726472	0.579716	0
GO:0002221	pattern recognition receptor signaling pathway	0.666966	0.604543	0.680012	0.523468	0.705412	0.597937	0
GO:0002224	toll-like receptor signaling pathway	0.685635	0.592543	0.708291	0.548586	0.715037	0.59641	0
GO:0002237	response to molecule of bacterial origin	0.657586	0.570328	NA	NA	NA	NA	0
GO:0002250	adaptive immune response	0.562412	0.62882	0.728181	0.614634	NA	NA	0
GO:0002252	immune effector process	0.721289	0.595823	0.712187	0.590984	0.792765	0.589784	0
GO:0002253	activation of immune response	0.707723	0.613377	0.755606	0.653477	0.774922	0.601312	0
GO:0002262	myeloid cell homeostasis	0.663487	0.648261	NA	NA	NA	NA	0
GO:0002263	cell activation involved in immune response	0.606686	0.582755	NA	NA	NA	NA	0
GO:0002274	myeloid leukocyte activation	0.587242	0.621736	NA	NA	NA	NA	0
GO:0002366	leukocyte activation involved in immune response	0.623784	0.612235	NA	NA	NA	NA	0
GO:0002429	immune response-activating cell surface receptor signaling pathway	0.67692	0.654707	0.705574	0.595899	0.840478	0.578081	0
GO:0002431	Fc receptor mediated stimulatory signaling pathway	0.755824	0.612164	0.653484	0.551069	0.780265	0.553895	0
GO:0002433	immune response-regulating cell surface receptor signaling pathway involved in phagocytosis	0.739074	0.624736	0.661579	0.617315	0.869056	0.616567	0
GO:0002440	production of molecular mediator of immune response	0.641497	0.603979	NA	NA	NA	NA	0
GO:0002443	leukocyte mediated immunity	0.650692	0.63638	0.673759	0.706615	0.735035	0.705204	0
GO:0002449	lymphocyte mediated immunity	0.600269	0.664476	0.677052	0.726605	NA	NA	0
GO:0002460	adaptive immune response based on somatic recombination of immune receptors built from immunoglobulin superfamily domains	0.622011	0.613194	0.690091	0.605708	NA	NA	0
GO:0002474	antigen processing and presentation of peptide antigen via MHC class I	0.858654	0.751714	0.844172	0.779532	0.932707	0.676537	1
GO:0002478	antigen processing and presentation of exogenous peptide antigen	0.836009	0.731644	0.84622	0.796971	0.927613	0.675046	1
GO:0002479	antigen processing and presentation of exogenous peptide antigen via MHC class I, TAP-dependent	0.887203	0.84508	0.918186	0.818027	0.946838	0.777401	0
GO:0002495	antigen processing and presentation of peptide antigen via MHC class II	0.83036	0.686737	0.75395	0.744618	0.869134	0.682081	0
GO:0002504	antigen processing and presentation of peptide or polysaccharide antigen via MHC class II	0.825057	0.643858	0.762584	0.761181	0.843748	0.640771	0
GO:0002520	immune system development	0.541086	0.548483	0.559354	0.541974	0.584783	0.577415	0
GO:0002521	leukocyte differentiation	0.528282	0.618148	0.597394	0.563235	NA	NA	0
GO:0002526	acute inflammatory response	0.873324	0.765352	NA	NA	0.868371	0.749891	0
GO:0002573	myeloid leukocyte differentiation	0.515487	0.637614	NA	NA	NA	NA	0
GO:0002576	platelet degranulation	0.80672	0.632662	0.787263	0.611917	0.674861	0.575338	0
GO:0002673	regulation of acute inflammatory response	0.903	0.768521	NA	NA	NA	NA	0
GO:0002682	regulation of immune system process	0.664844	0.590707	0.705622	0.633213	0.715855	0.601547	0
GO:0002683	negative regulation of immune system process	0.620341	0.614908	0.676797	0.657149	0.697985	0.564991	0
GO:0002684	positive regulation of immune system process	0.687549	0.588964	0.737395	0.617525	0.724287	0.598468	0
GO:0002685	regulation of leukocyte migration	0.643273	0.597519	0.623448	0.659892	NA	NA	0
GO:0002694	regulation of leukocyte activation	0.61314	0.609305	0.751452	0.582559	0.692435	0.615531	0
GO:0002696	positive regulation of leukocyte activation	0.657729	0.619328	0.73005	0.632492	0.716515	0.632994	0
GO:0002697	regulation of immune effector process	0.766969	0.590572	0.725335	0.56681	0.785168	0.609368	0
GO:0002699	positive regulation of immune effector process	0.677805	0.581138	NA	NA	NA	NA	0
GO:0002703	regulation of leukocyte mediated immunity	0.646884	0.598796	NA	NA	NA	NA	0
GO:0002753	cytoplasmic pattern recognition receptor signaling pathway	0.655824	0.613066	NA	NA	NA	NA	0
GO:0002755	MyD88-dependent toll-like receptor signaling pathway	0.627702	0.55767	0.692611	0.607484	NA	NA	0
GO:0002756	MyD88-independent toll-like receptor signaling pathway	0.705595	0.599498	0.762358	0.568892	NA	NA	0
GO:0002757	immune response-activating signal transduction	0.679809	0.600211	0.691855	0.641905	0.767064	0.567625	0
GO:0002758	innate immune response-activating signal transduction	0.676066	0.593046	0.706376	0.613647	0.718305	0.561946	0
GO:0002764	immune response-regulating signaling pathway	0.652578	0.605646	0.749487	0.653266	0.721857	0.593033	0
GO:0002768	immune response-regulating cell surface receptor signaling pathway	0.685272	0.612652	0.715051	0.607398	0.830584	0.620642	0
GO:0002790	peptide secretion	0.697432	0.529679	0.679926	0.603235	0.782497	0.581953	0
GO:0002791	regulation of peptide secretion	0.720419	0.56137	0.73648	0.673537	NA	NA	0
GO:0002819	regulation of adaptive immune response	0.557504	0.603695	NA	NA	NA	NA	0
GO:0002831	regulation of response to biotic stimulus	0.743206	0.569073	0.643877	0.55093	0.686214	0.519224	0
GO:0002920	regulation of humoral immune response	0.904593	0.736098	NA	NA	NA	NA	0
GO:0003006	developmental process involved in reproduction	0.64174	0.636688	0.710297	0.592896	NA	NA	0
GO:0003007	heart morphogenesis	0.725113	0.64271	NA	NA	NA	NA	0
GO:0003008	system process	0.727171	0.616168	0.667675	0.655468	0.742305	0.583091	0
GO:0003012	muscle system process	0.816416	0.720114	0.77347	0.699316	0.796461	0.659897	0
GO:0003013	circulatory system process	0.697102	0.570968	0.763554	0.605195	0.55126	0.553904	0
GO:0003015	heart process	0.758664	0.539833	0.669551	0.615865	0.770818	0.612914	0
GO:0003018	vascular process in circulatory system	0.700242	0.632748	NA	NA	NA	NA	0
GO:0005975	carbohydrate metabolic process	0.722581	0.567241	0.657439	0.562266	0.767423	0.539578	0
GO:0005976	polysaccharide metabolic process	0.788499	0.595138	0.607868	0.615875	NA	NA	0
GO:0005977	glycogen metabolic process	0.716757	0.614854	NA	NA	NA	NA	0
GO:0005996	monosaccharide metabolic process	0.701786	0.557272	0.644528	0.660231	0.814397	0.60228	0
GO:0006006	glucose metabolic process	0.732893	0.586257	0.688492	0.71617	0.877796	0.632535	0
GO:0006022	aminoglycan metabolic process	0.785717	0.628066	0.710678	0.615535	NA	NA	0
GO:0006023	aminoglycan biosynthetic process	0.79819	0.788631	NA	NA	NA	NA	0
GO:0006024	glycosaminoglycan biosynthetic process	0.761092	0.77797	NA	NA	NA	NA	0
GO:0006026	aminoglycan catabolic process	0.86356	0.725791	NA	NA	NA	NA	0
GO:0006027	glycosaminoglycan catabolic process	0.834827	0.713887	NA	NA	NA	NA	0
GO:0006066	alcohol metabolic process	0.635087	0.609636	0.645913	0.67686	0.653899	0.541078	0
GO:0006073	cellular glucan metabolic process	0.78069	0.620979	NA	NA	NA	NA	0
GO:0006082	organic acid metabolic process	0.770597	0.586897	NA	NA	NA	NA	0
GO:0006090	pyruvate metabolic process	0.825382	0.598175	0.691058	0.679336	0.932466	0.536467	0
GO:0006091	generation of precursor metabolites and energy	0.847527	0.624909	0.811883	0.708903	0.884869	0.582728	1
GO:0006094	gluconeogenesis	0.873198	0.66274	0.822305	0.727911	0.887864	0.592113	1
GO:0006096	glycolytic process	0.834564	0.616495	0.78348	0.700151	0.945868	0.60678	0
GO:0006109	regulation of carbohydrate metabolic process	0.538655	0.633544	NA	NA	NA	NA	0
GO:0006112	energy reserve metabolic process	0.749816	0.532062	0.716692	0.592092	0.723516	0.566837	0
GO:0006119	oxidative phosphorylation	0.933288	0.819418	0.944305	0.823256	NA	NA	0
GO:0006120	mitochondrial electron transport, NADH to ubiquinone	0.956287	0.816894	0.946386	0.781309	NA	NA	0
GO:0006140	regulation of nucleotide metabolic process	0.582404	0.532313	0.585153	0.564674	0.646215	0.606229	0
GO:0006144	purine nucleobase metabolic process	0.549616	0.5193	0.663795	0.634584	0.748362	0.625764	0
GO:0006152	purine nucleoside catabolic process	0.647461	0.536632	0.66853	0.549862	0.669603	0.569577	0
GO:0006163	purine nucleotide metabolic process	0.649663	0.524486	0.640277	0.546504	0.639405	0.565795	0
GO:0006164	purine nucleotide biosynthetic process	0.669627	0.671554	0.722724	0.557579	0.807047	0.545679	0
GO:0006184	GTP catabolic process	0.655216	0.555857	0.668836	0.58453	0.610879	0.573104	0
GO:0006195	purine nucleotide catabolic process	0.661751	0.534445	0.645513	0.500103	0.670056	0.594867	0
GO:0006200	ATP catabolic process	0.778275	0.628228	0.596848	0.605441	0.740737	0.613467	0
GO:0006259	DNA metabolic process	0.74045	0.6664	0.723064	0.704812	0.784052	0.662647	0
GO:0006260	DNA replication	0.761729	0.628109	0.733759	0.690504	0.818991	0.589748	0
GO:0006261	DNA-dependent DNA replication	0.826785	0.744816	0.792591	0.749063	0.926378	0.679716	0
GO:0006271	DNA strand elongation involved in DNA replication	0.946554	0.854257	0.819368	0.851585	NA	NA	0
GO:0006275	regulation of DNA replication	0.655215	0.651	NA	NA	NA	NA	0
GO:0006281	DNA repair	0.712872	0.66364	0.72659	0.644526	0.769242	0.61993	0
GO:0006282	regulation of DNA repair	0.547197	0.565868	NA	NA	NA	NA	0
GO:0006283	transcription-coupled nucleotide-excision repair	0.851979	0.678451	NA	NA	NA	NA	0
GO:0006289	nucleotide-excision repair	0.809237	0.637423	0.67715	0.629545	0.796988	0.638495	0
GO:0006302	double-strand break repair	0.666949	0.60813	0.762157	0.679625	0.812597	0.596226	0
GO:0006304	DNA modification	0.795493	0.591343	NA	NA	NA	NA	0
GO:0006308	DNA catabolic process	0.659714	0.591483	0.611385	0.607364	0.675153	0.641083	0
GO:0006310	DNA recombination	0.778106	0.706848	0.762821	0.694257	0.857989	0.698126	0
GO:0006323	DNA packaging	0.75869	0.683012	0.727503	0.759862	0.846389	0.758898	0
GO:0006325	chromatin organization	0.724873	0.619239	0.738915	0.663783	0.804285	0.680073	0
GO:0006333	chromatin assembly or disassembly	0.80815	0.639338	0.698379	0.602938	0.881737	0.776386	0
GO:0006334	nucleosome assembly	0.746631	0.62118	NA	NA	NA	NA	0
GO:0006338	chromatin remodeling	0.817277	0.593685	0.752306	0.63445	0.893968	0.548133	0
GO:0006352	DNA-templated transcription, initiation	0.760267	0.667385	0.671275	0.538101	NA	NA	0
GO:0006353	DNA-templated transcription, termination	0.885386	0.632233	0.617735	0.646915	NA	NA	0
GO:0006354	DNA-templated transcription, elongation	0.843027	0.684965	0.696261	0.689882	0.854601	0.555586	0
GO:0006355	regulation of transcription, DNA-templated	NA	NA	0.611783	0.568237	0.616344	0.582005	0
GO:0006357	regulation of transcription from RNA polymerase II promoter	0.645384	0.534691	0.594537	0.591379	0.666298	0.557944	0
GO:0006360	transcription from RNA polymerase I promoter	0.832774	0.72983	NA	NA	NA	NA	0
GO:0006364	rRNA processing	0.81809	0.659781	0.825892	0.808437	NA	NA	0
GO:0006366	transcription from RNA polymerase II promoter	0.679274	0.539406	0.628887	0.623459	0.669073	0.5297	0
GO:0006367	transcription initiation from RNA polymerase II promoter	0.76846	0.603416	0.671462	0.597174	NA	NA	0
GO:0006368	transcription elongation from RNA polymerase II promoter	0.805914	0.666592	0.704387	0.69109	NA	NA	0
GO:0006369	termination of RNA polymerase II transcription	0.889039	0.624618	0.649728	0.64594	NA	NA	0
GO:0006370	7-methylguanosine mRNA capping	0.845442	0.660931	NA	NA	NA	NA	0
GO:0006383	transcription from RNA polymerase III promoter	0.808577	0.691787	NA	NA	NA	NA	0
GO:0006396	RNA processing	0.822925	0.715964	0.797758	0.763023	0.805966	0.686876	0
GO:0006397	mRNA processing	0.889118	0.719138	0.773359	0.765419	0.82085	0.623866	0
GO:0006399	tRNA metabolic process	0.809977	0.69885	0.66222	0.667455	0.866677	0.699188	0
GO:0006401	RNA catabolic process	0.805297	0.718995	0.819066	0.816805	0.850165	0.743152	0
GO:0006402	mRNA catabolic process	0.819473	0.730066	0.827742	0.839652	0.890497	0.72299	0
GO:0006403	RNA localization	0.78458	0.688646	0.595786	0.562536	0.764051	0.566568	0
GO:0006405	RNA export from nucleus	0.850694	0.745466	0.650089	0.562142	0.812506	0.64048	0
GO:0006406	mRNA export from nucleus	0.887687	0.715944	0.649689	0.645867	0.754917	0.607598	0
GO:0006412	translation	0.798426	0.717845	0.821037	0.78953	0.838878	0.684131	0
GO:0006413	translational initiation	0.898475	0.806725	0.894033	0.900241	0.923072	0.767881	0
GO:0006414	translational elongation	0.916214	0.866014	0.927471	0.96973	0.967511	0.916613	0
GO:0006415	translational termination	0.935989	0.897668	0.951691	0.969734	0.981341	0.878735	0
GO:0006417	regulation of translation	0.665977	0.582143	0.746518	0.704221	0.730794	0.554108	0
GO:0006418	tRNA aminoacylation for protein translation	0.799412	0.735751	0.743359	0.705139	0.857629	0.739768	0
GO:0006446	regulation of translational initiation	0.758179	0.678782	0.742448	0.724443	0.795407	0.67284	0
GO:0006457	protein folding	0.778487	0.697508	0.691416	0.578912	0.767241	0.648305	0
GO:0006458	'de novo' protein folding	0.928109	0.835181	0.820115	0.650294	NA	NA	0
GO:0006461	protein complex assembly	0.606796	0.550079	0.542381	0.554681	0.603144	0.551657	0
GO:0006468	protein phosphorylation	0.614355	0.532631	0.626216	0.532271	0.634306	0.555213	0
GO:0006469	negative regulation of protein kinase activity	0.55953	0.473351	0.613185	0.628776	0.633454	0.646924	0
GO:0006470	protein dephosphorylation	0.617352	0.51901	0.624562	0.593867	0.696672	0.568193	0
GO:0006473	protein acetylation	0.648184	0.582814	0.598936	0.652633	NA	NA	0
GO:0006475	internal protein amino acid acetylation	0.69022	0.609562	0.592125	0.668528	NA	NA	0
GO:0006476	protein deacetylation	0.616967	0.550676	NA	NA	NA	NA	0
GO:0006479	protein methylation	0.642645	0.614784	NA	NA	NA	NA	0
GO:0006486	protein glycosylation	0.795647	0.639777	0.751117	0.641891	0.80829	0.526282	0
GO:0006487	protein N-linked glycosylation	0.853637	0.700438	0.725526	0.643182	0.833188	0.567099	0
GO:0006508	proteolysis	0.647553	0.536368	0.636484	0.576538	0.64391	0.574886	0
GO:0006511	ubiquitin-dependent protein catabolic process	0.700069	0.627031	0.70053	0.689011	0.754754	0.630723	0
GO:0006513	protein monoubiquitination	0.720286	0.650929	NA	NA	NA	NA	0
GO:0006518	peptide metabolic process	0.616651	0.596338	0.67185	0.605138	0.687425	0.64745	0
GO:0006520	cellular amino acid metabolic process	0.822074	0.576325	0.756074	0.651046	0.782777	0.567992	0
GO:0006521	regulation of cellular amino acid metabolic process	0.906807	0.834463	0.875084	0.860394	0.938081	0.659873	0
GO:0006575	cellular modified amino acid metabolic process	0.728163	0.53667	0.692693	0.592089	0.663058	0.538544	0
GO:0006576	cellular biogenic amine metabolic process	0.609134	0.671687	0.625663	0.661898	NA	NA	0
GO:0006605	protein targeting	0.679655	0.620006	0.713176	0.741633	0.678196	0.594166	0
GO:0006606	protein import into nucleus	0.64671	0.550999	0.575522	0.56887	0.610528	0.624936	0
GO:0006612	protein targeting to membrane	0.787347	0.682559	0.855991	0.834011	0.875463	0.68819	0
GO:0006613	cotranslational protein targeting to membrane	0.984733	0.889076	0.923069	0.914606	0.981649	0.750227	0
GO:0006614	SRP-dependent cotranslational protein targeting to membrane	0.98441	0.922815	0.918804	0.922454	0.982577	0.734277	0
GO:0006626	protein targeting to mitochondrion	0.832951	0.727563	0.783686	0.71595	0.886743	0.612614	0
GO:0006629	lipid metabolic process	0.640888	0.558729	0.628733	0.597512	0.708528	0.540795	0
GO:0006631	fatty acid metabolic process	0.755464	0.565578	0.698792	0.534949	0.750826	0.545265	0
GO:0006633	fatty acid biosynthetic process	0.621472	0.622787	0.604037	0.570398	NA	NA	0
GO:0006635	fatty acid beta-oxidation	0.890409	0.560154	0.935682	0.628283	0.895614	0.58893	1
GO:0006637	acyl-CoA metabolic process	0.877313	0.599158	0.854668	0.626421	NA	NA	0
GO:0006638	neutral lipid metabolic process	0.86457	0.667858	0.6732	0.629184	NA	NA	0
GO:0006639	acylglycerol metabolic process	0.857561	0.660848	0.67953	0.574031	NA	NA	0
GO:0006641	triglyceride metabolic process	0.883155	0.616707	0.673871	0.600022	NA	NA	0
GO:0006643	membrane lipid metabolic process	0.579123	0.636376	0.581211	0.532762	0.790386	0.724584	0
GO:0006644	phospholipid metabolic process	0.656146	0.569364	0.563618	0.558337	0.67012	0.557574	0
GO:0006650	glycerophospholipid metabolic process	0.652874	0.527985	0.588227	0.541799	0.630335	0.571564	0
GO:0006661	phosphatidylinositol biosynthetic process	0.620253	0.524526	NA	NA	NA	NA	0
GO:0006664	glycolipid metabolic process	0.718032	0.614298	NA	NA	NA	NA	0
GO:0006665	sphingolipid metabolic process	0.628055	0.535092	0.714144	0.540637	NA	NA	0
GO:0006690	icosanoid metabolic process	0.645109	0.641502	0.684395	0.66079	NA	NA	0
GO:0006694	steroid biosynthetic process	0.784071	0.611769	0.713302	0.771704	0.812498	0.654599	0
GO:0006720	isoprenoid metabolic process	0.790675	0.664075	0.803504	0.771081	NA	NA	0
GO:0006721	terpenoid metabolic process	0.807877	0.678879	0.853853	0.815233	NA	NA	0
GO:0006732	coenzyme metabolic process	0.766892	0.578429	0.738824	0.599481	0.68789	0.535069	0
GO:0006733	oxidoreduction coenzyme metabolic process	0.773072	0.666034	NA	NA	NA	NA	0
GO:0006749	glutathione metabolic process	0.75751	0.705061	NA	NA	NA	NA	0
GO:0006753	nucleoside phosphate metabolic process	0.627136	0.536215	NA	NA	NA	NA	0
GO:0006766	vitamin metabolic process	0.588546	0.564064	0.603059	0.629533	0.656061	0.608664	0
GO:0006767	water-soluble vitamin metabolic process	0.62445	0.619777	0.698152	0.590856	0.695479	0.604976	0
GO:0006790	sulfur compound metabolic process	0.782485	0.593532	0.730177	0.550949	0.748532	0.59112	0
GO:0006805	xenobiotic metabolic process	0.780526	0.557803	0.690391	0.593737	0.678518	0.620486	0
GO:0006811	ion transport	0.683575	0.521873	0.665309	0.581295	0.729337	0.526751	0
GO:0006812	cation transport	0.710551	0.536926	0.703801	0.537255	0.767844	0.539048	0
GO:0006814	sodium ion transport	0.774448	0.65004	NA	NA	NA	NA	0
GO:0006816	calcium ion transport	0.700768	0.563481	0.598371	0.676905	0.592818	0.552604	0
GO:0006818	hydrogen transport	0.861717	0.676531	0.865399	0.842707	0.807431	0.689013	0
GO:0006820	anion transport	0.644587	0.550608	0.64888	0.643954	0.653221	0.519316	0
GO:0006826	iron ion transport	0.690483	0.594532	NA	NA	NA	NA	0
GO:0006836	neurotransmitter transport	0.567922	0.609956	NA	NA	NA	NA	0
GO:0006839	mitochondrial transport	0.8019	0.655425	0.855331	0.667825	0.870574	0.60703	1
GO:0006865	amino acid transport	0.701267	0.67048	NA	NA	NA	NA	0
GO:0006869	lipid transport	0.633649	0.56252	0.712621	0.590625	0.608684	0.576073	0
GO:0006873	cellular ion homeostasis	0.6763	0.542509	0.585233	0.595939	0.68173	0.556444	0
GO:0006874	cellular calcium ion homeostasis	0.627473	0.528587	0.595722	0.585547	0.573303	0.602754	0
GO:0006875	cellular metal ion homeostasis	0.71774	0.574388	0.659042	0.553855	0.705288	0.578607	0
GO:0006879	cellular iron ion homeostasis	0.764394	0.575309	0.743884	0.607605	NA	NA	0
GO:0006886	intracellular protein transport	0.677319	0.586534	0.686375	0.709477	0.672329	0.634064	0
GO:0006887	exocytosis	0.664826	0.55507	0.767613	0.555089	0.693882	0.623246	0
GO:0006888	ER to Golgi vesicle-mediated transport	0.797268	0.630839	0.693128	0.75748	NA	NA	0
GO:0006890	retrograde vesicle-mediated transport, Golgi to ER	0.935827	0.599557	0.924732	0.733382	NA	NA	0
GO:0006892	post-Golgi vesicle-mediated transport	0.784895	0.565091	0.569484	0.529469	0.637521	0.583725	0
GO:0006897	endocytosis	0.676957	0.590336	0.681986	0.524021	0.751176	0.52523	0
GO:0006898	receptor-mediated endocytosis	0.645979	0.577811	0.618808	0.620139	0.706162	0.628772	0
GO:0006900	membrane budding	0.836403	0.653811	0.711226	0.647542	0.784922	0.561152	0
GO:0006901	vesicle coating	0.799264	0.772214	0.715524	0.772486	NA	NA	0
GO:0006903	vesicle targeting	0.908402	0.672116	0.755439	0.717185	NA	NA	0
GO:0006909	phagocytosis	0.738678	0.613058	0.684288	0.522128	0.798009	0.548038	0
GO:0006913	nucleocytoplasmic transport	0.706324	0.636106	0.654432	0.561373	0.666633	0.617843	0
GO:0006914	autophagy	0.579849	0.551361	0.584109	0.600857	0.641183	0.562175	0
GO:0006915	apoptotic process	0.591036	0.536692	NA	NA	NA	NA	0
GO:0006919	activation of cysteine-type endopeptidase activity involved in apoptotic process	0.63119	0.601494	0.599609	0.576872	NA	NA	0
GO:0006921	cellular component disassembly involved in execution phase of apoptosis	0.590368	0.55504	0.641125	0.632865	0.640691	0.575524	0
GO:0006928	cellular component movement	0.714832	0.583615	NA	NA	NA	NA	0
GO:0006935	chemotaxis	0.713797	0.576678	0.734056	0.58004	0.799361	0.589892	0
GO:0006936	muscle contraction	0.814079	0.755798	0.794409	0.709494	0.813177	0.610577	0
GO:0006937	regulation of muscle contraction	0.750916	0.619899	0.787764	0.606027	NA	NA	0
GO:0006941	striated muscle contraction	0.709876	0.495243	NA	NA	NA	NA	0
GO:0006952	defense response	0.675417	0.635121	0.720658	0.630475	NA	NA	0
GO:0006954	inflammatory response	0.672072	0.638104	0.718495	0.637825	0.683358	0.647268	0
GO:0006955	immune response	0.653078	0.632958	0.707837	0.659442	0.689702	0.598716	0
GO:0006956	complement activation	0.889975	0.763165	0.921028	0.786592	0.915592	0.768242	1
GO:0006959	humoral immune response	0.857761	0.747574	0.848382	0.698741	0.836581	0.754663	1
GO:0006974	cellular response to DNA damage stimulus	0.668037	0.652851	0.724217	0.646613	0.770699	0.595534	0
GO:0006977	DNA damage response, signal transduction by p53 class mediator resulting in cell cycle arrest	0.82171	0.828529	0.877981	0.810294	0.929151	0.700536	0
GO:0006979	response to oxidative stress	0.558845	0.574858	0.631291	0.545672	0.557483	0.558559	0
GO:0006984	ER-nucleus signaling pathway	0.743815	0.725108	0.575098	0.625254	0.741794	0.652187	0
GO:0006986	response to unfolded protein	0.676991	0.670804	0.636568	0.596645	0.721076	0.635127	0
GO:0006987	activation of signaling protein activity involved in unfolded protein response	0.748233	0.752666	0.641281	0.553099	0.771557	0.659158	0
GO:0006997	nucleus organization	0.812874	0.578937	0.739999	0.696995	0.809418	0.62513	0
GO:0006998	nuclear envelope organization	0.830107	0.662863	0.715146	0.698281	0.921029	0.58364	0
GO:0007005	mitochondrion organization	0.745856	0.619402	0.741517	0.624969	0.810292	0.552212	0
GO:0007006	mitochondrial membrane organization	0.714044	0.597436	0.722121	0.629562	0.819568	0.588311	0
GO:0007009	plasma membrane organization	0.714683	0.543628	0.615805	0.616037	0.582886	0.542745	0
GO:0007010	cytoskeleton organization	0.65806	0.577751	0.632992	0.615148	0.712492	0.599182	0
GO:0007015	actin filament organization	0.683507	0.605593	0.640737	0.592222	0.778929	0.555522	0
GO:0007017	microtubule-based process	0.745336	0.617872	0.61512	0.620025	0.602843	0.668657	0
GO:0007018	microtubule-based movement	0.851245	0.646588	0.64078	0.557112	0.616685	0.736603	0
GO:0007030	Golgi organization	0.767442	0.599662	0.728843	0.690822	0.826021	0.674281	0
GO:0007033	vacuole organization	0.618689	0.596478	NA	NA	NA	NA	0
GO:0007034	vacuolar transport	0.62223	0.59583	NA	NA	NA	NA	0
GO:0007041	lysosomal transport	0.666074	0.587205	NA	NA	NA	NA	0
GO:0007043	cell-cell junction assembly	0.830469	0.565971	NA	NA	NA	NA	0
GO:0007044	cell-substrate junction assembly	0.810617	0.644619	0.70884	0.701448	0.703494	0.644452	0
GO:0007045	cell-substrate adherens junction assembly	0.757421	0.636012	NA	NA	NA	NA	0
GO:0007049	cell cycle	0.686199	0.62587	NA	NA	NA	NA	0
GO:0007050	cell cycle arrest	0.682234	0.633176	0.79553	0.714871	0.788307	0.568499	0
GO:0007051	spindle organization	0.780927	0.71794	NA	NA	NA	NA	0
GO:0007052	mitotic spindle organization	0.689186	0.686788	NA	NA	NA	NA	0
GO:0007059	chromosome segregation	0.773293	0.729648	0.690941	0.721185	0.803916	0.756865	0
GO:0007067	mitotic nuclear division	0.70973	0.639079	0.680383	0.659203	0.678492	0.726474	0
GO:0007077	mitotic nuclear envelope disassembly	0.828397	0.696876	0.798579	0.770744	NA	NA	0
GO:0007088	regulation of mitosis	0.676756	0.625483	NA	NA	NA	NA	0
GO:0007091	metaphase/anaphase transition of mitotic cell cycle	0.788728	0.700389	NA	NA	NA	NA	0
GO:0007093	mitotic cell cycle checkpoint	0.792733	0.735406	0.772355	0.677142	0.819173	0.646589	0
GO:0007094	mitotic spindle assembly checkpoint	0.872617	0.630079	NA	NA	NA	NA	0
GO:0007126	meiotic nuclear division	0.735894	0.82496	NA	NA	NA	NA	0
GO:0007155	cell adhesion	0.74429	0.631212	0.725479	0.579901	0.785926	0.621159	0
GO:0007160	cell-matrix adhesion	0.686214	0.614832	0.701102	0.593206	0.744289	0.551151	0
GO:0007162	negative regulation of cell adhesion	0.560905	0.689935	0.679013	0.653359	0.803353	0.598214	0
GO:0007163	establishment or maintenance of cell polarity	0.631482	0.588758	0.591457	0.587184	NA	NA	0
GO:0007167	enzyme linked receptor protein signaling pathway	0.631093	0.561019	0.645004	0.565628	0.681753	0.556388	0
GO:0007169	transmembrane receptor protein tyrosine kinase signaling pathway	0.641663	0.537928	0.642342	0.520518	0.714124	0.553331	0
GO:0007173	epidermal growth factor receptor signaling pathway	0.589781	0.605434	0.616929	0.538201	0.728426	0.597161	0
GO:0007178	transmembrane receptor protein serine/threonine kinase signaling pathway	0.687008	0.57668	0.603836	0.526598	0.662216	0.53507	0
GO:0007179	transforming growth factor beta receptor signaling pathway	0.652093	0.570668	0.656805	0.613452	0.653894	0.530465	0
GO:0007186	G-protein coupled receptor signaling pathway	0.680839	0.615283	0.67082	0.582122	0.646584	0.577478	0
GO:0007204	positive regulation of cytosolic calcium ion concentration	0.582755	0.577634	0.597273	0.549393	NA	NA	0
GO:0007219	Notch signaling pathway	0.559397	0.553226	0.607726	0.646732	NA	NA	0
GO:0007229	integrin-mediated signaling pathway	0.7452	0.691226	0.690027	0.605123	0.612588	0.605019	0
GO:0007249	I-kappaB kinase/NF-kappaB signaling	0.55838	0.571946	0.591629	0.551116	0.61078	0.56286	0
GO:0007254	JNK cascade	0.607431	0.572338	0.524347	0.5417	NA	NA	0
GO:0007259	JAK-STAT cascade	0.646122	0.633959	NA	NA	NA	NA	0
GO:0007264	small GTPase mediated signal transduction	0.60263	0.574415	0.685753	0.605326	0.796049	0.609917	0
GO:0007265	Ras protein signal transduction	0.596573	0.60377	0.629934	0.617358	0.715681	0.589965	0
GO:0007266	Rho protein signal transduction	0.638458	0.570181	0.624777	0.702522	NA	NA	0
GO:0007267	cell-cell signaling	0.673029	0.520592	0.639131	0.531933	0.595579	0.587451	0
GO:0007268	synaptic transmission	0.665494	0.535166	0.602706	0.580332	0.713777	0.591406	0
GO:0007269	neurotransmitter secretion	0.643166	0.590075	NA	NA	NA	NA	0
GO:0007276	gamete generation	0.578401	0.574781	0.619439	0.682171	0.620075	0.609221	0
GO:0007283	spermatogenesis	0.598848	0.515794	NA	NA	NA	NA	0
GO:0007346	regulation of mitotic cell cycle	0.663389	0.627168	0.71742	0.617804	0.700238	0.567261	0
GO:0007369	gastrulation	0.814396	0.772295	0.755579	0.80393	NA	NA	0
GO:0007389	pattern specification process	0.642516	0.552716	NA	NA	NA	NA	0
GO:0007399	nervous system development	0.658409	0.5429	0.659926	0.545582	0.680051	0.568506	0
GO:0007409	axonogenesis	0.733289	0.55438	0.731411	0.575657	0.802077	0.566452	0
GO:0007411	axon guidance	0.770233	0.558387	0.769032	0.598125	0.797238	0.573156	0
GO:0007417	central nervous system development	0.608894	0.555751	0.665731	0.558837	0.579216	0.514817	0
GO:0007420	brain development	0.641584	0.580138	0.665631	0.560443	0.520567	0.530124	0
GO:0007423	sensory organ development	0.633822	0.595497	NA	NA	NA	NA	0
GO:0007492	endoderm development	0.841332	0.739844	NA	NA	NA	NA	0
GO:0007507	heart development	0.676804	0.512798	0.603289	0.563083	NA	NA	0
GO:0007517	muscle organ development	0.699291	0.635877	0.74892	0.706107	NA	NA	0
GO:0007548	sex differentiation	0.598946	0.522106	NA	NA	NA	NA	0
GO:0007568	aging	0.590873	0.677967	0.556816	0.629597	0.659291	0.656538	0
GO:0007569	cell aging	0.623575	0.679174	NA	NA	NA	NA	0
GO:0007596	blood coagulation	0.765561	0.633803	0.690507	0.616659	0.740756	0.614161	0
GO:0007599	hemostasis	0.762079	0.613588	0.708711	0.629687	0.720184	0.598819	0
GO:0007600	sensory perception	0.611846	0.557379	0.573762	0.554861	0.686949	0.557337	0
GO:0007602	phototransduction	0.736057	0.624091	0.845992	0.643613	NA	NA	0
GO:0007603	phototransduction, visible light	0.712668	0.643853	0.857245	0.688262	NA	NA	0
GO:0007610	behavior	0.579235	0.551872	0.500753	0.588159	0.658606	0.69105	0
GO:0007623	circadian rhythm	0.64015	0.578205	0.633659	0.758278	NA	NA	0
GO:0008015	blood circulation	0.724926	0.562707	0.744128	0.568516	0.659468	0.576304	0
GO:0008016	regulation of heart contraction	0.744442	0.534904	0.667054	0.600044	0.752404	0.628054	0
GO:0008033	tRNA processing	0.738812	0.699555	NA	NA	NA	NA	0
GO:0008064	regulation of actin polymerization or depolymerization	0.728349	0.652534	0.598154	0.615838	0.843238	0.616087	0
GO:0008104	protein localization	0.642157	0.536547	NA	NA	NA	NA	0
GO:0008154	actin polymerization or depolymerization	0.652496	0.663761	0.617179	0.705168	0.854558	0.658236	0
GO:0008202	steroid metabolic process	0.67191	0.569484	0.760356	0.748962	0.809046	0.607262	0
GO:0008203	cholesterol metabolic process	0.642566	0.544042	0.736471	0.813336	0.709058	0.571344	0
GO:0008213	protein alkylation	0.596418	0.673984	NA	NA	NA	NA	0
GO:0008217	regulation of blood pressure	0.64831	0.612866	NA	NA	NA	NA	0
GO:0008219	cell death	0.577861	0.534372	NA	NA	NA	NA	0
GO:0008277	regulation of G-protein coupled receptor protein signaling pathway	0.651698	0.613711	NA	NA	NA	NA	0
GO:0008283	cell proliferation	0.577991	0.51358	0.615538	0.507574	0.559675	0.533048	0
GO:0008284	positive regulation of cell proliferation	0.608738	0.511714	0.632226	0.561015	0.601716	0.534384	0
GO:0008285	negative regulation of cell proliferation	0.576635	0.584934	0.544028	0.583215	0.608188	0.52312	0
GO:0008286	insulin receptor signaling pathway	0.62299	0.54534	0.68982	0.621312	0.829259	0.523628	0
GO:0008360	regulation of cell shape	0.696589	0.595559	NA	NA	NA	NA	0
GO:0008380	RNA splicing	0.880359	0.747153	0.799317	0.800808	0.814541	0.682605	0
GO:0008406	gonad development	0.651072	0.597784	NA	NA	NA	NA	0
GO:0008543	fibroblast growth factor receptor signaling pathway	0.613409	0.571384	0.73957	0.549056	0.752679	0.607875	0
GO:0008544	epidermis development	0.660327	0.609888	0.695411	0.609151	0.799202	0.652202	0
GO:0008610	lipid biosynthetic process	0.658934	0.551212	0.574991	0.524481	0.702623	0.544909	0
GO:0008625	extrinsic apoptotic signaling pathway via death domain receptors	0.659454	0.677549	NA	NA	NA	NA	0
GO:0008630	intrinsic apoptotic signaling pathway in response to DNA damage	0.553244	0.561428	NA	NA	NA	NA	0
GO:0008637	apoptotic mitochondrial changes	0.611726	0.572263	0.702242	0.556783	0.800399	0.585445	0
GO:0008643	carbohydrate transport	0.67597	0.608149	0.652929	0.654721	0.718446	0.537631	0
GO:0008645	hexose transport	0.645328	0.571277	0.620667	0.670692	0.718329	0.517687	0
GO:0008652	cellular amino acid biosynthetic process	0.746142	0.626802	0.611619	0.634803	0.626821	0.646692	0
GO:0008654	phospholipid biosynthetic process	0.645111	0.556293	0.583683	0.628685	0.68225	0.531684	0
GO:0009057	macromolecule catabolic process	0.660454	0.620002	NA	NA	0.74087	0.571784	0
GO:0009060	aerobic respiration	0.964137	0.610353	0.957239	0.620993	0.955618	0.634818	1
GO:0009062	fatty acid catabolic process	0.840463	0.670778	0.910718	0.750186	0.895116	0.603804	1
GO:0009063	cellular amino acid catabolic process	0.835165	0.710053	0.827353	0.581278	0.76021	0.547168	0
GO:0009100	glycoprotein metabolic process	0.785343	0.611568	0.699661	0.644433	0.7243	0.534159	0
GO:0009101	glycoprotein biosynthetic process	0.792896	0.623635	0.723336	0.609197	0.775822	0.574215	0
GO:0009108	coenzyme biosynthetic process	0.841624	0.574209	0.811387	0.565478	0.733418	0.569259	0
GO:0009112	nucleobase metabolic process	0.663432	0.603613	0.606816	0.56748	0.719485	0.661314	0
GO:0009116	nucleoside metabolic process	0.654032	0.545096	0.665678	0.54987	0.648513	0.557218	0
GO:0009117	nucleotide metabolic process	0.639073	0.536203	NA	NA	NA	NA	0
GO:0009118	regulation of nucleoside metabolic process	0.591341	0.561639	0.562104	0.540576	0.614344	0.537714	0
GO:0009119	ribonucleoside metabolic process	0.65334	0.54262	0.660842	0.545065	0.620173	0.572352	0
GO:0009123	nucleoside monophosphate metabolic process	0.741174	0.622324	0.725043	0.640514	0.682658	0.581419	0
GO:0009124	nucleoside monophosphate biosynthetic process	0.708143	0.691479	0.6609	0.592429	0.7309	0.627637	0
GO:0009125	nucleoside monophosphate catabolic process	0.750088	0.638679	0.678139	0.582365	0.736596	0.596185	0
GO:0009126	purine nucleoside monophosphate metabolic process	0.752093	0.658794	0.691446	0.609451	0.705677	0.55385	0
GO:0009127	purine nucleoside monophosphate biosynthetic process	0.736027	0.669398	0.699305	0.598845	0.804431	0.685002	0
GO:0009128	purine nucleoside monophosphate catabolic process	0.75432	0.625532	0.637828	0.626854	0.746454	0.615057	0
GO:0009141	nucleoside triphosphate metabolic process	0.674479	0.568343	0.661592	0.535139	0.650369	0.577897	0
GO:0009143	nucleoside triphosphate catabolic process	0.673721	0.557699	0.653336	0.521363	0.687031	0.571873	0
GO:0009144	purine nucleoside triphosphate metabolic process	0.670826	0.539704	0.693728	0.550876	0.658056	0.555966	0
GO:0009146	purine nucleoside triphosphate catabolic process	0.663205	0.558259	0.657528	0.540048	0.663316	0.572082	0
GO:0009150	purine ribonucleotide metabolic process	0.653946	0.535592	0.657805	0.533175	0.633201	0.560628	0
GO:0009152	purine ribonucleotide biosynthetic process	0.665958	0.67444	0.745371	0.580565	0.800441	0.607031	0
GO:0009154	purine ribonucleotide catabolic process	0.667704	0.565141	0.6532	0.538041	0.650252	0.576343	0
GO:0009156	ribonucleoside monophosphate biosynthetic process	0.769516	0.692476	0.703196	0.667657	0.747615	0.64051	0
GO:0009158	ribonucleoside monophosphate catabolic process	0.735529	0.617417	0.648189	0.612961	0.733868	0.622271	0
GO:0009161	ribonucleoside monophosphate metabolic process	0.734321	0.649604	0.697523	0.635904	0.675075	0.609735	0
GO:0009163	nucleoside biosynthetic process	0.729514	0.615805	0.633419	0.592426	0.801142	0.605189	0
GO:0009164	nucleoside catabolic process	0.641968	0.54049	0.635471	0.53649	0.654001	0.537768	0
GO:0009165	nucleotide biosynthetic process	0.694955	0.634246	0.70558	0.611669	0.754571	0.53935	0
GO:0009166	nucleotide catabolic process	0.664732	0.547228	0.63053	0.531218	0.669616	0.578689	0
GO:0009167	purine ribonucleoside monophosphate metabolic process	0.749083	0.641481	0.71539	0.633049	0.702785	0.554203	0
GO:0009168	purine ribonucleoside monophosphate biosynthetic process	0.730945	0.708059	0.763604	0.6128	0.797032	0.627435	0
GO:0009169	purine ribonucleoside monophosphate catabolic process	0.740619	0.627531	0.664878	0.621719	0.736624	0.614516	0
GO:0009199	ribonucleoside triphosphate metabolic process	0.671544	0.561577	0.67871	0.548089	0.652857	0.59865	0
GO:0009203	ribonucleoside triphosphate catabolic process	0.659425	0.528772	0.63639	0.526885	0.653592	0.562678	0
GO:0009205	purine ribonucleoside triphosphate metabolic process	0.667844	0.562812	0.67763	0.551941	0.646667	0.565092	0
GO:0009207	purine ribonucleoside triphosphate catabolic process	0.66322	0.561085	0.665243	0.547213	0.685474	0.573917	0
GO:0009259	ribonucleotide metabolic process	0.649515	0.528507	0.663269	0.545698	0.659377	0.558164	0
GO:0009260	ribonucleotide biosynthetic process	0.659642	0.671145	0.640301	0.55622	0.750495	0.591513	0
GO:0009261	ribonucleotide catabolic process	0.66371	0.543313	0.649584	0.544432	0.670697	0.576106	0
GO:0009266	response to temperature stimulus	0.659304	0.567605	NA	NA	NA	NA	0
GO:0009267	cellular response to starvation	0.645632	0.557867	0.592311	0.676136	NA	NA	0
GO:0009306	protein secretion	0.636105	0.6236	0.684714	0.691245	0.582184	0.682254	0
GO:0009308	amine metabolic process	0.732221	0.633114	0.7269	0.741659	0.770885	0.598875	0
GO:0009314	response to radiation	0.539356	0.589097	0.652288	0.559728	0.612224	0.634512	0
GO:0009408	response to heat	0.706043	0.618479	NA	NA	NA	NA	0
GO:0009410	response to xenobiotic stimulus	0.738263	0.591277	0.698338	0.627178	0.658484	0.706384	0
GO:0009411	response to UV	0.551954	0.640892	0.564149	0.638197	NA	NA	0
GO:0009416	response to light stimulus	0.59884	0.595062	0.62843	0.589689	0.632267	0.699253	0
GO:0009451	RNA modification	0.749091	0.497096	NA	NA	NA	NA	0
GO:0009452	7-methylguanosine RNA capping	0.872012	0.651401	NA	NA	NA	NA	0
GO:0009581	detection of external stimulus	0.709537	0.607783	0.789654	0.66176	NA	NA	0
GO:0009582	detection of abiotic stimulus	0.663014	0.565834	0.836497	0.661678	NA	NA	0
GO:0009583	detection of light stimulus	0.69699	0.601705	0.817914	0.65991	NA	NA	0
GO:0009584	detection of visible light	0.734012	0.608658	0.831093	0.692756	NA	NA	0
GO:0009605	response to external stimulus	0.65671	0.570482	NA	NA	NA	NA	0
GO:0009607	response to biotic stimulus	0.665573	0.596239	0.607072	0.533367	0.600279	0.621123	0
GO:0009611	response to wounding	0.755584	0.636514	0.702199	0.616609	0.718804	0.616014	0
GO:0009615	response to virus	0.703063	0.653646	0.625709	0.591739	0.64787	0.638954	0
GO:0009617	response to bacterium	0.65762	0.613755	0.643801	0.579156	0.699647	0.660788	0
GO:0009628	response to abiotic stimulus	0.510105	0.558014	0.574453	0.526508	0.588147	0.638854	0
GO:0009653	anatomical structure morphogenesis	0.681509	0.570057	NA	NA	NA	NA	0
GO:0009719	response to endogenous stimulus	0.64512	0.555805	0.627802	0.550134	0.691497	0.551983	0
GO:0009725	response to hormone	0.604846	0.560855	0.649975	0.567028	0.763417	0.558439	0
GO:0009790	embryo development	0.652017	0.618375	0.713452	0.603433	0.745273	0.612247	0
GO:0009792	embryo development ending in birth or egg hatching	0.721786	0.702175	NA	NA	NA	NA	0
GO:0009887	organ morphogenesis	0.648836	0.591267	0.692137	0.640354	0.688842	0.594723	0
GO:0009888	tissue development	0.665953	0.600527	0.696835	0.6052	0.693586	0.600084	0
GO:0009890	negative regulation of biosynthetic process	0.628043	0.557793	0.629598	0.55394	0.623885	0.575932	0
GO:0009891	positive regulation of biosynthetic process	0.606982	0.569537	0.600809	0.535196	0.616073	0.554642	0
GO:0009894	regulation of catabolic process	0.571781	0.535364	0.510857	0.517575	0.52281	0.57746	0
GO:0009895	negative regulation of catabolic process	0.627285	0.539537	0.570118	0.559493	0.605158	0.655332	0
GO:0009896	positive regulation of catabolic process	0.5562	0.541444	0.574322	0.526235	0.542837	0.568168	0
GO:0009913	epidermal cell differentiation	0.634869	0.662395	NA	NA	NA	NA	0
GO:0009914	hormone transport	0.702728	0.55606	0.657289	0.646066	NA	NA	0
GO:0009967	positive regulation of signal transduction	0.615215	0.523879	0.657435	0.524619	0.644617	0.557659	0
GO:0009968	negative regulation of signal transduction	0.590777	0.551288	0.573179	0.545688	0.550644	0.539543	0
GO:0009991	response to extracellular stimulus	0.57763	0.581791	0.586465	0.605246	NA	NA	0
GO:0010001	glial cell differentiation	0.667425	0.549626	NA	NA	NA	NA	0
GO:0010035	response to inorganic substance	0.593897	0.547569	0.643006	0.563019	0.552749	0.605749	0
GO:0010038	response to metal ion	0.677347	0.609382	0.650467	0.57052	0.668602	0.559469	0
GO:0010212	response to ionizing radiation	0.582054	0.582318	NA	NA	NA	NA	0
GO:0010243	response to organonitrogen compound	0.672027	0.538449	0.668499	0.582445	0.699636	0.585365	0
GO:0010256	endomembrane system organization	0.772258	0.536596	0.617315	0.584557	0.671045	0.549471	0
GO:0010466	negative regulation of peptidase activity	0.677401	0.555346	0.713039	0.684939	0.642895	0.576857	0
GO:0010498	proteasomal protein catabolic process	0.691566	0.580423	0.739131	0.637902	0.763446	0.653573	0
GO:0010506	regulation of autophagy	0.538464	0.565631	NA	NA	NA	NA	0
GO:0010517	regulation of phospholipase activity	0.79869	0.61841	NA	NA	NA	NA	0
GO:0010518	positive regulation of phospholipase activity	0.626446	0.623447	NA	NA	NA	NA	0
GO:0010557	positive regulation of macromolecule biosynthetic process	0.613213	0.59298	0.60551	0.591665	0.651558	0.598097	0
GO:0010558	negative regulation of macromolecule biosynthetic process	0.623244	0.570014	0.626789	0.569896	0.65058	0.633817	0
GO:0010562	positive regulation of phosphorus metabolic process	0.640553	0.534918	0.589469	0.518587	0.677049	0.498758	0
GO:0010563	negative regulation of phosphorus metabolic process	0.571408	0.525694	0.586249	0.536348	0.562435	0.538125	0
GO:0010564	regulation of cell cycle process	0.676989	0.668587	0.691111	0.626508	0.743951	0.586414	0
GO:0010565	regulation of cellular ketone metabolic process	0.836988	0.659078	0.759481	0.759692	0.86375	0.674776	0
GO:0010594	regulation of endothelial cell migration	0.553493	0.562728	NA	NA	NA	NA	0
GO:0010595	positive regulation of endothelial cell migration	0.609724	0.560726	NA	NA	NA	NA	0
GO:0010605	negative regulation of macromolecule metabolic process	0.587641	0.58048	NA	NA	NA	NA	0
GO:0010608	posttranscriptional regulation of gene expression	0.621249	0.550209	0.693105	0.589485	0.662883	0.526424	0
GO:0010628	positive regulation of gene expression	0.603698	0.583038	0.597821	0.589276	0.650385	0.584539	0
GO:0010629	negative regulation of gene expression	0.597362	0.537058	0.615981	0.516957	0.58653	0.542276	0
GO:0010631	epithelial cell migration	0.621317	0.567588	0.634215	0.649837	0.591113	0.651602	0
GO:0010632	regulation of epithelial cell migration	0.522421	0.564025	0.547076	0.572738	0.631391	0.612035	0
GO:0010634	positive regulation of epithelial cell migration	0.642223	0.546612	NA	NA	NA	NA	0
GO:0010638	positive regulation of organelle organization	0.582229	0.561301	0.646548	0.551349	0.640001	0.593104	0
GO:0010639	negative regulation of organelle organization	0.598654	0.533061	0.565016	0.590406	0.635577	0.602374	0
GO:0010647	positive regulation of cell communication	0.601042	0.539682	0.646957	0.533255	0.630867	0.549189	0
GO:0010648	negative regulation of cell communication	0.595828	0.545058	0.556399	0.531338	0.571144	0.540745	0
GO:0010675	regulation of cellular carbohydrate metabolic process	0.639565	0.64164	NA	NA	NA	NA	0
GO:0010717	regulation of epithelial to mesenchymal transition	0.693828	0.783769	NA	NA	NA	NA	0
GO:0010720	positive regulation of cell development	0.629921	0.582025	0.660765	0.617661	0.574911	0.586883	0
GO:0010721	negative regulation of cell development	0.574589	0.606649	0.499664	0.547307	0.67792	0.569872	0
GO:0010769	regulation of cell morphogenesis involved in differentiation	0.605775	0.60557	0.601079	0.575264	0.591356	0.49832	0
GO:0010770	positive regulation of cell morphogenesis involved in differentiation	0.69485	0.624812	0.76359	0.671568	0.645838	0.646275	0
GO:0010771	negative regulation of cell morphogenesis involved in differentiation	0.610354	0.581183	NA	NA	NA	NA	0
GO:0010810	regulation of cell-substrate adhesion	0.631623	0.595258	0.571394	0.516304	0.576338	0.510584	0
GO:0010811	positive regulation of cell-substrate adhesion	0.737625	0.671787	0.606898	0.721287	NA	NA	0
GO:0010817	regulation of hormone levels	0.735195	0.617724	0.696236	0.6289	0.699413	0.586642	0
GO:0010821	regulation of mitochondrion organization	0.59717	0.628128	0.690423	0.548565	0.675312	0.689833	0
GO:0010822	positive regulation of mitochondrion organization	0.765154	0.631291	0.779016	0.579618	NA	NA	0
GO:0010827	regulation of glucose transport	0.671016	0.57859	0.700679	0.646762	0.812985	0.617146	0
GO:0010876	lipid localization	0.634516	0.532422	0.683215	0.590477	0.661656	0.574457	0
GO:0010906	regulation of glucose metabolic process	0.632732	0.635959	NA	NA	NA	NA	0
GO:0010921	regulation of phosphatase activity	0.669685	0.602336	NA	NA	NA	NA	0
GO:0010923	negative regulation of phosphatase activity	0.569068	0.595959	NA	NA	NA	NA	0
GO:0010927	cellular component assembly involved in morphogenesis	0.706639	0.546896	0.584911	0.652184	NA	NA	0
GO:0010941	regulation of cell death	0.579521	0.542549	0.602397	0.536985	0.625896	0.57448	0
GO:0010942	positive regulation of cell death	0.519297	0.555132	0.519193	0.557898	0.584003	0.515553	0
GO:0010948	negative regulation of cell cycle process	0.754799	0.706515	0.748583	0.638033	0.785615	0.594557	0
GO:0010950	positive regulation of endopeptidase activity	0.578192	0.534833	0.645673	0.609431	0.658917	0.53544	0
GO:0010951	negative regulation of endopeptidase activity	0.716789	0.586952	0.716546	0.713797	0.677198	0.537681	0
GO:0010952	positive regulation of peptidase activity	0.562489	0.529471	0.566982	0.593203	0.593865	0.517619	0
GO:0010955	negative regulation of protein processing	0.620901	0.527947	0.623669	0.6919	0.695499	0.549589	0
GO:0010959	regulation of metal ion transport	0.700242	0.589063	0.582055	0.574756	0.63693	0.533377	0
GO:0010965	regulation of mitotic sister chromatid separation	0.787075	0.729963	NA	NA	NA	NA	0
GO:0010970	microtubule-based transport	0.881746	0.574538	0.667773	0.696622	NA	NA	0
GO:0010975	regulation of neuron projection development	0.592683	0.538395	0.566164	0.644331	0.594279	0.641595	0
GO:0010976	positive regulation of neuron projection development	0.626605	0.604969	NA	NA	NA	NA	0
GO:0012501	programmed cell death	0.570941	0.541533	NA	NA	NA	NA	0
GO:0014031	mesenchymal cell development	0.646543	0.672456	NA	NA	NA	NA	0
GO:0014065	phosphatidylinositol 3-kinase signaling	0.590605	0.568187	NA	NA	NA	NA	0
GO:0014070	response to organic cyclic compound	0.594071	0.5631	0.561655	0.561244	0.65948	0.597457	0
GO:0014706	striated muscle tissue development	0.702137	0.541215	NA	NA	NA	NA	0
GO:0015031	protein transport	0.637794	0.569234	0.651345	0.665568	0.681887	0.591503	0
GO:0015672	monovalent inorganic cation transport	0.802184	0.529114	0.720887	0.64574	0.806997	0.564231	0
GO:0015682	ferric iron transport	0.742695	0.615035	NA	NA	NA	NA	0
GO:0015711	organic anion transport	0.687089	0.65446	0.716278	0.653643	0.701817	0.599726	0
GO:0015718	monocarboxylic acid transport	0.6042	0.569314	NA	NA	NA	NA	0
GO:0015749	monosaccharide transport	0.706617	0.547753	0.666012	0.666824	0.647623	0.589807	0
GO:0015758	glucose transport	0.6566	0.578097	0.673993	0.635731	0.759144	0.528655	0
GO:0015833	peptide transport	0.63304	0.557155	0.672893	0.655629	0.748256	0.623967	0
GO:0015849	organic acid transport	0.697757	0.591548	0.647512	0.640535	0.647204	0.578695	0
GO:0015850	organic hydroxy compound transport	0.648942	0.670298	0.629431	0.569165	NA	NA	0
GO:0015908	fatty acid transport	0.573735	0.629955	NA	NA	NA	NA	0
GO:0015909	long-chain fatty acid transport	0.59254	0.582155	NA	NA	NA	NA	0
GO:0015931	nucleobase-containing compound transport	0.771188	0.698413	0.598095	0.623843	0.82135	0.555044	0
GO:0015980	energy derivation by oxidation of organic compounds	0.856426	0.628105	0.842967	0.695185	0.885078	0.606399	1
GO:0015992	proton transport	0.892207	0.651485	0.890207	0.831734	0.869918	0.699465	0
GO:0016032	viral process	0.760485	0.667018	0.781981	0.765385	0.803149	0.650159	0
GO:0016042	lipid catabolic process	0.755624	0.538959	0.751637	0.674218	0.784797	0.608537	0
GO:0016049	cell growth	0.560367	0.53565	0.561574	0.568806	0.620796	0.565966	0
GO:0016050	vesicle organization	0.798551	0.578561	0.730774	0.635417	0.831965	0.638517	0
GO:0016051	carbohydrate biosynthetic process	0.723514	0.610965	0.62614	0.632011	0.802121	0.59876	0
GO:0016052	carbohydrate catabolic process	0.732411	0.592356	0.68642	0.602078	0.889051	0.512795	0
GO:0016053	organic acid biosynthetic process	0.724426	0.589662	0.594042	0.551114	0.624993	0.514544	0
GO:0016054	organic acid catabolic process	0.84364	0.698599	0.817571	0.650698	0.758168	0.63458	0
GO:0016055	Wnt signaling pathway	0.669885	0.660085	0.656473	0.545168	0.610694	0.587012	0
GO:0016071	mRNA metabolic process	0.852727	0.737035	0.805388	0.801467	0.820618	0.656395	0
GO:0016072	rRNA metabolic process	0.815988	0.67672	0.859015	0.81052	NA	NA	0
GO:0016101	diterpenoid metabolic process	0.827746	0.692182	0.841397	0.811314	NA	NA	0
GO:0016125	sterol metabolic process	0.719926	0.618241	0.759043	0.729608	0.751391	0.539861	0
GO:0016126	sterol biosynthetic process	0.792329	0.687417	NA	NA	NA	NA	0
GO:0016192	vesicle-mediated transport	0.712216	0.568379	NA	NA	NA	NA	0
GO:0016197	endosomal transport	0.710069	0.551417	0.675976	0.616229	0.713384	0.566266	0
GO:0016236	macroautophagy	0.709789	0.591171	NA	NA	NA	NA	0
GO:0016265	death	0.583731	0.522731	NA	NA	NA	NA	0
GO:0016310	phosphorylation	0.644771	0.51454	NA	NA	NA	NA	0
GO:0016311	dephosphorylation	0.607602	0.509021	0.549487	0.574914	0.621379	0.578016	0
GO:0016337	single organismal cell-cell adhesion	0.752909	0.620502	0.723213	0.57512	0.771515	0.673841	0
GO:0016358	dendrite development	0.654708	0.62034	NA	NA	NA	NA	0
GO:0016458	gene silencing	0.600355	0.583771	NA	NA	NA	NA	0
GO:0016477	cell migration	0.680758	0.618743	0.64413	0.613063	0.730422	0.569548	0
GO:0016482	cytoplasmic transport	0.636322	0.571567	NA	NA	0.690286	0.569786	0
GO:0016485	protein processing	0.682298	0.602561	0.664521	0.567184	0.651054	0.551033	0
GO:0016567	protein ubiquitination	0.66646	0.635515	0.679943	0.692655	0.742805	0.639558	0
GO:0016568	chromatin modification	0.708112	0.608074	0.68332	0.687554	0.771741	0.635204	0
GO:0016569	covalent chromatin modification	0.682219	0.600782	0.669952	0.651853	0.757294	0.642449	0
GO:0016570	histone modification	0.668521	0.604419	0.637348	0.632883	0.766125	0.642479	0
GO:0016571	histone methylation	0.649408	0.654149	NA	NA	NA	NA	0
GO:0016573	histone acetylation	0.716893	0.626991	0.577076	0.708775	NA	NA	0
GO:0016574	histone ubiquitination	0.732442	0.622457	NA	NA	NA	NA	0
GO:0016579	protein deubiquitination	0.574929	0.563612	0.57202	0.66952	NA	NA	0
GO:0017015	regulation of transforming growth factor beta receptor signaling pathway	0.658974	0.585572	0.630744	0.724392	NA	NA	0
GO:0017038	protein import	0.619898	0.558009	0.572574	0.532928	0.641096	0.57556	0
GO:0017148	negative regulation of translation	0.679245	0.636449	0.750319	0.684057	NA	NA	0
GO:0017157	regulation of exocytosis	0.731603	0.626493	0.802811	0.690275	NA	NA	0
GO:0018105	peptidyl-serine phosphorylation	0.585936	0.53685	0.660945	0.556644	0.733858	0.633166	0
GO:0018107	peptidyl-threonine phosphorylation	0.5681	0.573817	NA	NA	NA	NA	0
GO:0018108	peptidyl-tyrosine phosphorylation	0.578753	0.559881	0.70278	0.647577	0.68015	0.590809	0
GO:0018193	peptidyl-amino acid modification	0.613316	0.528396	0.593408	0.585936	0.641769	0.553495	0
GO:0018196	peptidyl-asparagine modification	0.83867	0.754327	0.739644	0.68925	0.851819	0.649654	0
GO:0018205	peptidyl-lysine modification	0.634091	0.61768	0.628553	0.671845	NA	NA	0
GO:0018209	peptidyl-serine modification	0.573797	0.517525	0.656459	0.567639	0.666168	0.599789	0
GO:0018210	peptidyl-threonine modification	0.649235	0.612017	NA	NA	NA	NA	0
GO:0018212	peptidyl-tyrosine modification	0.606633	0.567988	0.703166	0.623909	0.645388	0.601503	0
GO:0018279	protein N-linked glycosylation via asparagine	0.85423	0.736241	0.732554	0.667455	0.853374	0.591983	0
GO:0018393	internal peptidyl-lysine acetylation	0.710961	0.604871	0.595341	0.700869	NA	NA	0
GO:0018394	peptidyl-lysine acetylation	0.724431	0.596465	0.542682	0.704636	NA	NA	0
GO:0019058	viral life cycle	0.714784	0.688396	0.763865	0.807956	0.78728	0.703808	0
GO:0019079	viral genome replication	0.591253	0.661349	0.850391	0.760198	0.62961	0.683164	0
GO:0019080	viral gene expression	0.796757	0.763294	0.87484	0.902938	0.922488	0.783656	0
GO:0019083	viral transcription	0.822079	0.790431	0.882517	0.912921	0.958874	0.806764	0
GO:0019216	regulation of lipid metabolic process	0.715202	0.554265	0.733201	0.71303	0.628186	0.571369	0
GO:0019217	regulation of fatty acid metabolic process	0.815816	0.687707	NA	NA	NA	NA	0
GO:0019220	regulation of phosphate metabolic process	0.62312	0.536248	0.569163	0.529907	0.614156	0.538493	0
GO:0019221	cytokine-mediated signaling pathway	0.747169	0.632563	0.696563	0.737763	0.864028	0.749669	0
GO:0019318	hexose metabolic process	0.720098	0.57935	0.687502	0.664358	0.840974	0.592412	0
GO:0019319	hexose biosynthetic process	0.868922	0.622896	0.753809	0.678275	0.877092	0.574481	0
GO:0019395	fatty acid oxidation	0.85377	0.661303	0.890602	0.676732	0.871515	0.653834	1
GO:0019439	aromatic compound catabolic process	0.633729	0.533452	NA	NA	NA	NA	0
GO:0019693	ribose phosphate metabolic process	0.651998	0.545112	0.641208	0.559405	0.675565	0.562935	0
GO:0019725	cellular homeostasis	0.705923	0.543959	0.587839	0.524517	0.710795	0.568256	0
GO:0019751	polyol metabolic process	0.679858	0.541915	NA	NA	NA	NA	0
GO:0019752	carboxylic acid metabolic process	0.76415	0.57132	0.691369	0.606134	NA	NA	0
GO:0019882	antigen processing and presentation	0.829564	0.663944	0.817914	0.756209	0.895805	0.68546	1
GO:0019884	antigen processing and presentation of exogenous antigen	0.853078	0.735419	0.847182	0.79662	0.900755	0.723638	1
GO:0019886	antigen processing and presentation of exogenous peptide antigen via MHC class II	0.838479	0.64631	0.786133	0.759805	0.859584	0.662246	0
GO:0019932	second-messenger-mediated signaling	0.632739	0.650454	0.62634	0.576049	NA	NA	0
GO:0019941	modification-dependent protein catabolic process	0.714592	0.609991	0.667201	0.686323	0.760988	0.623775	0
GO:0019953	sexual reproduction	0.598692	0.567345	0.614839	0.628678	0.58469	0.536006	0
GO:0021700	developmental maturation	0.595824	0.548771	NA	NA	NA	NA	0
GO:0021762	substantia nigra development	0.734776	0.672756	0.831532	0.655027	NA	NA	0
GO:0022008	neurogenesis	0.69934	0.543524	0.669977	0.526168	0.704781	0.53532	0
GO:0022402	cell cycle process	0.694785	0.639162	0.679768	0.644245	0.758415	0.617147	0
GO:0022407	regulation of cell-cell adhesion	0.670608	0.640707	0.706322	0.711296	NA	NA	0
GO:0022411	cellular component disassembly	0.757813	0.611532	0.748902	0.746245	0.777291	0.620308	0
GO:0022414	reproductive process	0.572267	0.532814	0.59623	0.550006	0.615576	0.566398	0
GO:0022603	regulation of anatomical structure morphogenesis	0.639033	0.558124	0.625146	0.595351	0.677769	0.574495	0
GO:0022604	regulation of cell morphogenesis	0.623165	0.566707	0.551475	0.591859	0.630207	0.562455	0
GO:0022610	biological adhesion	0.739672	0.643997	0.727531	0.600777	0.807711	0.644394	0
GO:0022613	ribonucleoprotein complex biogenesis	0.788433	0.71872	0.749229	0.75754	0.817844	0.666485	0
GO:0022616	DNA strand elongation	0.947789	0.851444	0.837005	0.840727	NA	NA	0
GO:0022617	extracellular matrix disassembly	0.835057	0.783118	0.794157	0.805955	0.853549	0.693846	0
GO:0022618	ribonucleoprotein complex assembly	0.784636	0.72238	0.726647	0.718017	0.790937	0.664213	0
GO:0022898	regulation of transmembrane transporter activity	0.658526	0.616888	0.602135	0.611411	NA	NA	0
GO:0022900	electron transport chain	0.941459	0.828682	0.967118	0.840892	0.977785	0.713358	0
GO:0022904	respiratory electron transport chain	0.94618	0.821549	0.961949	0.864911	0.977233	0.734234	0
GO:0023014	signal transduction by phosphorylation	0.64251	0.510171	0.620907	0.545158	0.634473	0.532759	0
GO:0023056	positive regulation of signaling	0.579449	0.532539	0.638178	0.53383	0.650555	0.525497	0
GO:0023057	negative regulation of signaling	0.579484	0.56843	0.559031	0.568214	0.532501	0.513208	0
GO:0023061	signal release	0.649741	0.589064	0.644226	0.613113	0.684648	0.687141	0
GO:0030001	metal ion transport	0.695502	0.52594	0.636795	0.528715	0.700199	0.534475	0
GO:0030003	cellular cation homeostasis	0.679453	0.530304	0.670723	0.539322	0.67705	0.547997	0
GO:0030010	establishment of cell polarity	0.631241	0.584224	NA	NA	NA	NA	0
GO:0030029	actin filament-based process	0.686895	0.618148	0.667528	0.654047	0.786787	0.549698	0
GO:0030030	cell projection organization	0.693844	0.546845	0.681921	0.599539	0.748806	0.570391	0
GO:0030031	cell projection assembly	0.624462	0.569619	0.648444	0.621976	0.706533	0.577789	0
GO:0030032	lamellipodium assembly	0.737913	0.625803	NA	NA	NA	NA	0
GO:0030036	actin cytoskeleton organization	0.656864	0.609692	0.643439	0.599262	0.769654	0.615594	0
GO:0030041	actin filament polymerization	0.628993	0.653222	0.639181	0.657179	NA	NA	0
GO:0030048	actin filament-based movement	0.849062	0.659636	0.717678	0.653829	NA	NA	0
GO:0030071	regulation of mitotic metaphase/anaphase transition	0.786522	0.697539	NA	NA	NA	NA	0
GO:0030072	peptide hormone secretion	0.705428	0.615634	0.578701	0.614048	NA	NA	0
GO:0030073	insulin secretion	0.650715	0.544706	0.674197	0.606665	NA	NA	0
GO:0030097	hemopoiesis	0.5468	0.582076	0.585808	0.580815	0.570035	0.589633	0
GO:0030098	lymphocyte differentiation	0.583057	0.529878	NA	NA	NA	NA	0
GO:0030099	myeloid cell differentiation	0.572659	0.578319	0.547557	0.572228	0.620731	0.603454	0
GO:0030100	regulation of endocytosis	0.579504	0.605972	0.674403	0.599242	0.673281	0.621824	0
GO:0030111	regulation of Wnt signaling pathway	0.656872	0.673456	0.598393	0.574818	NA	NA	0
GO:0030155	regulation of cell adhesion	0.675877	0.5551	0.64555	0.567821	0.598081	0.56773	0
GO:0030162	regulation of proteolysis	0.548239	0.56135	0.639042	0.539246	0.593967	0.557897	0
GO:0030163	protein catabolic process	0.649035	0.572594	0.654729	0.651417	0.703548	0.589001	0
GO:0030168	platelet activation	0.765525	0.614844	0.748327	0.620157	0.71406	0.685746	0
GO:0030177	positive regulation of Wnt signaling pathway	0.67305	0.659649	NA	NA	NA	NA	0
GO:0030178	negative regulation of Wnt signaling pathway	0.603282	0.642648	NA	NA	NA	NA	0
GO:0030182	neuron differentiation	0.716543	0.545167	0.69026	0.557615	0.705437	0.572142	0
GO:0030193	regulation of blood coagulation	0.74955	0.735351	NA	NA	NA	NA	0
GO:0030198	extracellular matrix organization	0.866808	0.781573	0.840015	0.809155	0.866957	0.717808	0
GO:0030203	glycosaminoglycan metabolic process	0.768212	0.628271	0.72596	0.669016	NA	NA	0
GO:0030217	T cell differentiation	0.555636	0.598153	NA	NA	NA	NA	0
GO:0030258	lipid modification	0.680232	0.546607	0.836841	0.652957	0.819799	0.641829	0
GO:0030278	regulation of ossification	0.567476	0.590253	NA	NA	NA	NA	0
GO:0030307	positive regulation of cell growth	0.610406	0.536645	NA	NA	NA	NA	0
GO:0030308	negative regulation of cell growth	0.610447	0.509932	NA	NA	NA	NA	0
GO:0030330	DNA damage response, signal transduction by p53 class mediator	0.744907	0.637953	0.794996	0.743561	0.884588	0.642236	0
GO:0030334	regulation of cell migration	0.640302	0.623193	0.595468	0.605081	0.669307	0.571407	0
GO:0030335	positive regulation of cell migration	0.593087	0.623201	0.549652	0.64056	0.628174	0.562965	0
GO:0030336	negative regulation of cell migration	0.603208	0.606373	0.632347	0.601238	NA	NA	0
GO:0030397	membrane disassembly	0.817528	0.695489	0.792752	0.784375	NA	NA	0
GO:0030449	regulation of complement activation	0.921509	0.730918	NA	NA	NA	NA	0
GO:0030509	BMP signaling pathway	0.720204	0.703456	NA	NA	NA	NA	0
GO:0030512	negative regulation of transforming growth factor beta receptor signaling pathway	0.626037	0.634823	0.678372	0.659898	NA	NA	0
GO:0030518	intracellular steroid hormone receptor signaling pathway	0.610799	0.625152	0.643872	0.647516	0.620344	0.702632	0
GO:0030521	androgen receptor signaling pathway	0.605468	0.56538	NA	NA	NA	NA	0
GO:0030522	intracellular receptor signaling pathway	0.588947	0.561248	0.612761	0.601996	0.631535	0.628335	0
GO:0030574	collagen catabolic process	0.883232	0.806266	0.942693	0.861545	NA	NA	0
GO:0030595	leukocyte chemotaxis	0.747326	0.699927	0.700769	0.629203	NA	NA	0
GO:0030705	cytoskeleton-dependent intracellular transport	0.879566	0.622583	0.666149	0.573582	NA	NA	0
GO:0030811	regulation of nucleotide catabolic process	0.594733	0.547282	0.577131	0.560273	0.682579	0.592935	0
GO:0030813	positive regulation of nucleotide catabolic process	0.615166	0.573105	0.557357	0.534887	0.615877	0.546624	0
GO:0030832	regulation of actin filament length	0.732378	0.651018	0.589523	0.612606	0.80032	0.646181	0
GO:0030833	regulation of actin filament polymerization	0.741512	0.627126	0.660453	0.594264	NA	NA	0
GO:0030838	positive regulation of actin filament polymerization	0.76593	0.652368	0.724197	0.58339	NA	NA	0
GO:0030855	epithelial cell differentiation	0.639888	0.596745	0.670269	0.570128	0.645662	0.555228	0
GO:0030900	forebrain development	0.564414	0.640305	NA	NA	NA	NA	0
GO:0030901	midbrain development	0.744055	0.581771	0.826823	0.665728	NA	NA	0
GO:0030968	endoplasmic reticulum unfolded protein response	0.702266	0.724993	0.602732	0.595375	0.696245	0.666176	0
GO:0031023	microtubule organizing center organization	0.728184	0.679829	NA	NA	NA	NA	0
GO:0031056	regulation of histone modification	0.612106	0.565312	0.580718	0.611378	NA	NA	0
GO:0031058	positive regulation of histone modification	0.627867	0.575371	NA	NA	NA	NA	0
GO:0031098	stress-activated protein kinase signaling cascade	0.62314	0.544065	0.587581	0.588889	0.688063	0.566649	0
GO:0031109	microtubule polymerization or depolymerization	0.674928	0.684715	NA	NA	NA	NA	0
GO:0031123	RNA 3'-end processing	0.795205	0.613722	0.652445	0.614301	0.689792	0.608166	0
GO:0031124	mRNA 3'-end processing	0.817521	0.601569	0.659061	0.603062	0.742782	0.58682	0
GO:0031145	anaphase-promoting complex-dependent proteasomal ubiquitin-dependent protein catabolic process	0.866119	0.729474	0.851468	0.781879	0.91696	0.672303	1
GO:0031175	neuron projection development	0.716502	0.53998	0.70049	0.540034	0.724782	0.557453	0
GO:0031294	lymphocyte costimulation	0.86209	0.660008	0.890495	0.655474	NA	NA	0
GO:0031295	T cell costimulation	0.865622	0.698425	0.908758	0.73402	NA	NA	0
GO:0031327	negative regulation of cellular biosynthetic process	0.619501	0.564147	0.619837	0.563578	0.625901	0.565621	0
GO:0031328	positive regulation of cellular biosynthetic process	0.60501	0.564668	0.568923	0.560166	0.628226	0.541881	0
GO:0031329	regulation of cellular catabolic process	0.56972	0.524558	0.549807	0.512712	0.583978	0.590828	0
GO:0031330	negative regulation of cellular catabolic process	0.566716	0.555642	0.538267	0.59168	0.635774	0.613552	0
GO:0031331	positive regulation of cellular catabolic process	0.570588	0.543416	0.560294	0.52819	0.574303	0.54039	0
GO:0031333	negative regulation of protein complex assembly	0.65196	0.612993	0.546041	0.557778	NA	NA	0
GO:0031334	positive regulation of protein complex assembly	0.621034	0.592893	0.528574	0.546506	0.616654	0.64108	0
GO:0031344	regulation of cell projection organization	0.680236	0.526686	0.584612	0.605645	0.616291	0.557769	0
GO:0031346	positive regulation of cell projection organization	0.712127	0.541173	0.597068	0.639684	0.702971	0.681133	0
GO:0031347	regulation of defense response	0.70085	0.540063	0.70286	0.585572	0.729483	0.619433	0
GO:0031348	negative regulation of defense response	0.617544	0.63832	NA	NA	NA	NA	0
GO:0031349	positive regulation of defense response	0.647252	0.562394	0.724791	0.641776	0.703895	0.557186	0
GO:0031396	regulation of protein ubiquitination	0.696167	0.649328	0.768604	0.772656	0.733498	0.649229	0
GO:0031397	negative regulation of protein ubiquitination	0.799835	0.709898	0.83509	0.717522	0.775334	0.644599	0
GO:0031398	positive regulation of protein ubiquitination	0.749722	0.722135	0.83085	0.763669	0.86123	0.651286	0
GO:0031399	regulation of protein modification process	0.622825	0.539869	0.615754	0.544899	0.685604	0.55397	0
GO:0031400	negative regulation of protein modification process	0.633468	0.598132	0.623069	0.612762	0.69136	0.636125	0
GO:0031401	positive regulation of protein modification process	0.648356	0.551633	0.609951	0.577361	0.716818	0.572922	0
GO:0031497	chromatin assembly	0.677774	0.626692	NA	NA	NA	NA	0
GO:0031532	actin cytoskeleton reorganization	0.688166	0.615406	NA	NA	NA	NA	0
GO:0031570	DNA integrity checkpoint	0.805117	0.734537	0.790919	0.730306	0.834035	0.644735	0
GO:0031571	mitotic G1 DNA damage checkpoint	0.820416	0.798737	0.859383	0.804067	0.875328	0.649302	0
GO:0031577	spindle checkpoint	0.822315	0.631167	NA	NA	NA	NA	0
GO:0031589	cell-substrate adhesion	0.705721	0.614978	0.731453	0.579258	0.776849	0.542445	0
GO:0031638	zymogen activation	0.624515	0.56636	0.616351	0.589854	0.669245	0.56537	0
GO:0031647	regulation of protein stability	0.521102	0.537444	0.627278	0.600319	0.582403	0.600145	0
GO:0031667	response to nutrient levels	0.592651	0.568093	0.564503	0.554254	NA	NA	0
GO:0031668	cellular response to extracellular stimulus	0.64867	0.642831	0.651993	0.58557	NA	NA	0
GO:0031669	cellular response to nutrient levels	0.624808	0.619078	0.571036	0.610937	NA	NA	0
GO:0031929	TOR signaling	0.626357	0.585838	NA	NA	NA	NA	0
GO:0032006	regulation of TOR signaling	0.631173	0.679885	NA	NA	NA	NA	0
GO:0032069	regulation of nuclease activity	0.654204	0.65311	0.651354	0.570573	0.651728	0.563157	0
GO:0032075	positive regulation of nuclease activity	0.713191	0.761963	0.666615	0.532847	0.71781	0.665274	0
GO:0032101	regulation of response to external stimulus	0.698042	0.622976	0.632388	0.532581	0.671971	0.612965	0
GO:0032102	negative regulation of response to external stimulus	0.718998	0.587816	0.654098	0.566882	0.696017	0.633598	0
GO:0032103	positive regulation of response to external stimulus	0.576994	0.565983	0.670689	0.616452	0.669432	0.673185	0
GO:0032147	activation of protein kinase activity	0.638622	0.554342	0.630622	0.578642	0.723264	0.678447	0
GO:0032200	telomere organization	0.810992	0.64592	0.732315	0.626047	0.790108	0.597299	0
GO:0032231	regulation of actin filament bundle assembly	0.672553	0.668908	NA	NA	NA	NA	0
GO:0032259	methylation	0.655167	0.6312	0.56441	0.66907	0.765077	0.622732	0
GO:0032269	negative regulation of cellular protein metabolic process	0.611659	0.545441	0.655595	0.599185	0.66382	0.573697	0
GO:0032270	positive regulation of cellular protein metabolic process	0.597163	0.545073	0.628916	0.544872	0.662616	0.579014	0
GO:0032271	regulation of protein polymerization	0.621726	0.554794	0.64491	0.565938	0.729828	0.620015	0
GO:0032273	positive regulation of protein polymerization	0.644325	0.61706	0.698819	0.655082	NA	NA	0
GO:0032318	regulation of Ras GTPase activity	0.61709	0.574259	0.587297	0.62819	NA	NA	0
GO:0032319	regulation of Rho GTPase activity	0.626348	0.567828	0.607538	0.739403	NA	NA	0
GO:0032320	positive regulation of Ras GTPase activity	0.566989	0.612067	0.652957	0.626572	NA	NA	0
GO:0032321	positive regulation of Rho GTPase activity	0.647626	0.652355	NA	NA	NA	NA	0
GO:0032386	regulation of intracellular transport	0.556904	0.561659	0.560022	0.561423	0.611105	0.543224	0
GO:0032387	negative regulation of intracellular transport	0.590445	0.680348	0.588721	0.677185	NA	NA	0
GO:0032388	positive regulation of intracellular transport	0.640066	0.557212	0.560681	0.532384	0.647898	0.585133	0
GO:0032392	DNA geometric change	0.747961	0.748723	NA	NA	NA	NA	0
GO:0032409	regulation of transporter activity	0.666008	0.561361	0.527527	0.556188	0.705205	0.634742	0
GO:0032412	regulation of ion transmembrane transporter activity	0.660599	0.644529	0.583362	0.631688	NA	NA	0
GO:0032434	regulation of proteasomal ubiquitin-dependent protein catabolic process	0.644924	0.528401	0.637083	0.543822	0.647215	0.536708	0
GO:0032435	negative regulation of proteasomal ubiquitin-dependent protein catabolic process	0.804666	0.631592	NA	NA	NA	NA	0
GO:0032446	protein modification by small protein conjugation	0.671544	0.636434	0.721304	0.68829	0.700599	0.62628	0
GO:0032479	regulation of type I interferon production	0.66491	0.623788	0.614158	0.581	0.668139	0.608875	0
GO:0032481	positive regulation of type I interferon production	0.665062	0.60846	0.635253	0.647117	NA	NA	0
GO:0032496	response to lipopolysaccharide	0.604986	0.514027	NA	NA	NA	NA	0
GO:0032504	multicellular organism reproduction	0.602982	0.549197	0.587915	0.642932	0.545897	0.54696	0
GO:0032507	maintenance of protein location in cell	0.589688	0.541953	0.585903	0.578051	0.630172	0.61131	0
GO:0032508	DNA duplex unwinding	0.807643	0.732272	NA	NA	NA	NA	0
GO:0032535	regulation of cellular component size	0.655342	0.576368	0.604353	0.617812	0.847158	0.548211	0
GO:0032606	type I interferon production	0.672087	0.588897	0.638966	0.543879	0.628938	0.592795	0
GO:0032784	regulation of DNA-templated transcription, elongation	0.792858	0.67964	NA	NA	NA	NA	0
GO:0032787	monocarboxylic acid metabolic process	0.727897	0.552997	0.700584	0.6298	0.750529	0.598562	0
GO:0032844	regulation of homeostatic process	0.620859	0.577601	0.61083	0.582194	0.575245	0.598757	0
GO:0032845	negative regulation of homeostatic process	0.583961	0.562558	0.559118	0.657326	NA	NA	0
GO:0032868	response to insulin	0.63375	0.531645	0.693394	0.6107	0.74809	0.523983	0
GO:0032869	cellular response to insulin stimulus	0.624806	0.568818	0.726254	0.600514	0.772673	0.525887	0
GO:0032870	cellular response to hormone stimulus	0.628026	0.539004	0.73063	0.580909	0.784521	0.530486	0
GO:0032872	regulation of stress-activated MAPK cascade	0.579766	0.548033	0.586764	0.583637	NA	NA	0
GO:0032874	positive regulation of stress-activated MAPK cascade	0.516461	0.559018	NA	NA	NA	NA	0
GO:0032879	regulation of localization	0.640636	0.540277	NA	NA	NA	NA	0
GO:0032880	regulation of protein localization	0.610213	0.524958	0.555821	0.506302	0.60681	0.563183	0
GO:0032886	regulation of microtubule-based process	0.604023	0.630156	0.634918	0.559072	NA	NA	0
GO:0032940	secretion by cell	0.673631	0.514038	0.69878	0.537273	0.669398	0.603912	0
GO:0032943	mononuclear cell proliferation	0.627898	0.582916	NA	NA	NA	NA	0
GO:0032944	regulation of mononuclear cell proliferation	0.623458	0.551198	NA	NA	NA	NA	0
GO:0032956	regulation of actin cytoskeleton organization	0.642528	0.619246	0.670848	0.58948	0.767885	0.559658	0
GO:0032963	collagen metabolic process	0.857553	0.800799	0.873038	0.862879	NA	NA	0
GO:0032970	regulation of actin filament-based process	0.629905	0.5714	0.670639	0.62075	0.78081	0.52363	0
GO:0032984	macromolecular complex disassembly	0.745853	0.685427	0.809282	0.840666	0.843736	0.756565	0
GO:0032989	cellular component morphogenesis	0.68865	0.568219	0.673396	0.575069	0.704606	0.565883	0
GO:0032990	cell part morphogenesis	0.721548	0.533994	0.658349	0.571001	0.756937	0.57311	0
GO:0033013	tetrapyrrole metabolic process	0.552903	0.605611	NA	NA	NA	NA	0
GO:0033043	regulation of organelle organization	0.59923	0.541666	0.558017	0.602264	0.646385	0.535967	0
GO:0033044	regulation of chromosome organization	0.616797	0.585991	0.604195	0.607521	0.5886	0.666271	0
GO:0033045	regulation of sister chromatid segregation	0.796039	0.700954	NA	NA	NA	NA	0
GO:0033046	negative regulation of sister chromatid segregation	0.867252	0.716533	NA	NA	NA	NA	0
GO:0033047	regulation of mitotic sister chromatid segregation	0.765686	0.5805	NA	NA	NA	NA	0
GO:0033048	negative regulation of mitotic sister chromatid segregation	0.872692	0.63647	NA	NA	NA	NA	0
GO:0033121	regulation of purine nucleotide catabolic process	0.595076	0.556036	0.592563	0.546183	0.628621	0.579439	0
GO:0033123	positive regulation of purine nucleotide catabolic process	0.605652	0.56349	0.599145	0.53296	0.644066	0.600724	0
GO:0033124	regulation of GTP catabolic process	0.615554	0.566585	0.627385	0.581407	0.64574	0.628929	0
GO:0033126	positive regulation of GTP catabolic process	0.652343	0.591286	0.532448	0.565927	0.627551	0.575241	0
GO:0033135	regulation of peptidyl-serine phosphorylation	0.684394	0.568666	NA	NA	NA	NA	0
GO:0033138	positive regulation of peptidyl-serine phosphorylation	0.651313	0.588382	NA	NA	NA	NA	0
GO:0033143	regulation of intracellular steroid hormone receptor signaling pathway	0.56514	0.529448	NA	NA	NA	NA	0
GO:0033157	regulation of intracellular protein transport	0.6119	0.545191	0.565176	0.664657	0.569288	0.594653	0
GO:0033238	regulation of cellular amine metabolic process	0.831355	0.782	0.826488	0.863239	0.906332	0.715798	0
GO:0033365	protein localization to organelle	0.67379	0.605749	0.718321	0.719382	0.733721	0.591693	0
GO:0033500	carbohydrate homeostasis	0.600675	0.552411	NA	NA	NA	NA	0
GO:0033554	cellular response to stress	0.593411	0.580189	NA	NA	NA	NA	0
GO:0033559	unsaturated fatty acid metabolic process	0.634638	0.645041	0.565418	0.509646	NA	NA	0
GO:0033572	transferrin transport	0.740037	0.641143	NA	NA	NA	NA	0
GO:0033673	negative regulation of kinase activity	0.53253	0.590582	0.595639	0.538339	0.627819	0.661912	0
GO:0033674	positive regulation of kinase activity	0.610353	0.53863	0.622226	0.532503	0.708608	0.558213	0
GO:0033692	cellular polysaccharide biosynthetic process	0.681107	0.669502	NA	NA	NA	NA	0
GO:0033993	response to lipid	0.640199	0.555165	0.605676	0.600123	0.580218	0.597145	0
GO:0034097	response to cytokine	0.685107	0.622913	0.661358	0.69877	0.794473	0.697491	0
GO:0034109	homotypic cell-cell adhesion	0.675413	0.661696	0.686592	0.551346	NA	NA	0
GO:0034134	toll-like receptor 2 signaling pathway	0.657303	0.639622	0.78805	0.591096	NA	NA	0
GO:0034138	toll-like receptor 3 signaling pathway	0.676513	0.612011	0.698302	0.52179	NA	NA	0
GO:0034142	toll-like receptor 4 signaling pathway	0.661232	0.576287	0.762995	0.580521	0.758129	0.6678	0
GO:0034146	toll-like receptor 5 signaling pathway	0.656668	0.616457	0.758499	0.570919	NA	NA	0
GO:0034162	toll-like receptor 9 signaling pathway	0.718063	0.587282	0.711215	0.593975	NA	NA	0
GO:0034166	toll-like receptor 10 signaling pathway	0.664418	0.629675	0.722087	0.509162	NA	NA	0
GO:0034220	ion transmembrane transport	0.679105	0.56117	0.690673	0.560518	0.789712	0.527593	0
GO:0034329	cell junction assembly	0.813096	0.618412	0.73754	0.584347	0.795049	0.589591	0
GO:0034330	cell junction organization	0.796655	0.589091	0.710317	0.628052	0.800722	0.582617	0
GO:0034332	adherens junction organization	0.741527	0.604358	0.704844	0.623474	0.642968	0.563691	0
GO:0034333	adherens junction assembly	0.713697	0.530523	0.676546	0.622861	NA	NA	0
GO:0034340	response to type I interferon	0.79112	0.898422	0.841674	0.886367	0.91968	0.938501	0
GO:0034341	response to interferon-gamma	0.773675	0.757204	0.853074	0.822154	0.742256	0.734861	0
GO:0034440	lipid oxidation	0.835317	0.563065	0.876794	0.671492	0.848091	0.63315	1
GO:0034446	substrate adhesion-dependent cell spreading	0.744906	0.626285	0.775998	0.534858	NA	NA	0
GO:0034470	ncRNA processing	0.813096	0.689311	0.758112	0.746143	0.868716	0.653806	0
GO:0034504	protein localization to nucleus	0.587597	0.548315	0.642449	0.61248	0.608557	0.5826	0
GO:0034599	cellular response to oxidative stress	0.580594	0.535966	0.596487	0.573369	0.606171	0.540537	0
GO:0034612	response to tumor necrosis factor	0.568735	0.654079	NA	NA	NA	NA	0
GO:0034613	cellular protein localization	0.657476	0.580167	NA	NA	NA	NA	0
GO:0034614	cellular response to reactive oxygen species	0.631192	0.655939	0.661779	0.578681	NA	NA	0
GO:0034620	cellular response to unfolded protein	0.726026	0.695419	0.612448	0.593688	0.717819	0.634579	0
GO:0034622	cellular macromolecular complex assembly	0.623806	0.592366	0.564541	0.585951	0.642454	0.575012	0
GO:0034637	cellular carbohydrate biosynthetic process	0.662733	0.675649	NA	NA	NA	NA	0
GO:0034655	nucleobase-containing compound catabolic process	0.635528	0.573353	NA	NA	NA	NA	0
GO:0034660	ncRNA metabolic process	0.793575	0.726448	0.710958	0.759067	0.822011	0.683836	0
GO:0034728	nucleosome organization	0.830458	0.604452	0.798551	0.669258	0.918572	0.713535	0
GO:0034762	regulation of transmembrane transport	0.650419	0.638433	0.624959	0.596639	0.673803	0.574365	0
GO:0034765	regulation of ion transmembrane transport	0.64836	0.621231	0.567357	0.537609	0.711727	0.559745	0
GO:0034968	histone lysine methylation	0.657565	0.719667	NA	NA	NA	NA	0
GO:0034976	response to endoplasmic reticulum stress	0.772743	0.692313	0.573857	0.602514	0.748432	0.687448	0
GO:0035023	regulation of Rho protein signal transduction	0.668409	0.541171	0.624894	0.725409	NA	NA	0
GO:0035239	tube morphogenesis	0.790146	0.709227	0.698149	0.7491	0.799784	0.485605	0
GO:0035295	tube development	0.769721	0.689402	0.750823	0.691049	0.749409	0.668654	0
GO:0035303	regulation of dephosphorylation	0.610695	0.588632	0.586346	0.611128	NA	NA	0
GO:0035305	negative regulation of dephosphorylation	0.608162	0.585402	NA	NA	NA	NA	0
GO:0035335	peptidyl-tyrosine dephosphorylation	0.650372	0.646521	NA	NA	NA	NA	0
GO:0035383	thioester metabolic process	0.891723	0.560264	0.864714	0.588335	NA	NA	0
GO:0035384	thioester biosynthetic process	0.876794	0.643894	NA	NA	NA	NA	0
GO:0035601	protein deacylation	0.706825	0.620185	NA	NA	NA	NA	0
GO:0035637	multicellular organismal signaling	0.786636	0.618621	0.841183	0.722552	NA	NA	0
GO:0035666	TRIF-dependent toll-like receptor signaling pathway	0.692288	0.596049	0.749713	0.510725	NA	NA	0
GO:0035725	sodium ion transmembrane transport	0.756488	0.594376	NA	NA	NA	NA	0
GO:0035794	positive regulation of mitochondrial membrane permeability	0.566848	0.596499	NA	NA	NA	NA	0
GO:0035821	modification of morphology or physiology of other organism	0.63461	0.551749	NA	NA	NA	NA	0
GO:0035872	nucleotide-binding domain, leucine rich repeat containing receptor signaling pathway	0.629258	0.567993	NA	NA	NA	NA	0
GO:0035966	response to topologically incorrect protein	0.640166	0.699251	0.616439	0.548841	0.757237	0.652767	0
GO:0035967	cellular response to topologically incorrect protein	0.681495	0.674015	0.576855	0.582588	0.70488	0.63873	0
GO:0035987	endodermal cell differentiation	0.806817	0.734428	NA	NA	NA	NA	0
GO:0036260	RNA capping	0.875136	0.666833	NA	NA	NA	NA	0
GO:0036293	response to decreased oxygen levels	0.605376	0.584695	0.646948	0.585797	0.631595	0.589974	0
GO:0036294	cellular response to decreased oxygen levels	0.563947	0.564349	0.707394	0.539162	NA	NA	0
GO:0036473	cell death in response to oxidative stress	0.620931	0.632806	NA	NA	NA	NA	0
GO:0038093	Fc receptor signaling pathway	0.65199	0.617485	0.75222	0.635686	0.82269	0.591859	0
GO:0038094	Fc-gamma receptor signaling pathway	0.737127	0.590921	0.66628	0.574092	0.855104	0.523676	0
GO:0038095	Fc-epsilon receptor signaling pathway	0.619172	0.565586	0.831734	0.594267	0.794223	0.563489	0
GO:0038096	Fc-gamma receptor signaling pathway involved in phagocytosis	0.756867	0.636892	0.708898	0.593838	0.824004	0.586983	0
GO:0038123	toll-like receptor TLR1:TLR2 signaling pathway	0.633116	0.603259	0.718146	0.596982	NA	NA	0
GO:0038124	toll-like receptor TLR6:TLR2 signaling pathway	0.655912	0.585335	0.691782	0.622644	NA	NA	0
GO:0038127	ERBB signaling pathway	0.629814	0.574562	0.59811	0.58627	0.729631	0.597591	0
GO:0038179	neurotrophin signaling pathway	0.645202	0.538216	0.628764	0.554414	0.721332	0.598198	0
GO:0040007	growth	0.577031	0.521254	0.571232	0.546601	0.631393	0.581432	0
GO:0040008	regulation of growth	0.633019	0.53422	0.604392	0.553056	0.577189	0.570367	0
GO:0040011	locomotion	0.684951	0.599403	0.678842	0.642429	0.708483	0.553827	0
GO:0040012	regulation of locomotion	0.618901	0.604114	0.616128	0.623956	0.673003	0.562548	0
GO:0040013	negative regulation of locomotion	0.585521	0.585554	0.645098	0.599618	0.695704	0.625132	0
GO:0040017	positive regulation of locomotion	0.624082	0.550875	0.549004	0.640522	0.592547	0.579915	0
GO:0040029	regulation of gene expression, epigenetic	0.572761	0.524059	0.661037	0.646475	NA	NA	0
GO:0042058	regulation of epidermal growth factor receptor signaling pathway	0.586254	0.636891	0.640657	0.587083	NA	NA	0
GO:0042059	negative regulation of epidermal growth factor receptor signaling pathway	0.716064	0.574096	NA	NA	NA	NA	0
GO:0042060	wound healing	0.760121	0.62217	0.677391	0.61274	0.727786	0.597758	0
GO:0042063	gliogenesis	0.681638	0.616475	NA	NA	NA	NA	0
GO:0042098	T cell proliferation	0.63192	0.640389	NA	NA	NA	NA	0
GO:0042110	T cell activation	0.647453	0.60145	0.728366	0.600926	0.680899	0.610389	0
GO:0042113	B cell activation	0.635717	0.621594	NA	NA	NA	NA	0
GO:0042127	regulation of cell proliferation	0.5946	0.547405	0.548291	0.549641	0.566326	0.538458	0
GO:0042129	regulation of T cell proliferation	0.622582	0.628924	NA	NA	NA	NA	0
GO:0042147	retrograde transport, endosome to Golgi	0.745954	0.546029	0.675866	0.640979	NA	NA	0
GO:0042157	lipoprotein metabolic process	0.679175	0.65356	0.677622	0.609945	NA	NA	0
GO:0042176	regulation of protein catabolic process	0.604931	0.58824	0.551736	0.540722	0.611805	0.565658	0
GO:0042177	negative regulation of protein catabolic process	0.751264	0.614022	NA	NA	NA	NA	0
GO:0042180	cellular ketone metabolic process	0.832352	0.640308	0.759074	0.749078	0.876858	0.707714	0
GO:0042254	ribosome biogenesis	0.77107	0.661677	0.787468	0.792676	0.850019	0.774125	0
GO:0042278	purine nucleoside metabolic process	0.646392	0.545209	0.660271	0.544218	0.642001	0.580763	0
GO:0042306	regulation of protein import into nucleus	0.654812	0.578133	0.57321	0.547734	0.556139	0.59015	0
GO:0042307	positive regulation of protein import into nucleus	0.63693	0.622835	NA	NA	NA	NA	0
GO:0042325	regulation of phosphorylation	0.614629	0.544443	0.594979	0.527118	0.640754	0.519111	0
GO:0042326	negative regulation of phosphorylation	0.563603	0.563867	0.537965	0.568283	0.602347	0.535357	0
GO:0042327	positive regulation of phosphorylation	0.624503	0.518889	0.64114	0.544231	0.695065	0.539378	0
GO:0042330	taxis	0.709541	0.582334	0.741029	0.596205	0.77234	0.54648	0
GO:0042384	cilium assembly	0.698473	0.611397	NA	NA	NA	NA	0
GO:0042391	regulation of membrane potential	0.687997	0.565642	0.684275	0.576518	0.739428	0.563277	0
GO:0042439	ethanolamine-containing compound metabolic process	0.685903	0.654978	NA	NA	NA	NA	0
GO:0042440	pigment metabolic process	0.524815	0.562743	NA	NA	NA	NA	0
GO:0042445	hormone metabolic process	0.707093	0.712366	0.751743	0.690257	NA	NA	0
GO:0042451	purine nucleoside biosynthetic process	0.773006	0.643918	0.773276	0.627442	0.771836	0.605141	0
GO:0042454	ribonucleoside catabolic process	0.64654	0.539895	0.636152	0.541062	0.648937	0.546453	0
GO:0042455	ribonucleoside biosynthetic process	0.779606	0.570169	0.700315	0.624682	0.803753	0.634014	0
GO:0042493	response to drug	0.647575	0.602927	0.548789	0.586901	NA	NA	0
GO:0042542	response to hydrogen peroxide	0.606106	0.615155	NA	NA	NA	NA	0
GO:0042590	antigen processing and presentation of exogenous peptide antigen via MHC class I	0.888887	0.831735	0.910171	0.820769	0.940352	0.769898	0
GO:0042592	homeostatic process	0.645556	0.527625	0.585365	0.537269	0.662948	0.543886	0
GO:0042593	glucose homeostasis	0.560819	0.593468	NA	NA	NA	NA	0
GO:0042594	response to starvation	0.608495	0.554418	0.580182	0.609095	NA	NA	0
GO:0042692	muscle cell differentiation	0.599373	0.602061	0.582958	0.53802	NA	NA	0
GO:0042742	defense response to bacterium	0.684735	0.675614	0.811691	0.65427	NA	NA	0
GO:0042770	signal transduction in response to DNA damage	0.707941	0.655477	0.781371	0.727146	0.870812	0.602245	0
GO:0042773	ATP synthesis coupled electron transport	0.917121	0.810453	0.953195	0.812943	NA	NA	0
GO:0042775	mitochondrial ATP synthesis coupled electron transport	0.908774	0.792402	0.949697	0.817457	NA	NA	0
GO:0042787	protein ubiquitination involved in ubiquitin-dependent protein catabolic process	0.680136	0.644255	0.586003	0.638199	NA	NA	0
GO:0042886	amide transport	0.647831	0.598988	0.695959	0.681598	0.744191	0.619269	0
GO:0042981	regulation of apoptotic process	0.586072	0.532659	0.575446	0.541997	0.641541	0.567492	0
GO:0042990	regulation of transcription factor import into nucleus	0.56522	0.591542	NA	NA	NA	NA	0
GO:0042991	transcription factor import into nucleus	0.546648	0.61594	NA	NA	NA	NA	0
GO:0043009	chordate embryonic development	0.718513	0.666514	NA	NA	NA	NA	0
GO:0043010	camera-type eye development	0.70843	0.607995	NA	NA	NA	NA	0
GO:0043038	amino acid activation	0.814318	0.720641	0.770054	0.702664	0.852967	0.700486	0
GO:0043039	tRNA aminoacylation	0.833032	0.682739	0.766521	0.701474	0.855433	0.668113	0
GO:0043044	ATP-dependent chromatin remodeling	0.846381	0.594833	0.793268	0.624518	NA	NA	0
GO:0043062	extracellular structure organization	0.866619	0.770524	0.838871	0.816411	0.869613	0.723074	0
GO:0043065	positive regulation of apoptotic process	0.544717	0.525739	0.542685	0.552489	0.592737	0.534862	0
GO:0043066	negative regulation of apoptotic process	0.597349	0.570998	0.627548	0.584683	0.638266	0.620669	0
GO:0043067	regulation of programmed cell death	0.577772	0.519001	0.586342	0.540716	0.64958	0.569584	0
GO:0043068	positive regulation of programmed cell death	0.554238	0.558171	0.543883	0.516167	0.596068	0.556565	0
GO:0043069	negative regulation of programmed cell death	0.589934	0.55427	0.607459	0.526538	0.628964	0.594847	0
GO:0043085	positive regulation of catalytic activity	0.63275	0.533496	0.606438	0.526326	0.688412	0.565006	0
GO:0043086	negative regulation of catalytic activity	0.63498	0.595819	0.657336	0.61108	0.676211	0.556806	0
GO:0043087	regulation of GTPase activity	0.600137	0.565745	0.579867	0.57202	0.658872	0.580636	0
GO:0043094	cellular metabolic compound salvage	0.615004	0.614874	NA	NA	NA	NA	0
GO:0043112	receptor metabolic process	0.58591	0.535437	0.586268	0.688213	NA	NA	0
GO:0043122	regulation of I-kappaB kinase/NF-kappaB signaling	0.567928	0.579606	0.567741	0.548464	0.552005	0.588446	0
GO:0043123	positive regulation of I-kappaB kinase/NF-kappaB signaling	0.558355	0.576683	0.637902	0.590608	0.6534	0.579499	0
GO:0043149	stress fiber assembly	0.804546	0.644575	0.628359	0.591039	NA	NA	0
GO:0043154	negative regulation of cysteine-type endopeptidase activity involved in apoptotic process	0.590717	0.577866	NA	NA	NA	NA	0
GO:0043161	proteasome-mediated ubiquitin-dependent protein catabolic process	0.685202	0.627257	0.697955	0.668164	0.771815	0.659562	0
GO:0043207	response to external biotic stimulus	0.67666	0.594682	0.600983	0.56499	0.604273	0.59561	0
GO:0043241	protein complex disassembly	0.767273	0.662114	0.821634	0.870934	0.841543	0.76928	0
GO:0043244	regulation of protein complex disassembly	0.562676	0.570019	NA	NA	NA	NA	0
GO:0043254	regulation of protein complex assembly	0.554489	0.579079	0.556343	0.586138	0.589147	0.588855	0
GO:0043269	regulation of ion transport	0.664458	0.542198	0.570822	0.585467	0.653639	0.607029	0
GO:0043270	positive regulation of ion transport	0.603755	0.608299	0.65074	0.619139	NA	NA	0
GO:0043271	negative regulation of ion transport	0.563581	0.592592	NA	NA	NA	NA	0
GO:0043280	positive regulation of cysteine-type endopeptidase activity involved in apoptotic process	0.59389	0.564416	0.548801	0.626399	NA	NA	0
GO:0043281	regulation of cysteine-type endopeptidase activity involved in apoptotic process	0.53486	0.55366	0.573832	0.541359	0.564339	0.510697	0
GO:0043297	apical junction assembly	0.835306	0.67308	NA	NA	NA	NA	0
GO:0043393	regulation of protein binding	0.543992	0.613958	0.621974	0.624253	0.614925	0.636693	0
GO:0043405	regulation of MAP kinase activity	0.583969	0.585541	0.67249	0.534961	0.621969	0.536512	0
GO:0043406	positive regulation of MAP kinase activity	0.617866	0.520085	0.627445	0.627991	NA	NA	0
GO:0043408	regulation of MAPK cascade	0.584317	0.531832	0.643689	0.541123	0.627806	0.582624	0
GO:0043409	negative regulation of MAPK cascade	0.558	0.530169	0.63146	0.607745	NA	NA	0
GO:0043410	positive regulation of MAPK cascade	0.591585	0.536943	0.654649	0.531504	0.642455	0.65032	0
GO:0043413	macromolecule glycosylation	0.818536	0.66894	0.750206	0.664785	0.78344	0.564824	0
GO:0043414	macromolecule methylation	0.672643	0.664864	0.577304	0.628916	NA	NA	0
GO:0043433	negative regulation of sequence-specific DNA binding transcription factor activity	0.622456	0.581143	NA	NA	NA	NA	0
GO:0043434	response to peptide hormone	0.62367	0.524606	0.720178	0.615296	0.766574	0.533995	0
GO:0043436	oxoacid metabolic process	0.76206	0.580245	NA	NA	NA	NA	0
GO:0043467	regulation of generation of precursor metabolites and energy	0.598297	0.640988	NA	NA	NA	NA	0
GO:0043473	pigmentation	0.679625	0.553946	NA	NA	NA	NA	0
GO:0043484	regulation of RNA splicing	0.853374	0.648599	0.757365	0.644683	NA	NA	0
GO:0043487	regulation of RNA stability	0.793248	0.763561	NA	NA	NA	NA	0
GO:0043488	regulation of mRNA stability	0.774085	0.747748	NA	NA	NA	NA	0
GO:0043491	protein kinase B signaling	0.591061	0.593079	NA	NA	NA	NA	0
GO:0043506	regulation of JUN kinase activity	0.557399	0.636523	NA	NA	NA	NA	0
GO:0043507	positive regulation of JUN kinase activity	0.67677	0.632443	NA	NA	NA	NA	0
GO:0043523	regulation of neuron apoptotic process	0.580947	0.607214	NA	NA	NA	NA	0
GO:0043534	blood vessel endothelial cell migration	0.649803	0.567112	NA	NA	NA	NA	0
GO:0043542	endothelial cell migration	0.631598	0.546359	0.686039	0.666373	NA	NA	0
GO:0043543	protein acylation	0.663314	0.590293	0.625196	0.628146	0.670199	0.591064	0
GO:0043547	positive regulation of GTPase activity	0.619774	0.593161	0.567063	0.539809	0.672685	0.564635	0
GO:0043549	regulation of kinase activity	0.561549	0.569453	0.602234	0.510606	0.665828	0.537887	0
GO:0043588	skin development	0.699746	0.62655	0.726617	0.657152	0.884405	0.665618	0
GO:0043603	cellular amide metabolic process	0.645593	0.58832	0.671771	0.579887	0.700955	0.51774	0
GO:0043623	cellular protein complex assembly	0.636293	0.519484	0.589964	0.547506	0.649654	0.596048	0
GO:0043624	cellular protein complex disassembly	0.764203	0.663225	0.824343	0.876663	0.848639	0.746296	0
GO:0043627	response to estrogen	0.620823	0.622683	NA	NA	NA	NA	0
GO:0043631	RNA polyadenylation	0.867412	0.632138	NA	NA	NA	NA	0
GO:0043632	modification-dependent macromolecule catabolic process	0.70583	0.606511	0.659714	0.660368	0.728521	0.63463	0
GO:0043647	inositol phosphate metabolic process	0.568284	0.59789	NA	NA	NA	NA	0
GO:0043648	dicarboxylic acid metabolic process	0.743195	0.579294	NA	NA	NA	NA	0
GO:0043687	post-translational protein modification	0.822506	0.669465	0.69031	0.611507	0.771393	0.566215	0
GO:0043900	regulation of multi-organism process	0.664804	0.602557	0.603999	0.610411	0.637515	0.624777	0
GO:0043901	negative regulation of multi-organism process	0.696578	0.708127	0.731374	0.61521	NA	NA	0
GO:0043902	positive regulation of multi-organism process	0.612741	0.581034	0.733703	0.617857	0.681508	0.605762	0
GO:0043903	regulation of symbiosis, encompassing mutualism through parasitism	0.673663	0.640007	0.689094	0.66176	0.679943	0.652229	0
GO:0043928	exonucleolytic nuclear-transcribed mRNA catabolic process involved in deadenylation-dependent decay	0.918381	0.681907	NA	NA	NA	NA	0
GO:0043966	histone H3 acetylation	0.795509	0.63367	NA	NA	NA	NA	0
GO:0043967	histone H4 acetylation	0.690743	0.559913	NA	NA	NA	NA	0
GO:0044033	multi-organism metabolic process	0.827232	0.709831	0.858776	0.904785	0.938471	0.802625	0
GO:0044042	glucan metabolic process	0.681215	0.625264	NA	NA	NA	NA	0
GO:0044057	regulation of system process	0.728815	0.615307	0.707356	0.649801	0.754534	0.643484	0
GO:0044087	regulation of cellular component biogenesis	0.581863	0.562495	0.579557	0.574761	0.580577	0.542812	0
GO:0044089	positive regulation of cellular component biogenesis	0.611199	0.551786	0.639383	0.583072	0.683679	0.572095	0
GO:0044092	negative regulation of molecular function	0.625255	0.586934	0.609829	0.596931	0.621297	0.619249	0
GO:0044093	positive regulation of molecular function	0.626236	0.5318	0.612808	0.545129	0.674605	0.563734	0
GO:0044106	cellular amine metabolic process	0.731912	0.60186	0.729204	0.777012	0.801394	0.561556	0
GO:0044236	multicellular organismal metabolic process	0.883962	0.792665	0.893235	0.837774	0.876843	0.624549	0
GO:0044242	cellular lipid catabolic process	0.807714	0.615146	0.766817	0.676624	0.756032	0.594725	0
GO:0044243	multicellular organismal catabolic process	0.907137	0.761313	0.888878	0.89397	NA	NA	0
GO:0044255	cellular lipid metabolic process	0.660258	0.515769	0.635603	0.522024	0.711196	0.54784	0
GO:0044257	cellular protein catabolic process	0.691395	0.574716	0.657441	0.639837	0.705258	0.610617	0
GO:0044259	multicellular organismal macromolecule metabolic process	0.863528	0.784781	0.896036	0.806551	NA	NA	0
GO:0044262	cellular carbohydrate metabolic process	0.680362	0.539523	0.542968	0.596445	0.828835	0.566405	0
GO:0044264	cellular polysaccharide metabolic process	0.770682	0.597984	0.605624	0.56121	NA	NA	0
GO:0044265	cellular macromolecule catabolic process	0.689026	0.644789	0.703728	0.72359	0.755769	0.659001	0
GO:0044270	cellular nitrogen compound catabolic process	0.635835	0.532764	NA	NA	NA	NA	0
GO:0044272	sulfur compound biosynthetic process	0.819393	0.530436	0.715414	0.569181	0.724993	0.612692	0
GO:0044273	sulfur compound catabolic process	0.826223	0.593919	NA	NA	NA	NA	0
GO:0044275	cellular carbohydrate catabolic process	0.662815	0.634822	NA	NA	NA	NA	0
GO:0044282	small molecule catabolic process	0.778179	0.681346	0.811161	0.66622	0.742388	0.57491	0
GO:0044283	small molecule biosynthetic process	0.742262	0.569838	0.634403	0.646904	0.640207	0.533105	0
GO:0044344	cellular response to fibroblast growth factor stimulus	0.631492	0.620373	0.754667	0.575338	0.715712	0.5747	0
GO:0044403	symbiosis, encompassing mutualism through parasitism	0.76527	0.65282	0.762262	0.748346	0.807207	0.641697	0
GO:0044419	interspecies interaction between organisms	0.757055	0.65554	0.764232	0.751228	0.832885	0.628135	0
GO:0044702	single organism reproductive process	0.578533	0.51889	0.576843	0.499802	0.596154	0.581373	0
GO:0044703	multi-organism reproductive process	0.552742	0.533616	0.539528	0.555565	0.581808	0.641287	0
GO:0044708	single-organism behavior	0.538802	0.693159	NA	NA	NA	NA	0
GO:0044711	single-organism biosynthetic process	0.677753	0.539367	NA	NA	NA	NA	0
GO:0044723	single-organism carbohydrate metabolic process	0.711373	0.563326	0.679965	0.580073	0.787601	0.556016	0
GO:0044724	single-organism carbohydrate catabolic process	0.745634	0.587671	0.690624	0.619613	0.888772	0.581907	0
GO:0044744	protein targeting to nucleus	0.659599	0.575928	0.618182	0.512263	0.557316	0.599362	0
GO:0044764	multi-organism cellular process	0.768034	0.682023	0.772823	0.764736	0.810899	0.6562	0
GO:0044766	multi-organism transport	0.783865	0.666187	NA	NA	NA	NA	0
GO:0044770	cell cycle phase transition	0.702526	0.653534	0.700958	0.668041	0.786341	0.599188	0
GO:0044772	mitotic cell cycle phase transition	0.727771	0.646225	0.740961	0.663511	0.787156	0.58779	0
GO:0044773	mitotic DNA damage checkpoint	0.784411	0.798337	0.817563	0.772164	0.839357	0.645505	0
GO:0044774	mitotic DNA integrity checkpoint	0.818172	0.797991	0.82607	0.764894	0.875471	0.682653	1
GO:0044782	cilium organization	0.673909	0.636407	NA	NA	NA	NA	0
GO:0044783	G1 DNA damage checkpoint	0.786639	0.830342	0.866349	0.778397	0.881779	0.69655	0
GO:0044784	metaphase/anaphase transition of cell cycle	0.805839	0.729782	NA	NA	NA	NA	0
GO:0044786	cell cycle DNA replication	0.949573	0.730148	NA	NA	NA	NA	0
GO:0044801	single-organism membrane fusion	0.588554	0.600477	NA	NA	NA	NA	0
GO:0044802	single-organism membrane organization	0.696095	0.583512	0.667389	0.681461	0.756971	0.593144	0
GO:0044819	mitotic G1/S transition checkpoint	0.805366	0.821942	0.863777	0.815845	0.874279	0.670306	0
GO:0044839	cell cycle G2/M phase transition	0.600798	0.514754	0.591454	0.593987	0.659327	0.623895	0
GO:0044843	cell cycle G1/S phase transition	0.775314	0.72544	0.819987	0.739815	0.818484	0.636762	0
GO:0045017	glycerolipid biosynthetic process	0.711466	0.547708	0.600274	0.558709	0.64685	0.694151	0
GO:0045022	early endosome to late endosome transport	0.616318	0.539092	NA	NA	NA	NA	0
GO:0045047	protein targeting to ER	0.976455	0.891055	0.911175	0.911664	0.953481	0.740652	0
GO:0045055	regulated secretory pathway	0.737956	0.616433	NA	NA	NA	NA	0
GO:0045069	regulation of viral genome replication	0.588793	0.66232	0.852281	0.769943	NA	NA	0
GO:0045071	negative regulation of viral genome replication	0.7678	0.786166	NA	NA	NA	NA	0
GO:0045087	innate immune response	0.664281	0.656178	0.749426	0.669792	0.730688	0.637287	0
GO:0045088	regulation of innate immune response	0.650041	0.590937	0.682882	0.689551	0.655135	0.59588	0
GO:0045089	positive regulation of innate immune response	0.644161	0.588725	0.672559	0.60635	0.646134	0.557796	0
GO:0045137	development of primary sexual characteristics	0.663389	0.613342	NA	NA	NA	NA	0
GO:0045184	establishment of protein localization	0.652216	0.556528	NA	NA	NA	NA	0
GO:0045185	maintenance of protein location	0.58722	0.510788	0.628501	0.565998	0.640511	0.602514	0
GO:0045216	cell-cell junction organization	0.758192	0.554998	0.611169	0.575148	0.764234	0.525239	0
GO:0045321	leukocyte activation	0.640809	0.549975	0.726755	0.57279	0.671207	0.581113	0
GO:0045333	cellular respiration	0.943885	0.805624	0.954856	0.807488	0.955113	0.694146	0
GO:0045444	fat cell differentiation	0.560595	0.569817	NA	NA	NA	NA	0
GO:0045595	regulation of cell differentiation	0.623594	0.571558	0.603895	0.545375	0.674448	0.517266	0
GO:0045596	negative regulation of cell differentiation	0.615566	0.638751	0.598057	0.554482	0.696835	0.620569	0
GO:0045597	positive regulation of cell differentiation	0.665841	0.624907	0.625812	0.564241	0.649586	0.536627	0
GO:0045637	regulation of myeloid cell differentiation	0.594302	0.631326	NA	NA	NA	NA	0
GO:0045664	regulation of neuron differentiation	0.600463	0.556623	0.583049	0.560421	0.678932	0.625862	0
GO:0045666	positive regulation of neuron differentiation	0.64215	0.557197	NA	NA	NA	NA	0
GO:0045727	positive regulation of translation	0.630889	0.577422	0.626773	0.581873	NA	NA	0
GO:0045732	positive regulation of protein catabolic process	0.531464	0.629846	0.597255	0.596631	NA	NA	0
GO:0045765	regulation of angiogenesis	0.657477	0.630563	0.678199	0.65744	0.634765	0.625311	0
GO:0045766	positive regulation of angiogenesis	0.723436	0.69576	NA	NA	NA	NA	0
GO:0045785	positive regulation of cell adhesion	0.744754	0.610878	0.601364	0.697078	0.68117	0.606857	0
GO:0045786	negative regulation of cell cycle	0.680542	0.60168	0.723698	0.566107	0.736137	0.575918	0
GO:0045787	positive regulation of cell cycle	0.633718	0.677363	0.693134	0.67045	0.759254	0.618716	0
GO:0045807	positive regulation of endocytosis	0.54508	0.565588	0.638917	0.569999	NA	NA	0
GO:0045834	positive regulation of lipid metabolic process	0.701954	0.524861	NA	NA	NA	NA	0
GO:0045839	negative regulation of mitosis	0.861774	0.670475	NA	NA	NA	NA	0
GO:0045841	negative regulation of mitotic metaphase/anaphase transition	0.884964	0.641245	NA	NA	NA	NA	0
GO:0045859	regulation of protein kinase activity	0.564719	0.562666	0.573006	0.503149	0.640011	0.51095	0
GO:0045860	positive regulation of protein kinase activity	0.61894	0.529653	0.567954	0.54371	0.682501	0.589344	0
GO:0045861	negative regulation of proteolysis	0.689523	0.548504	0.664463	0.636285	0.634757	0.541991	0
GO:0045862	positive regulation of proteolysis	0.533866	0.566549	0.571363	0.514897	0.633174	0.546913	0
GO:0045892	negative regulation of transcription, DNA-templated	0.609199	0.57025	0.562004	0.565887	0.632877	0.604837	0
GO:0045893	positive regulation of transcription, DNA-templated	0.631277	0.581767	0.57459	0.594319	0.638238	0.59598	0
GO:0045921	positive regulation of exocytosis	0.683573	0.672666	NA	NA	NA	NA	0
GO:0045926	negative regulation of growth	0.624903	0.55079	0.642866	0.608342	NA	NA	0
GO:0045927	positive regulation of growth	0.656926	0.563656	0.644218	0.603375	NA	NA	0
GO:0045930	negative regulation of mitotic cell cycle	0.759264	0.689631	0.768514	0.667751	0.755542	0.630023	0
GO:0045931	positive regulation of mitotic cell cycle	0.64681	0.571383	NA	NA	NA	NA	0
GO:0045934	negative regulation of nucleobase-containing compound metabolic process	0.629202	0.586144	0.644208	0.562625	0.671242	0.603026	0
GO:0045935	positive regulation of nucleobase-containing compound metabolic process	0.576678	0.577722	0.55915	0.548916	0.624091	0.574221	0
GO:0045936	negative regulation of phosphate metabolic process	0.548217	0.54064	0.554083	0.560703	0.538841	0.563227	0
GO:0045937	positive regulation of phosphate metabolic process	0.635156	0.520032	0.599343	0.54433	0.669046	0.530513	0
GO:0045944	positive regulation of transcription from RNA polymerase II promoter	0.633402	0.547852	0.605922	0.546421	0.703607	0.650742	0
GO:0045979	positive regulation of nucleoside metabolic process	0.615264	0.589952	0.567181	0.523084	0.60522	0.566868	0
GO:0045981	positive regulation of nucleotide metabolic process	0.61568	0.574272	0.579282	0.564284	0.615521	0.53535	0
GO:0046034	ATP metabolic process	0.77112	0.63066	0.715499	0.66865	0.714963	0.610579	0
GO:0046039	GTP metabolic process	0.652087	0.567566	0.655713	0.551682	0.647917	0.561238	0
GO:0046128	purine ribonucleoside metabolic process	0.662162	0.556544	0.659947	0.550042	0.645588	0.572681	0
GO:0046129	purine ribonucleoside biosynthetic process	0.772336	0.595191	0.758372	0.63534	0.859029	0.617524	0
GO:0046130	purine ribonucleoside catabolic process	0.653999	0.551917	0.649164	0.546484	0.65977	0.558199	0
GO:0046165	alcohol biosynthetic process	0.728625	0.525023	0.702036	0.708101	0.729327	0.558277	0
GO:0046209	nitric oxide metabolic process	0.637639	0.663307	NA	NA	NA	NA	0
GO:0046328	regulation of JNK cascade	0.546954	0.570503	0.630478	0.557709	NA	NA	0
GO:0046330	positive regulation of JNK cascade	0.594739	0.602613	NA	NA	NA	NA	0
GO:0046364	monosaccharide biosynthetic process	0.852849	0.65632	0.734978	0.641483	0.832551	0.600016	0
GO:0046390	ribose phosphate biosynthetic process	0.629896	0.685935	0.646772	0.569245	0.810884	0.590856	0
GO:0046394	carboxylic acid biosynthetic process	0.73584	0.544547	0.61243	0.557147	0.639091	0.548751	0
GO:0046395	carboxylic acid catabolic process	0.825485	0.698449	0.807537	0.654644	0.750955	0.555329	0
GO:0046434	organophosphate catabolic process	0.646765	0.544867	0.641908	0.516407	0.651785	0.580184	0
GO:0046474	glycerophospholipid biosynthetic process	0.637357	0.54788	0.536236	0.563896	0.707578	0.524792	0
GO:0046486	glycerolipid metabolic process	0.702102	0.564239	0.595816	0.595713	0.616397	0.591232	0
GO:0046488	phosphatidylinositol metabolic process	0.629307	0.562878	NA	NA	NA	NA	0
GO:0046578	regulation of Ras protein signal transduction	0.624755	0.583232	0.597328	0.61762	0.618362	0.640086	0
GO:0046649	lymphocyte activation	0.669607	0.563491	0.666002	0.55312	0.665128	0.650979	0
GO:0046651	lymphocyte proliferation	0.644972	0.535387	NA	NA	NA	NA	0
GO:0046700	heterocycle catabolic process	0.639589	0.562237	NA	NA	NA	NA	0
GO:0046777	protein autophosphorylation	0.588267	0.523468	0.673739	0.563569	0.698392	0.571664	0
GO:0046782	regulation of viral transcription	0.767737	0.681758	0.676086	0.698443	NA	NA	0
GO:0046794	transport of virus	0.787361	0.619136	NA	NA	NA	NA	0
GO:0046822	regulation of nucleocytoplasmic transport	0.633571	0.552073	0.611738	0.615774	0.645391	0.576211	0
GO:0046823	negative regulation of nucleocytoplasmic transport	0.618147	0.631514	NA	NA	NA	NA	0
GO:0046824	positive regulation of nucleocytoplasmic transport	0.687559	0.653209	0.601584	0.610233	NA	NA	0
GO:0046879	hormone secretion	0.681833	0.597557	0.687458	0.647808	NA	NA	0
GO:0046883	regulation of hormone secretion	0.717438	0.622392	0.706064	0.603305	NA	NA	0
GO:0046890	regulation of lipid biosynthetic process	0.659433	0.661955	NA	NA	NA	NA	0
GO:0046902	regulation of mitochondrial membrane permeability	0.61786	0.554058	NA	NA	NA	NA	0
GO:0046903	secretion	0.676545	0.526165	0.676208	0.569718	0.615246	0.564478	0
GO:0046916	cellular transition metal ion homeostasis	0.722049	0.584467	0.734628	0.581223	0.77979	0.602016	0
GO:0046942	carboxylic acid transport	0.675192	0.587804	0.707481	0.618546	0.630428	0.590224	0
GO:0048002	antigen processing and presentation of peptide antigen	0.832503	0.700885	0.838582	0.763981	0.91103	0.712943	1
GO:0048011	neurotrophin TRK receptor signaling pathway	0.604739	0.524121	0.685476	0.566294	0.789627	0.578035	0
GO:0048015	phosphatidylinositol-mediated signaling	0.534425	0.588758	NA	NA	NA	NA	0
GO:0048017	inositol lipid-mediated signaling	0.56145	0.586134	NA	NA	NA	NA	0
GO:0048041	focal adhesion assembly	0.73747	0.563113	NA	NA	NA	NA	0
GO:0048167	regulation of synaptic plasticity	0.656589	0.581424	NA	NA	NA	NA	0
GO:0048193	Golgi vesicle transport	0.797934	0.592375	0.69533	0.609764	0.789024	0.531035	0
GO:0048199	vesicle targeting, to, from or within Golgi	0.906113	0.720798	0.770771	0.77414	NA	NA	0
GO:0048232	male gamete generation	0.627891	0.553145	NA	NA	NA	NA	0
GO:0048259	regulation of receptor-mediated endocytosis	0.581907	0.624892	NA	NA	NA	NA	0
GO:0048284	organelle fusion	0.666305	0.530055	NA	NA	NA	NA	0
GO:0048285	organelle fission	0.705254	0.650297	0.611046	0.631685	0.731735	0.698629	0
GO:0048468	cell development	0.673793	0.560064	0.658933	0.578353	0.679442	0.599036	0
GO:0048489	synaptic vesicle transport	0.713526	0.562238	NA	NA	NA	NA	0
GO:0048511	rhythmic process	0.655537	0.595766	0.619931	0.694904	NA	NA	0
GO:0048513	organ development	0.620025	0.550237	0.628927	0.575922	0.611634	0.575552	0
GO:0048514	blood vessel morphogenesis	0.665124	0.640777	0.75127	0.720558	0.670935	0.548093	0
GO:0048520	positive regulation of behavior	0.747515	0.563499	NA	NA	NA	NA	0
GO:0048524	positive regulation of viral process	0.713677	0.668396	0.743581	0.59216	0.681519	0.562067	0
GO:0048525	negative regulation of viral process	0.687487	0.747566	0.779217	0.740645	NA	NA	0
GO:0048534	hematopoietic or lymphoid organ development	0.520798	0.576959	0.580682	0.574934	0.492321	0.579865	0
GO:0048545	response to steroid hormone	0.625268	0.523212	NA	NA	NA	NA	0
GO:0048546	digestive tract morphogenesis	0.776961	0.721861	0.82427	0.770021	NA	NA	0
GO:0048565	digestive tract development	0.762722	0.771563	0.846756	0.726337	NA	NA	0
GO:0048568	embryonic organ development	0.62496	0.495636	NA	NA	NA	NA	0
GO:0048584	positive regulation of response to stimulus	0.651674	0.566614	0.671447	0.575967	0.681879	0.564132	0
GO:0048585	negative regulation of response to stimulus	0.623155	0.550088	0.594571	0.570869	0.564897	0.560619	0
GO:0048589	developmental growth	0.576773	0.551539	NA	NA	NA	NA	0
GO:0048598	embryonic morphogenesis	0.741348	0.643228	0.69161	0.681834	0.791841	0.563535	0
GO:0048608	reproductive structure development	0.622466	0.541538	NA	NA	NA	NA	0
GO:0048609	multicellular organismal reproductive process	0.597639	0.57651	0.578282	0.64003	0.588916	0.530124	0
GO:0048646	anatomical structure formation involved in morphogenesis	0.693463	0.548667	0.679506	0.682421	0.64483	0.573995	0
GO:0048666	neuron development	0.73221	0.553201	0.695558	0.548477	0.715414	0.581979	0
GO:0048667	cell morphogenesis involved in neuron differentiation	0.728319	0.558217	0.710959	0.56892	0.727043	0.577281	0
GO:0048699	generation of neurons	0.71614	0.564554	0.680679	0.551095	0.692843	0.575393	0
GO:0048729	tissue morphogenesis	0.671002	0.586305	0.569758	0.635926	0.653802	0.613489	0
GO:0048732	gland development	0.612758	0.679706	NA	NA	NA	NA	0
GO:0048762	mesenchymal cell differentiation	0.620955	0.684594	NA	NA	NA	NA	0
GO:0048812	neuron projection morphogenesis	0.757789	0.545832	0.723865	0.536548	0.771133	0.517261	0
GO:0048813	dendrite morphogenesis	0.603254	0.654391	NA	NA	NA	NA	0
GO:0048857	neural nucleus development	0.748682	0.611695	0.773721	0.638934	NA	NA	0
GO:0048858	cell projection morphogenesis	0.727564	0.535357	0.649472	0.579886	0.766389	0.58434	0
GO:0048863	stem cell differentiation	0.581611	0.600141	0.680706	0.683298	NA	NA	0
GO:0048864	stem cell development	0.600314	0.659615	0.686327	0.613685	NA	NA	0
GO:0048870	cell motility	0.676136	0.60678	0.650736	0.59235	0.730548	0.564989	0
GO:0048871	multicellular organismal homeostasis	0.641445	0.601647	0.674665	0.567561	NA	NA	0
GO:0048872	homeostasis of number of cells	0.633468	0.61311	NA	NA	NA	NA	0
GO:0048878	chemical homeostasis	0.63786	0.539579	0.650881	0.5538	0.689618	0.552795	0
GO:0050434	positive regulation of viral transcription	0.84112	0.692247	NA	NA	NA	NA	0
GO:0050657	nucleic acid transport	0.792815	0.697062	0.605404	0.670404	0.781234	0.606092	0
GO:0050658	RNA transport	0.791448	0.682145	0.567212	0.611541	0.796156	0.595841	0
GO:0050663	cytokine secretion	0.644273	0.584134	NA	NA	NA	NA	0
GO:0050670	regulation of lymphocyte proliferation	0.706788	0.621449	NA	NA	NA	NA	0
GO:0050673	epithelial cell proliferation	0.604771	0.662527	0.599419	0.587669	NA	NA	0
GO:0050678	regulation of epithelial cell proliferation	0.577132	0.703696	0.619886	0.58314	NA	NA	0
GO:0050679	positive regulation of epithelial cell proliferation	0.754664	0.719599	NA	NA	NA	NA	0
GO:0050680	negative regulation of epithelial cell proliferation	0.604169	0.594508	NA	NA	NA	NA	0
GO:0050684	regulation of mRNA processing	0.819325	0.681923	0.705563	0.669126	NA	NA	0
GO:0050688	regulation of defense response to virus	0.809706	0.559332	0.638656	0.586234	0.751346	0.601947	0
GO:0050690	regulation of defense response to virus by virus	0.877883	0.690846	0.718326	0.580953	NA	NA	0
GO:0050708	regulation of protein secretion	0.636206	0.568596	NA	NA	NA	NA	0
GO:0050714	positive regulation of protein secretion	0.676745	0.550583	NA	NA	NA	NA	0
GO:0050727	regulation of inflammatory response	0.689009	0.682377	0.74262	0.684606	0.728321	0.66127	0
GO:0050730	regulation of peptidyl-tyrosine phosphorylation	0.60687	0.559657	0.622127	0.567843	0.684738	0.653327	0
GO:0050731	positive regulation of peptidyl-tyrosine phosphorylation	0.539569	0.594152	NA	NA	NA	NA	0
GO:0050767	regulation of neurogenesis	0.593569	0.544719	0.563633	0.577542	0.568194	0.556386	0
GO:0050768	negative regulation of neurogenesis	0.645672	0.600238	NA	NA	NA	NA	0
GO:0050769	positive regulation of neurogenesis	0.639416	0.54349	0.641753	0.670966	NA	NA	0
GO:0050773	regulation of dendrite development	0.734308	0.650334	NA	NA	NA	NA	0
GO:0050776	regulation of immune response	0.682691	0.609268	0.743014	0.650415	0.735793	0.608602	0
GO:0050777	negative regulation of immune response	0.651018	0.649856	NA	NA	NA	NA	0
GO:0050778	positive regulation of immune response	0.700762	0.629628	0.742156	0.621113	0.750178	0.610502	0
GO:0050792	regulation of viral process	0.663549	0.653745	0.719829	0.652333	0.701017	0.617039	0
GO:0050793	regulation of developmental process	0.637175	0.55526	0.597889	0.546196	0.666961	0.512612	0
GO:0050795	regulation of behavior	0.714344	0.5982	NA	NA	NA	NA	0
GO:0050796	regulation of insulin secretion	0.693101	0.600371	0.682881	0.597031	NA	NA	0
GO:0050801	ion homeostasis	0.649793	0.546966	0.644252	0.550729	0.663375	0.541282	0
GO:0050804	regulation of synaptic transmission	0.633768	0.591267	NA	NA	NA	NA	0
GO:0050808	synapse organization	0.620192	0.60354	NA	NA	NA	NA	0
GO:0050817	coagulation	0.765213	0.620267	0.725942	0.609819	0.732052	0.616817	0
GO:0050818	regulation of coagulation	0.747095	0.653867	NA	NA	NA	NA	0
GO:0050821	protein stabilization	0.560512	0.615225	0.604607	0.565617	0.608734	0.557885	0
GO:0050851	antigen receptor-mediated signaling pathway	0.663856	0.638721	0.614252	0.660657	0.822271	0.633702	0
GO:0050852	T cell receptor signaling pathway	0.645595	0.638839	0.629172	0.618598	NA	NA	0
GO:0050863	regulation of T cell activation	0.623814	0.587604	0.746678	0.544755	0.7452	0.620145	0
GO:0050865	regulation of cell activation	0.594815	0.590077	0.717914	0.557971	0.689583	0.611034	0
GO:0050867	positive regulation of cell activation	0.718186	0.596371	0.725336	0.64411	0.717841	0.67424	0
GO:0050870	positive regulation of T cell activation	0.719815	0.616761	0.773325	0.631024	0.760304	0.640064	0
GO:0050877	neurological system process	0.58533	0.563051	0.581555	0.612707	0.676041	0.591446	0
GO:0050878	regulation of body fluid levels	0.761954	0.640225	0.703084	0.610946	0.706721	0.60618	0
GO:0050890	cognition	0.607647	0.6872	NA	NA	NA	NA	0
GO:0050900	leukocyte migration	0.777225	0.663819	0.65664	0.648579	0.658543	0.626974	0
GO:0050920	regulation of chemotaxis	0.715933	0.5995	NA	NA	NA	NA	0
GO:0050921	positive regulation of chemotaxis	0.758692	0.664564	NA	NA	NA	NA	0
GO:0051017	actin filament bundle assembly	0.720018	0.573717	0.563287	0.641112	0.642613	0.641299	0
GO:0051028	mRNA transport	0.870292	0.689488	0.638755	0.663748	0.811884	0.652971	0
GO:0051046	regulation of secretion	0.650078	0.525328	0.698832	0.593442	0.63164	0.549019	0
GO:0051047	positive regulation of secretion	0.614251	0.574779	0.690525	0.642818	0.596424	0.621838	0
GO:0051049	regulation of transport	0.624695	0.529709	0.624461	0.542779	0.675035	0.507331	0
GO:0051050	positive regulation of transport	0.626538	0.552577	0.613151	0.550573	0.621253	0.555114	0
GO:0051051	negative regulation of transport	0.595041	0.588013	0.560231	0.554822	0.589474	0.601607	0
GO:0051052	regulation of DNA metabolic process	0.610824	0.551039	0.609612	0.617512	0.686967	0.591392	0
GO:0051053	negative regulation of DNA metabolic process	0.762859	0.642827	NA	NA	NA	NA	0
GO:0051054	positive regulation of DNA metabolic process	0.562167	0.513756	NA	NA	NA	NA	0
GO:0051056	regulation of small GTPase mediated signal transduction	0.617081	0.591382	0.658241	0.594783	0.680198	0.663856	0
GO:0051081	nuclear envelope disassembly	0.856244	0.686476	0.79958	0.797203	NA	NA	0
GO:0051084	'de novo' posttranslational protein folding	0.939418	0.847441	0.820009	0.676798	NA	NA	0
GO:0051090	regulation of sequence-specific DNA binding transcription factor activity	0.582603	0.629986	0.599152	0.600085	0.503087	0.540962	0
GO:0051091	positive regulation of sequence-specific DNA binding transcription factor activity	0.650099	0.643474	0.531523	0.580973	0.662935	0.592153	0
GO:0051092	positive regulation of NF-kappaB transcription factor activity	0.639163	0.635931	0.644297	0.611909	NA	NA	0
GO:0051093	negative regulation of developmental process	0.664466	0.632774	0.654653	0.597514	0.747599	0.640691	0
GO:0051094	positive regulation of developmental process	0.666298	0.620511	0.638183	0.531244	0.678344	0.560577	0
GO:0051098	regulation of binding	0.538327	0.572891	0.564468	0.585182	0.601072	0.542371	0
GO:0051099	positive regulation of binding	0.63064	0.635399	NA	NA	NA	NA	0
GO:0051100	negative regulation of binding	0.573649	0.704187	NA	NA	NA	NA	0
GO:0051128	regulation of cellular component organization	0.593716	0.570678	NA	NA	NA	NA	0
GO:0051129	negative regulation of cellular component organization	0.592777	0.542022	0.570846	0.517691	0.592339	0.547639	0
GO:0051130	positive regulation of cellular component organization	0.638023	0.536866	0.645013	0.593853	0.673969	0.545544	0
GO:0051146	striated muscle cell differentiation	0.668908	0.570533	NA	NA	NA	NA	0
GO:0051147	regulation of muscle cell differentiation	0.554384	0.591882	NA	NA	NA	NA	0
GO:0051168	nuclear export	0.736804	0.7086	0.609939	0.655856	0.767903	0.62925	0
GO:0051169	nuclear transport	0.693551	0.629725	0.651571	0.63279	0.655594	0.595246	0
GO:0051170	nuclear import	0.648604	0.570315	0.624748	0.538999	0.633462	0.561941	0
GO:0051172	negative regulation of nitrogen compound metabolic process	0.622418	0.577311	0.587487	0.568923	0.652584	0.569375	0
GO:0051173	positive regulation of nitrogen compound metabolic process	0.576357	0.564513	0.557894	0.548252	0.614751	0.559904	0
GO:0051174	regulation of phosphorus metabolic process	0.623975	0.52868	0.566764	0.510376	0.594923	0.519244	0
GO:0051186	cofactor metabolic process	0.702805	0.55963	0.688747	0.601191	0.761914	0.523763	0
GO:0051188	cofactor biosynthetic process	0.738753	0.552347	0.702045	0.57233	0.668425	0.518794	0
GO:0051222	positive regulation of protein transport	0.582948	0.584057	0.624407	0.610402	0.595675	0.52165	0
GO:0051223	regulation of protein transport	0.539726	0.576557	0.60331	0.592968	0.566198	0.560942	0
GO:0051224	negative regulation of protein transport	0.579688	0.644827	0.687431	0.671196	NA	NA	0
GO:0051225	spindle assembly	0.778051	0.629302	NA	NA	NA	NA	0
GO:0051235	maintenance of location	0.590953	0.549805	0.536747	0.60878	0.542548	0.533989	0
GO:0051236	establishment of RNA localization	0.76028	0.674776	0.603302	0.633034	0.817467	0.618612	0
GO:0051239	regulation of multicellular organismal process	0.643062	0.557973	0.619731	0.534847	0.638916	0.553089	0
GO:0051240	positive regulation of multicellular organismal process	0.650028	0.587723	0.616231	0.536619	0.616343	0.544043	0
GO:0051241	negative regulation of multicellular organismal process	0.623249	0.626604	0.656457	0.583157	0.682674	0.600586	0
GO:0051247	positive regulation of protein metabolic process	0.587007	0.527813	0.608018	0.569306	0.68847	0.556464	0
GO:0051248	negative regulation of protein metabolic process	0.61888	0.56637	0.64948	0.588742	0.653787	0.547588	0
GO:0051249	regulation of lymphocyte activation	0.671787	0.599019	0.717658	0.597769	0.74005	0.655154	0
GO:0051251	positive regulation of lymphocyte activation	0.720761	0.592727	0.756556	0.618624	0.781068	0.647079	0
GO:0051253	negative regulation of RNA metabolic process	0.604293	0.554141	0.609188	0.597917	0.611623	0.57148	0
GO:0051254	positive regulation of RNA metabolic process	0.635652	0.588963	0.582062	0.609454	0.671307	0.607644	0
GO:0051258	protein polymerization	0.686451	0.578755	0.667921	0.592795	0.706302	0.715844	0
GO:0051259	protein oligomerization	0.605833	0.538009	0.565777	0.55008	0.611402	0.588769	0
GO:0051260	protein homooligomerization	0.537736	0.600949	0.516283	0.543334	0.556091	0.578087	0
GO:0051261	protein depolymerization	0.692417	0.652283	NA	NA	NA	NA	0
GO:0051262	protein tetramerization	0.687299	0.568769	0.544422	0.589144	0.641528	0.561437	0
GO:0051270	regulation of cellular component movement	0.642446	0.587112	0.607159	0.61378	0.662672	0.577237	0
GO:0051271	negative regulation of cellular component movement	0.595084	0.510987	0.627833	0.590204	0.665486	0.600008	0
GO:0051272	positive regulation of cellular component movement	0.601874	0.613335	0.605799	0.602585	0.646585	0.648954	0
GO:0051276	chromosome organization	0.749948	0.657516	0.724643	0.696181	0.826351	0.716989	0
GO:0051289	protein homotetramerization	0.667329	0.59416	NA	NA	NA	NA	0
GO:0051297	centrosome organization	0.675818	0.691066	NA	NA	NA	NA	0
GO:0051301	cell division	0.642288	0.589587	0.630055	0.60411	0.664764	0.520804	0
GO:0051302	regulation of cell division	0.549424	0.600169	0.513361	0.700886	0.710406	0.595857	0
GO:0051304	chromosome separation	0.760008	0.680284	NA	NA	NA	NA	0
GO:0051306	mitotic sister chromatid separation	0.868069	0.644931	NA	NA	NA	NA	0
GO:0051321	meiotic cell cycle	0.722267	0.790375	NA	NA	NA	NA	0
GO:0051336	regulation of hydrolase activity	0.598321	0.538678	0.558193	0.556271	0.583286	0.528328	0
GO:0051338	regulation of transferase activity	0.610621	0.593371	0.651681	0.559831	0.708868	0.567271	0
GO:0051340	regulation of ligase activity	0.864515	0.782298	0.852059	0.780263	0.889685	0.710165	1
GO:0051341	regulation of oxidoreductase activity	0.571926	0.645499	NA	NA	NA	NA	0
GO:0051345	positive regulation of hydrolase activity	0.587939	0.525673	0.522423	0.538593	0.61948	0.552547	0
GO:0051346	negative regulation of hydrolase activity	0.62247	0.531758	0.64219	0.673454	0.634409	0.650849	0
GO:0051347	positive regulation of transferase activity	0.647436	0.577762	0.688434	0.583189	0.770567	0.599398	0
GO:0051348	negative regulation of transferase activity	0.681746	0.658204	0.69568	0.632973	0.759566	0.659977	0
GO:0051351	positive regulation of ligase activity	0.875501	0.739128	0.862894	0.783562	0.954466	0.685507	1
GO:0051352	negative regulation of ligase activity	0.929664	0.814189	0.908845	0.82375	0.926439	0.727978	0
GO:0051402	neuron apoptotic process	0.587282	0.617269	NA	NA	NA	NA	0
GO:0051403	stress-activated MAPK cascade	0.608265	0.561137	0.576603	0.573331	0.711138	0.593763	0
GO:0051436	negative regulation of ubiquitin-protein ligase activity involved in mitotic cell cycle	0.936966	0.813478	0.910134	0.793584	0.95354	0.708255	0
GO:0051437	positive regulation of ubiquitin-protein ligase activity involved in mitotic cell cycle	0.915193	0.786359	0.868295	0.827443	0.964684	0.757957	0
GO:0051438	regulation of ubiquitin-protein transferase activity	0.880285	0.790359	0.829106	0.808486	0.901888	0.646548	0
GO:0051439	regulation of ubiquitin-protein ligase activity involved in mitotic cell cycle	0.920775	0.782265	0.90149	0.782025	0.924384	0.733797	1
GO:0051443	positive regulation of ubiquitin-protein transferase activity	0.888132	0.80174	0.879748	0.784328	0.954668	0.727558	0
GO:0051444	negative regulation of ubiquitin-protein transferase activity	0.927294	0.826168	0.895539	0.816695	0.932553	0.729698	0
GO:0051480	cytosolic calcium ion homeostasis	0.653599	0.545326	0.615794	0.587147	NA	NA	0
GO:0051492	regulation of stress fiber assembly	0.794248	0.61084	NA	NA	NA	NA	0
GO:0051493	regulation of cytoskeleton organization	0.612983	0.568495	0.645478	0.666811	0.632569	0.536759	0
GO:0051494	negative regulation of cytoskeleton organization	0.609072	0.616267	0.568941	0.555853	NA	NA	0
GO:0051495	positive regulation of cytoskeleton organization	0.61937	0.63179	0.611893	0.590641	0.67762	0.615599	0
GO:0051592	response to calcium ion	NA	NA	0.696154	0.604565	NA	NA	0
GO:0051603	proteolysis involved in cellular protein catabolic process	0.695259	0.588378	0.665556	0.678948	0.722043	0.60209	0
GO:0051604	protein maturation	0.689655	0.58065	0.687267	0.581416	0.65121	0.531063	0
GO:0051606	detection of stimulus	0.656994	0.570613	0.780161	0.661784	0.647714	0.744625	0
GO:0051607	defense response to virus	0.789001	0.727137	0.675753	0.635155	0.798468	0.681711	0
GO:0051640	organelle localization	0.681336	0.546587	0.633672	0.571528	0.708704	0.564266	0
GO:0051648	vesicle localization	0.794766	0.615104	0.728088	0.650485	0.858712	0.524271	0
GO:0051650	establishment of vesicle localization	0.786318	0.62075	0.761612	0.689233	0.857966	0.550187	0
GO:0051651	maintenance of location in cell	0.60303	0.583762	0.589748	0.546969	0.584193	0.564544	0
GO:0051656	establishment of organelle localization	0.716073	0.526717	0.703115	0.645715	0.740356	0.58059	0
GO:0051668	localization within membrane	0.873517	0.742377	0.727578	0.75477	NA	NA	0
GO:0051674	localization of cell	0.655156	0.609479	0.632325	0.596298	0.710644	0.574402	0
GO:0051701	interaction with host	0.710562	0.588708	0.693118	0.537735	0.757816	0.565252	0
GO:0051704	multi-organism process	0.677804	0.599867	NA	NA	NA	NA	0
GO:0051707	response to other organism	0.677843	0.5835	0.609239	0.56145	0.63704	0.640891	0
GO:0051726	regulation of cell cycle	0.632214	0.603725	0.6492	0.610442	0.734326	0.592455	0
GO:0051782	negative regulation of cell division	0.784891	0.656096	NA	NA	NA	NA	0
GO:0051783	regulation of nuclear division	0.654081	0.623065	NA	NA	NA	NA	0
GO:0051784	negative regulation of nuclear division	0.857964	0.642886	NA	NA	NA	NA	0
GO:0051817	modification of morphology or physiology of other organism involved in symbiotic interaction	0.719188	0.616189	NA	NA	NA	NA	0
GO:0051896	regulation of protein kinase B signaling	0.605012	0.548593	NA	NA	NA	NA	0
GO:0051924	regulation of calcium ion transport	0.645077	0.56395	0.638787	0.602559	NA	NA	0
GO:0051960	regulation of nervous system development	0.62242	0.543197	0.588728	0.555922	0.663105	0.582794	0
GO:0051961	negative regulation of nervous system development	0.504464	0.587556	NA	NA	NA	NA	0
GO:0051962	positive regulation of nervous system development	0.673262	0.535867	0.655531	0.594864	NA	NA	0
GO:0051983	regulation of chromosome segregation	0.75732	0.64293	NA	NA	NA	NA	0
GO:0051985	negative regulation of chromosome segregation	0.867173	0.724437	NA	NA	NA	NA	0
GO:0052547	regulation of peptidase activity	0.562011	0.541306	0.609419	0.593917	0.573788	0.540932	0
GO:0052548	regulation of endopeptidase activity	0.611341	0.532155	0.591201	0.577925	0.555986	0.563518	0
GO:0055001	muscle cell development	0.723229	0.631467	NA	NA	NA	NA	0
GO:0055002	striated muscle cell development	0.679472	0.716821	NA	NA	NA	NA	0
GO:0055065	metal ion homeostasis	0.69065	0.575016	0.674712	0.572379	0.696157	0.539329	0
GO:0055072	iron ion homeostasis	0.730551	0.55099	0.670506	0.605519	NA	NA	0
GO:0055074	calcium ion homeostasis	0.615411	0.58588	0.594801	0.56651	0.542126	0.574347	0
GO:0055076	transition metal ion homeostasis	0.633384	0.559411	0.715248	0.640581	0.760475	0.599762	0
GO:0055080	cation homeostasis	0.66255	0.539866	0.656505	0.585085	0.662277	0.506519	0
GO:0055082	cellular chemical homeostasis	0.675802	0.52734	0.634827	0.574567	0.692242	0.570143	0
GO:0055085	transmembrane transport	0.740839	0.538364	0.671831	0.601399	0.781507	0.581347	0
GO:0055086	nucleobase-containing small molecule metabolic process	0.618449	0.522358	NA	NA	NA	NA	0
GO:0055114	oxidation-reduction process	0.782924	0.617374	0.782179	0.61531	0.82618	0.597483	0
GO:0055123	digestive system development	0.797683	0.7535	0.858971	0.6505	NA	NA	0
GO:0060047	heart contraction	0.724571	0.560625	0.6916	0.609125	0.768891	0.618494	0
GO:0060070	canonical Wnt signaling pathway	0.74911	0.614295	0.599461	0.590039	NA	NA	0
GO:0060191	regulation of lipase activity	0.755352	0.5863	NA	NA	NA	NA	0
GO:0060193	positive regulation of lipase activity	0.687292	0.657367	NA	NA	NA	NA	0
GO:0060249	anatomical structure homeostasis	0.738373	0.557585	0.633189	0.585521	0.726521	0.589584	0
GO:0060271	cilium morphogenesis	0.706786	0.623497	NA	NA	NA	NA	0
GO:0060284	regulation of cell development	0.578494	0.595498	0.59322	0.569156	0.64759	0.582246	0
GO:0060326	cell chemotaxis	0.747759	0.676191	0.664711	0.615217	0.60891	0.679334	0
GO:0060333	interferon-gamma-mediated signaling pathway	0.77835	0.792474	0.831113	0.813934	0.808301	0.756137	0
GO:0060337	type I interferon signaling pathway	0.804347	0.818944	0.879651	0.912458	0.912573	0.937386	0
GO:0060341	regulation of cellular localization	0.606146	0.54542	0.568957	0.543784	0.607226	0.51587	0
GO:0060401	cytosolic calcium ion transport	0.627394	0.665931	0.552187	0.621418	NA	NA	0
GO:0060402	calcium ion transport into cytosol	0.600679	0.575371	0.630558	0.650298	NA	NA	0
GO:0060429	epithelium development	0.657376	0.583389	0.645259	0.572815	0.672669	0.558351	0
GO:0060485	mesenchyme development	0.587748	0.675596	NA	NA	NA	NA	0
GO:0060491	regulation of cell projection assembly	0.708659	0.568328	0.571047	0.621654	0.611915	0.54731	0
GO:0060537	muscle tissue development	0.724583	0.583304	0.764382	0.676637	NA	NA	0
GO:0060548	negative regulation of cell death	0.589449	0.567779	0.634992	0.567829	0.625581	0.611182	0
GO:0060562	epithelial tube morphogenesis	0.727566	0.537467	NA	NA	NA	NA	0
GO:0060627	regulation of vesicle-mediated transport	0.674533	0.577417	0.67897	0.613077	0.766914	0.54801	0
GO:0060759	regulation of response to cytokine stimulus	0.599599	0.63943	NA	NA	NA	NA	0
GO:0060828	regulation of canonical Wnt signaling pathway	0.73619	0.656846	NA	NA	NA	NA	0
GO:0061024	membrane organization	0.739934	0.575759	NA	NA	0.749529	0.556055	0
GO:0061025	membrane fusion	0.591931	0.633201	0.631074	0.550663	0.68616	0.619148	0
GO:0061041	regulation of wound healing	0.77561	0.677384	NA	NA	NA	NA	0
GO:0061061	muscle structure development	0.681972	0.599742	0.675642	0.595486	0.739375	0.593165	0
GO:0061077	chaperone-mediated protein folding	0.659267	0.672867	0.626149	0.69316	0.809042	0.631898	0
GO:0061136	regulation of proteasomal protein catabolic process	0.636549	0.586124	0.56513	0.589468	0.678258	0.582602	0
GO:0061458	reproductive system development	0.633189	0.548457	NA	NA	NA	NA	0
GO:0061564	axon development	0.745982	0.553141	0.719734	0.53398	0.779978	0.543795	0
GO:0061572	actin filament bundle organization	0.73854	0.604274	0.586704	0.538403	0.732779	0.605705	0
GO:0065003	macromolecular complex assembly	0.591862	0.558757	0.551221	0.547193	0.587332	0.563053	0
GO:0065004	protein-DNA complex assembly	0.761479	0.701608	NA	NA	NA	NA	0
GO:0070085	glycosylation	0.808684	0.670854	0.757938	0.665829	0.772138	0.587078	0
GO:0070201	regulation of establishment of protein localization	0.562491	0.546737	0.520975	0.531205	0.67909	0.538489	0
GO:0070271	protein complex biogenesis	0.599598	0.551784	0.535225	0.557728	0.586257	0.55363	0
GO:0070302	regulation of stress-activated protein kinase signaling cascade	0.649715	0.573957	0.62742	0.582493	NA	NA	0
GO:0070304	positive regulation of stress-activated protein kinase signaling cascade	0.621762	0.546505	NA	NA	NA	NA	0
GO:0070371	ERK1 and ERK2 cascade	0.71955	0.586308	0.71164	0.643431	NA	NA	0
GO:0070372	regulation of ERK1 and ERK2 cascade	0.676353	0.572733	0.646918	0.593016	NA	NA	0
GO:0070374	positive regulation of ERK1 and ERK2 cascade	0.629539	0.664417	NA	NA	NA	NA	0
GO:0070482	response to oxygen levels	0.624778	0.579187	0.601508	0.538281	0.615455	0.567864	0
GO:0070507	regulation of microtubule cytoskeleton organization	0.528507	0.591134	NA	NA	NA	NA	0
GO:0070527	platelet aggregation	0.766041	0.750934	0.678004	0.626507	NA	NA	0
GO:0070555	response to interleukin-1	0.561469	0.579583	NA	NA	NA	NA	0
GO:0070585	protein localization to mitochondrion	0.783977	0.67306	0.800673	0.664589	0.861793	0.590787	0
GO:0070588	calcium ion transmembrane transport	0.700804	0.621028	NA	NA	NA	NA	0
GO:0070613	regulation of protein processing	0.676884	0.591033	0.672846	0.657891	0.724608	0.580475	0
GO:0070646	protein modification by small protein removal	0.553353	0.58547	0.613157	0.668853	0.734158	0.529161	0
GO:0070647	protein modification by small protein conjugation or removal	0.698646	0.644211	0.712333	0.687956	0.712749	0.648562	0
GO:0070661	leukocyte proliferation	0.570659	0.547442	0.639731	0.605055	NA	NA	0
GO:0070663	regulation of leukocyte proliferation	0.624613	0.577538	NA	NA	NA	NA	0
GO:0070665	positive regulation of leukocyte proliferation	0.669247	0.616659	NA	NA	NA	NA	0
GO:0070727	cellular macromolecule localization	0.65039	0.562049	NA	NA	NA	NA	0
GO:0070838	divalent metal ion transport	0.705277	0.559973	0.690094	0.638147	0.70079	0.563786	0
GO:0070848	response to growth factor	0.650893	0.554877	0.602296	0.556814	0.688424	0.555515	0
GO:0070925	organelle assembly	0.67532	0.582835	0.528776	0.62487	0.568257	0.590484	0
GO:0070936	protein K48-linked ubiquitination	0.783451	0.682305	NA	NA	NA	NA	0
GO:0070972	protein localization to endoplasmic reticulum	0.960832	0.828213	0.896892	0.901189	0.932131	0.741692	0
GO:0070997	neuron death	0.56493	0.5466	0.595544	0.524398	NA	NA	0
GO:0071103	DNA conformation change	0.797001	0.683847	0.732236	0.692813	0.869762	0.663769	0
GO:0071156	regulation of cell cycle arrest	0.72073	0.763036	0.84164	0.796754	0.838253	0.594672	0
GO:0071158	positive regulation of cell cycle arrest	0.775392	0.792669	0.848024	0.783283	0.835	0.637276	0
GO:0071173	spindle assembly checkpoint	0.872956	0.642137	NA	NA	NA	NA	0
GO:0071174	mitotic spindle checkpoint	0.850888	0.688336	NA	NA	NA	NA	0
GO:0071214	cellular response to abiotic stimulus	0.593857	0.570845	0.635306	0.504585	0.557572	0.582245	0
GO:0071216	cellular response to biotic stimulus	0.622051	0.550371	NA	NA	NA	NA	0
GO:0071219	cellular response to molecule of bacterial origin	0.628906	0.60659	NA	NA	NA	NA	0
GO:0071222	cellular response to lipopolysaccharide	0.621832	0.603655	NA	NA	NA	NA	0
GO:0071229	cellular response to acid chemical	0.692818	0.648384	NA	NA	NA	NA	0
GO:0071310	cellular response to organic substance	0.663005	0.553243	NA	NA	NA	NA	0
GO:0071345	cellular response to cytokine stimulus	0.695906	0.609368	0.731988	0.688176	0.819074	0.687741	0
GO:0071346	cellular response to interferon-gamma	0.761962	0.77794	0.831297	0.826585	0.758793	0.746107	0
GO:0071356	cellular response to tumor necrosis factor	0.603489	0.637383	NA	NA	NA	NA	0
GO:0071357	cellular response to type I interferon	0.78167	0.815181	0.85457	0.906515	0.891784	0.942328	0
GO:0071363	cellular response to growth factor stimulus	0.639494	0.540529	0.603423	0.523109	0.674132	0.558565	0
GO:0071375	cellular response to peptide hormone stimulus	0.631932	0.537422	0.740913	0.597616	0.781208	0.510199	0
GO:0071396	cellular response to lipid	0.595862	0.545529	0.632909	0.525567	0.708768	0.581122	0
GO:0071407	cellular response to organic cyclic compound	0.614406	0.562028	0.641209	0.617983	0.728436	0.57688	0
GO:0071417	cellular response to organonitrogen compound	0.690614	0.520561	0.694437	0.576003	0.775159	0.554135	0
GO:0071453	cellular response to oxygen levels	0.566955	0.558751	0.720539	0.629772	NA	NA	0
GO:0071456	cellular response to hypoxia	0.548344	0.540171	0.686706	0.612218	NA	NA	0
GO:0071466	cellular response to xenobiotic stimulus	0.782943	0.596343	0.684011	0.636793	0.528613	0.58674	0
GO:0071478	cellular response to radiation	0.555861	0.615456	0.58378	0.604361	NA	NA	0
GO:0071482	cellular response to light stimulus	0.607515	0.642952	NA	NA	NA	NA	0
GO:0071495	cellular response to endogenous stimulus	0.634171	0.541853	0.638285	0.541697	0.688172	0.561299	0
GO:0071496	cellular response to external stimulus	0.556701	0.607924	0.536669	0.568832	NA	NA	0
GO:0071559	response to transforming growth factor beta	0.644432	0.568404	0.659957	0.579044	0.613502	0.591047	0
GO:0071560	cellular response to transforming growth factor beta stimulus	0.656425	0.560578	0.646331	0.562241	0.652728	0.512906	0
GO:0071616	acyl-CoA biosynthetic process	0.870403	0.642575	NA	NA	NA	NA	0
GO:0071621	granulocyte chemotaxis	0.780983	0.854215	NA	NA	NA	NA	0
GO:0071702	organic substance transport	0.627748	0.557824	NA	NA	NA	NA	0
GO:0071705	nitrogen compound transport	0.623923	0.553642	0.538447	0.554663	0.688687	0.547801	0
GO:0071774	response to fibroblast growth factor	0.608613	0.538525	0.772333	0.581997	0.787925	0.619805	0
GO:0071822	protein complex subunit organization	0.601974	0.585267	NA	NA	NA	NA	0
GO:0071824	protein-DNA complex subunit organization	0.821684	0.65337	0.739143	0.643203	0.910582	0.764536	0
GO:0071826	ribonucleoprotein complex subunit organization	0.749546	0.712742	0.692769	0.728842	0.75842	0.667481	0
GO:0071887	leukocyte apoptotic process	0.659894	0.671082	NA	NA	NA	NA	0
GO:0071900	regulation of protein serine/threonine kinase activity	0.533537	0.560216	0.62401	0.598745	0.586918	0.546275	0
GO:0071901	negative regulation of protein serine/threonine kinase activity	0.580613	0.621678	0.639467	0.6637	NA	NA	0
GO:0071902	positive regulation of protein serine/threonine kinase activity	0.579897	0.525343	0.65455	0.593664	0.547573	0.571362	0
GO:0072001	renal system development	0.635951	0.555059	NA	NA	NA	NA	0
GO:0072006	nephron development	0.618139	0.684712	NA	NA	NA	NA	0
GO:0072089	stem cell proliferation	0.573469	0.565281	NA	NA	NA	NA	0
GO:0072329	monocarboxylic acid catabolic process	0.834161	0.639099	0.911271	0.79305	0.853502	0.59954	1
GO:0072330	monocarboxylic acid biosynthetic process	0.711006	0.544652	0.608861	0.538117	0.704355	0.599112	0
GO:0072331	signal transduction by p53 class mediator	0.686592	0.609931	0.770769	0.707905	0.844037	0.666299	0
GO:0072332	intrinsic apoptotic signaling pathway by p53 class mediator	0.596909	0.611829	NA	NA	NA	NA	0
GO:0072358	cardiovascular system development	0.718095	0.625148	0.731186	0.718102	0.699206	0.610857	0
GO:0072359	circulatory system development	0.698977	0.621283	0.732255	0.707146	0.717247	0.561266	0
GO:0072376	protein activation cascade	0.91264	0.771734	0.927072	0.824217	0.877041	0.782559	0
GO:0072395	signal transduction involved in cell cycle checkpoint	0.808488	0.83948	0.8681	0.765867	0.917262	0.700761	0
GO:0072401	signal transduction involved in DNA integrity checkpoint	0.809062	0.840017	0.868502	0.778573	0.925605	0.688785	0
GO:0072413	signal transduction involved in mitotic cell cycle checkpoint	0.797122	0.846126	0.863143	0.798123	0.908299	0.697544	0
GO:0072422	signal transduction involved in DNA damage checkpoint	0.801256	0.844684	0.859496	0.764284	0.927572	0.715419	0
GO:0072431	signal transduction involved in mitotic G1 DNA damage checkpoint	0.779356	0.82394	0.871658	0.812456	0.902343	0.697612	0
GO:0072503	cellular divalent inorganic cation homeostasis	0.624029	0.531912	0.573506	0.549212	0.650566	0.682944	0
GO:0072507	divalent inorganic cation homeostasis	0.635308	0.601624	0.600508	0.616204	0.580348	0.576466	0
GO:0072511	divalent inorganic cation transport	0.696573	0.543642	0.707422	0.515702	0.696093	0.584818	0
GO:0072512	trivalent inorganic cation transport	0.753957	0.657147	NA	NA	NA	NA	0
GO:0072521	purine-containing compound metabolic process	0.629473	0.530013	0.651106	0.521524	0.627819	0.569909	0
GO:0072522	purine-containing compound biosynthetic process	0.656872	0.600163	0.659951	0.571112	0.776888	0.549266	0
GO:0072523	purine-containing compound catabolic process	0.647021	0.553016	0.639132	0.541205	0.659574	0.557649	0
GO:0072524	pyridine-containing compound metabolic process	0.668533	0.633963	NA	NA	NA	NA	0
GO:0072527	pyrimidine-containing compound metabolic process	0.675829	0.542265	NA	NA	NA	NA	0
GO:0072593	reactive oxygen species metabolic process	0.666056	0.56811	0.692911	0.530809	0.699518	0.599073	0
GO:0072594	establishment of protein localization to organelle	0.690112	0.615821	0.760671	0.753051	0.779688	0.630073	0
GO:0072599	establishment of protein localization to endoplasmic reticulum	0.975955	0.849689	0.909472	0.899334	0.935382	0.756478	0
GO:0072655	establishment of protein localization to mitochondrion	0.78878	0.68868	0.791409	0.672942	0.874229	0.580646	0
GO:0072657	protein localization to membrane	0.722967	0.591447	0.731963	0.726291	0.7662	0.598224	0
GO:0072659	protein localization to plasma membrane	0.769202	0.562471	0.543996	0.60951	0.615874	0.54975	0
GO:0075733	intracellular transport of virus	0.782078	0.616213	NA	NA	NA	NA	0
GO:0080134	regulation of response to stress	0.586129	0.561484	0.642092	0.559067	0.629763	0.571513	0
GO:0080135	regulation of cellular response to stress	0.55101	0.533564	0.569732	0.532566	0.576094	0.54184	0
GO:0090002	establishment of protein localization to plasma membrane	0.735106	0.531431	0.617526	0.547101	0.654352	0.560463	0
GO:0090003	regulation of establishment of protein localization to plasma membrane	0.635297	0.565427	NA	NA	NA	NA	0
GO:0090066	regulation of anatomical structure size	0.63392	0.590218	0.662735	0.622417	0.772613	0.604224	0
GO:0090068	positive regulation of cell cycle process	0.638958	0.700186	0.763443	0.700879	0.750688	0.656095	0
GO:0090087	regulation of peptide transport	0.63299	0.522514	0.692217	0.604346	0.735226	0.554268	0
GO:0090090	negative regulation of canonical Wnt signaling pathway	0.699756	0.64981	NA	NA	NA	NA	0
GO:0090092	regulation of transmembrane receptor protein serine/threonine kinase signaling pathway	0.657996	0.618989	0.719027	0.6733	NA	NA	0
GO:0090101	negative regulation of transmembrane receptor protein serine/threonine kinase signaling pathway	0.619321	0.578974	0.720652	0.731225	NA	NA	0
GO:0090130	tissue migration	0.646052	0.595938	0.521082	0.685646	0.575906	0.596163	0
GO:0090132	epithelium migration	0.633148	0.52167	0.55676	0.695759	0.633208	0.677183	0
GO:0090150	establishment of protein localization to membrane	0.777067	0.595847	0.779709	0.760007	0.829798	0.577881	0
GO:0090257	regulation of muscle system process	0.74214	0.538588	0.663355	0.631039	0.799298	0.57321	0
GO:0090276	regulation of peptide hormone secretion	0.736678	0.534741	0.665101	0.626215	NA	NA	0
GO:0090287	regulation of cellular response to growth factor stimulus	0.623524	0.589591	0.665932	0.641633	0.607707	0.609342	0
GO:0090288	negative regulation of cellular response to growth factor stimulus	0.617156	0.57744	0.658678	0.659473	NA	NA	0
GO:0090305	nucleic acid phosphodiester bond hydrolysis	0.654966	0.656953	0.596909	0.559523	0.594739	0.627581	0
GO:0090316	positive regulation of intracellular protein transport	0.610708	0.593103	0.627091	0.606936	0.668817	0.618271	0
GO:0090317	negative regulation of intracellular protein transport	0.597324	0.599068	NA	NA	NA	NA	0
GO:0090382	phagosome maturation	0.83682	0.535641	NA	NA	NA	NA	0
GO:0090407	organophosphate biosynthetic process	0.662333	0.535976	0.593466	0.550654	0.679063	0.529861	0
GO:0090501	RNA phosphodiester bond hydrolysis	0.694556	0.5598	NA	NA	NA	NA	0
GO:0090559	regulation of membrane permeability	0.706201	0.618084	NA	NA	NA	NA	0
GO:0090596	sensory organ morphogenesis	0.638599	0.595096	NA	NA	NA	NA	0
GO:0097190	apoptotic signaling pathway	0.55415	0.563107	0.512915	0.533978	0.578606	0.488014	0
GO:0097191	extrinsic apoptotic signaling pathway	0.622026	0.596687	0.604811	0.574337	0.613303	0.628559	0
GO:0097193	intrinsic apoptotic signaling pathway	0.563013	0.554461	0.575017	0.520739	0.633921	0.572862	0
GO:0097194	execution phase of apoptosis	0.561819	0.61346	0.646808	0.608966	0.590991	0.528876	0
GO:0097202	activation of cysteine-type endopeptidase activity	0.661168	0.530742	0.534449	0.639575	NA	NA	0
GO:0097285	cell-type specific apoptotic process	0.566745	0.596279	0.620022	0.560934	0.547874	0.656215	0
GO:0097305	response to alcohol	0.663444	0.639432	NA	NA	NA	NA	0
GO:0097345	mitochondrial outer membrane permeabilization	0.722706	0.617019	NA	NA	NA	NA	0
GO:0097479	synaptic vesicle localization	0.685968	0.637244	NA	NA	NA	NA	0
GO:0097480	establishment of synaptic vesicle localization	0.686221	0.554709	NA	NA	NA	NA	0
GO:0097485	neuron projection guidance	0.754579	0.593149	0.759079	0.56628	0.785132	0.553387	0
GO:0097529	myeloid leukocyte migration	0.815191	0.839755	NA	NA	NA	NA	0
GO:0097530	granulocyte migration	0.789831	0.854459	NA	NA	NA	NA	0
GO:0097581	lamellipodium organization	0.744502	0.550096	NA	NA	NA	NA	0
GO:0098542	defense response to other organism	0.775119	0.684065	0.718411	0.628575	0.736342	0.630665	0
GO:0098602	single organism cell adhesion	0.735668	0.648729	0.72251	0.555392	0.749833	0.639022	0
GO:0098655	cation transmembrane transport	0.723412	0.548457	0.684688	0.565996	0.799251	0.556709	0
GO:0098656	anion transmembrane transport	0.604648	0.630183	NA	NA	NA	NA	0
GO:0098660	inorganic ion transmembrane transport	0.713544	0.604187	0.692033	0.57114	0.782306	0.561144	0
GO:0098662	inorganic cation transmembrane transport	0.719559	0.533741	0.663246	0.572527	0.806221	0.585784	0
GO:0098732	macromolecule deacylation	0.61436	0.639329	NA	NA	NA	NA	0
GO:1900046	regulation of hemostasis	0.763764	0.680072	NA	NA	NA	NA	0
GO:1900180	regulation of protein localization to nucleus	0.640374	0.574258	0.553843	0.540823	0.61912	0.566791	0
GO:1900181	negative regulation of protein localization to nucleus	0.582054	0.540183	NA	NA	NA	NA	0
GO:1900182	positive regulation of protein localization to nucleus	0.682116	0.598968	NA	NA	NA	NA	0
GO:1900542	regulation of purine nucleotide metabolic process	0.606055	0.550981	0.615708	0.557259	0.648271	0.522678	0
GO:1900544	positive regulation of purine nucleotide metabolic process	0.626417	0.580517	0.534451	0.533007	0.601309	0.560388	0
GO:1901068	guanosine-containing compound metabolic process	0.653343	0.548178	0.654728	0.56777	0.636172	0.55684	0
GO:1901069	guanosine-containing compound catabolic process	0.654678	0.5341	0.655808	0.595001	0.603479	0.574105	0
GO:1901136	carbohydrate derivative catabolic process	0.644371	0.530949	0.63965	0.522165	0.659643	0.538539	0
GO:1901137	carbohydrate derivative biosynthetic process	0.720094	0.599389	0.66834	0.591527	0.756453	0.560076	0
GO:1901184	regulation of ERBB signaling pathway	0.575449	0.565616	0.6353	0.721092	NA	NA	0
GO:1901185	negative regulation of ERBB signaling pathway	0.649415	0.546004	NA	NA	NA	NA	0
GO:1901214	regulation of neuron death	0.530593	0.550795	0.604099	0.56208	NA	NA	0
GO:1901215	negative regulation of neuron death	0.625269	0.57469	NA	NA	NA	NA	0
GO:1901292	nucleoside phosphate catabolic process	0.645734	0.556482	0.640254	0.540658	0.692505	0.596683	0
GO:1901293	nucleoside phosphate biosynthetic process	0.717465	0.604722	0.700251	0.595138	0.759028	0.520854	0
GO:1901342	regulation of vasculature development	0.685183	0.63947	0.664393	0.638871	0.608305	0.641084	0
GO:1901361	organic cyclic compound catabolic process	0.637651	0.569945	NA	NA	NA	NA	0
GO:1901565	organonitrogen compound catabolic process	0.635109	0.518209	0.625278	0.527879	0.665676	0.585914	0
GO:1901566	organonitrogen compound biosynthetic process	0.664908	0.582354	0.636263	0.586801	0.642444	0.55732	0
GO:1901568	fatty acid derivative metabolic process	0.622991	0.572297	0.608031	0.577205	NA	NA	0
GO:1901605	alpha-amino acid metabolic process	0.766481	0.582486	0.698882	0.637833	0.696076	0.534323	0
GO:1901606	alpha-amino acid catabolic process	0.8065	0.646444	0.793876	0.646478	0.76982	0.63075	0
GO:1901607	alpha-amino acid biosynthetic process	0.746792	0.596399	NA	NA	NA	NA	0
GO:1901615	organic hydroxy compound metabolic process	0.607106	0.565218	0.684718	0.667922	0.697563	0.577776	0
GO:1901617	organic hydroxy compound biosynthetic process	0.689213	0.566417	0.74055	0.684156	0.685969	0.590322	0
GO:1901652	response to peptide	0.61628	0.534385	0.726847	0.580344	0.763815	0.582442	0
GO:1901653	cellular response to peptide	0.610077	0.559794	0.711356	0.626953	0.784965	0.543536	0
GO:1901657	glycosyl compound metabolic process	0.661316	0.550791	0.66395	0.546123	0.612658	0.566729	0
GO:1901658	glycosyl compound catabolic process	0.645299	0.527816	0.649893	0.534728	0.646031	0.54368	0
GO:1901659	glycosyl compound biosynthetic process	0.759598	0.629757	0.692028	0.607515	0.776726	0.591581	0
GO:1901698	response to nitrogen compound	0.645817	0.525679	0.649261	0.566362	0.750775	0.512645	0
GO:1901699	cellular response to nitrogen compound	0.650324	0.538087	0.682908	0.559695	0.780566	0.51102	0
GO:1901700	response to oxygen-containing compound	0.642062	0.569398	0.611263	0.545471	0.689531	0.552334	0
GO:1901701	cellular response to oxygen-containing compound	0.620699	0.541724	0.650825	0.562613	0.692542	0.55591	0
GO:1901799	negative regulation of proteasomal protein catabolic process	0.808575	0.516216	NA	NA	NA	NA	0
GO:1901800	positive regulation of proteasomal protein catabolic process	0.625889	0.63219	NA	NA	NA	NA	0
GO:1901888	regulation of cell junction assembly	0.695939	0.679345	NA	NA	NA	NA	0
GO:1901987	regulation of cell cycle phase transition	0.72742	0.66778	0.745003	0.620833	0.758268	0.568234	0
GO:1901988	negative regulation of cell cycle phase transition	0.749676	0.706824	0.747197	0.67929	0.802058	0.630608	0
GO:1901990	regulation of mitotic cell cycle phase transition	0.715185	0.672645	0.674877	0.676993	0.73611	0.635105	0
GO:1901991	negative regulation of mitotic cell cycle phase transition	0.758473	0.692915	0.739923	0.667855	0.73528	0.603719	0
GO:1902099	regulation of metaphase/anaphase transition of cell cycle	0.7712	0.662587	NA	NA	NA	NA	0
GO:1902100	negative regulation of metaphase/anaphase transition of cell cycle	0.875322	0.703122	NA	NA	NA	NA	0
GO:1902105	regulation of leukocyte differentiation	0.618198	0.57373	NA	NA	NA	NA	0
GO:1902107	positive regulation of leukocyte differentiation	0.650119	0.672936	NA	NA	NA	NA	0
GO:1902108	regulation of mitochondrial membrane permeability involved in apoptotic process	0.667688	0.574027	NA	NA	NA	NA	0
GO:1902110	positive regulation of mitochondrial membrane permeability involved in apoptotic process	0.626522	0.560223	NA	NA	NA	NA	0
GO:1902115	regulation of organelle assembly	0.661903	0.634819	NA	NA	NA	NA	0
GO:1902275	regulation of chromatin organization	0.585943	0.568445	0.619942	0.665342	NA	NA	0
GO:1902400	intracellular signal transduction involved in G1 DNA damage checkpoint	0.830419	0.828813	0.864034	0.817311	0.909611	0.67785	0
GO:1902402	signal transduction involved in mitotic DNA damage checkpoint	0.799071	0.842702	0.872813	0.812976	0.908664	0.681014	0
GO:1902403	signal transduction involved in mitotic DNA integrity checkpoint	0.793313	0.84283	0.850754	0.816325	0.896616	0.706557	0
GO:1902531	regulation of intracellular signal transduction	0.592848	0.52133	0.587944	0.525565	0.59317	0.523519	0
GO:1902532	negative regulation of intracellular signal transduction	0.571551	0.525541	0.584553	0.512824	0.583433	0.569221	0
GO:1902533	positive regulation of intracellular signal transduction	0.595233	0.534182	0.576313	0.562139	0.57878	0.559689	0
GO:1902579	multi-organism localization	0.79001	0.658709	NA	NA	NA	NA	0
GO:1902580	single-organism cellular localization	0.68417	0.601698	0.682488	0.682953	0.756116	0.596505	0
GO:1902582	single-organism intracellular transport	0.665074	0.570032	NA	NA	NA	NA	0
GO:1902583	multi-organism intracellular transport	0.789095	0.584983	NA	NA	NA	NA	0
GO:1902591	single-organism membrane budding	0.885214	0.718437	0.73068	0.726184	NA	NA	0
GO:1902593	single-organism nuclear import	0.619244	0.628524	0.602833	0.546869	0.665121	0.621241	0
GO:1902600	hydrogen ion transmembrane transport	0.923004	0.736838	0.929835	0.850377	0.885407	0.737153	0
GO:1902679	negative regulation of RNA biosynthetic process	0.614843	0.578328	0.627783	0.548603	0.643482	0.588112	0
GO:1902680	positive regulation of RNA biosynthetic process	0.635594	0.575106	0.587011	0.608487	0.671529	0.616785	0
GO:1902686	mitochondrial outer membrane permeabilization involved in programmed cell death	0.628744	0.629923	NA	NA	NA	NA	0
GO:1902806	regulation of cell cycle G1/S phase transition	0.728558	0.740821	0.823839	0.730997	0.795797	0.641847	0
GO:1902807	negative regulation of cell cycle G1/S phase transition	0.755437	0.745188	0.831153	0.745486	0.842726	0.643844	0
GO:1903034	regulation of response to wounding	0.74816	0.71625	0.713605	0.636996	0.681531	0.679578	0
GO:1903035	negative regulation of response to wounding	0.787287	0.699283	NA	NA	NA	NA	0
GO:1903036	positive regulation of response to wounding	0.781755	0.645964	NA	NA	NA	NA	0
GO:1903047	mitotic cell cycle process	0.7011	0.655092	0.720591	0.689259	0.760594	0.624793	0
GO:1903050	regulation of proteolysis involved in cellular protein catabolic process	0.61913	0.546959	0.607819	0.566027	0.620475	0.569377	0
GO:1903051	negative regulation of proteolysis involved in cellular protein catabolic process	0.77567	0.576043	NA	NA	NA	NA	0
GO:1903052	positive regulation of proteolysis involved in cellular protein catabolic process	0.541669	0.579991	NA	NA	NA	NA	0
GO:1903076	regulation of protein localization to plasma membrane	0.742761	0.595828	0.591215	0.728458	NA	NA	0
GO:1903308	regulation of chromatin modification	0.578764	0.599865	0.663615	0.649215	NA	NA	0
GO:1903310	positive regulation of chromatin modification	0.607238	0.543748	NA	NA	NA	NA	0
GO:1903311	regulation of mRNA metabolic process	0.764477	0.627069	0.720217	0.654908	NA	NA	0
GO:1903317	regulation of protein maturation	0.699221	0.571873	0.698822	0.665974	0.7358	0.564552	0
GO:1903318	negative regulation of protein maturation	0.676194	0.570256	0.629453	0.686558	0.65121	0.578949	0
GO:1903320	regulation of protein modification by small protein conjugation or removal	0.687375	0.647644	0.751891	0.754849	0.705139	0.66754	0
GO:1903321	negative regulation of protein modification by small protein conjugation or removal	0.834944	0.721638	0.804629	0.790155	0.786094	0.642331	0
GO:1903322	positive regulation of protein modification by small protein conjugation or removal	0.737277	0.668445	0.841059	0.74559	0.861524	0.659212	0
GO:1903362	regulation of cellular protein catabolic process	0.628355	0.583232	0.579875	0.553331	0.653637	0.616813	0
GO:1903363	negative regulation of cellular protein catabolic process	0.761367	0.590133	NA	NA	NA	NA	0
GO:1903364	positive regulation of cellular protein catabolic process	0.565877	0.626685	NA	NA	NA	NA	0
GO:1903506	regulation of nucleic acid-templated transcription	NA	NA	0.599944	0.56582	NA	NA	0
GO:1903507	negative regulation of nucleic acid-templated transcription	0.604135	0.575421	0.629065	0.565259	0.623091	0.598284	0
GO:1903508	positive regulation of nucleic acid-templated transcription	0.644384	0.59153	0.602331	0.614558	0.633448	0.604206	0
GO:1903509	liposaccharide metabolic process	0.707632	0.599586	NA	NA	NA	NA	0
GO:1903510	mucopolysaccharide metabolic process	0.805231	0.661282	0.796617	0.645178	NA	NA	0
GO:1903522	regulation of blood circulation	0.742493	0.62117	0.724464	0.657854	0.624876	0.59632	0
GO:1903530	regulation of secretion by cell	0.646488	0.556041	0.662989	0.596714	0.683676	0.541843	0
GO:1903532	positive regulation of secretion by cell	0.618287	0.579829	0.690822	0.618003	0.606336	0.537714	0
GO:1903533	regulation of protein targeting	0.635251	0.558397	0.603716	0.631207	0.570382	0.55426	0
GO:2000021	regulation of ion homeostasis	0.614143	0.62642	0.643976	0.57097	NA	NA	0
GO:2000026	regulation of multicellular organismal development	0.635074	0.552261	0.630768	0.584607	0.63672	0.572793	0
GO:2000045	regulation of G1/S transition of mitotic cell cycle	0.72043	0.745863	0.788479	0.708516	0.823411	0.613163	0
GO:2000113	negative regulation of cellular macromolecule biosynthetic process	0.624474	0.558473	0.643351	0.579476	0.664159	0.606003	0
GO:2000116	regulation of cysteine-type endopeptidase activity	0.54899	0.533574	0.556953	0.591603	0.579882	0.525722	0
GO:2000117	negative regulation of cysteine-type endopeptidase activity	0.626094	0.523507	0.56625	0.640517	NA	NA	0
GO:2000134	negative regulation of G1/S transition of mitotic cell cycle	0.749608	0.767763	0.847608	0.727299	0.842653	0.641249	0
GO:2000145	regulation of cell motility	0.631402	0.59651	0.582522	0.591233	0.682414	0.591074	0
GO:2000146	negative regulation of cell motility	0.608593	0.565792	0.610969	0.611749	0.687832	0.647462	0
GO:2000147	positive regulation of cell motility	0.6171	0.627585	0.568424	0.570907	0.643946	0.586644	0
GO:2000257	regulation of protein activation cascade	0.900617	0.718223	NA	NA	NA	NA	0
GO:2000377	regulation of reactive oxygen species metabolic process	0.604335	0.499441	0.694071	0.605661	NA	NA	0
GO:2000736	regulation of stem cell differentiation	0.654092	0.660985	NA	NA	NA	NA	0
GO:2000816	negative regulation of mitotic sister chromatid separation	0.876774	0.719675	NA	NA	NA	NA	0
GO:2001020	regulation of response to DNA damage stimulus	0.547728	0.585651	0.615188	0.661531	0.613659	0.578111	0
GO:2001021	negative regulation of response to DNA damage stimulus	0.713319	0.633394	NA	NA	NA	NA	0
GO:2001056	positive regulation of cysteine-type endopeptidase activity	0.604827	0.588071	0.54133	0.557394	NA	NA	0
GO:2001233	regulation of apoptotic signaling pathway	0.589996	0.541356	0.599864	0.558236	0.637018	0.558742	0
GO:2001234	negative regulation of apoptotic signaling pathway	0.575401	0.595281	0.572983	0.58975	0.582355	0.548961	0
GO:2001235	positive regulation of apoptotic signaling pathway	0.668054	0.584516	0.658088	0.610468	0.598676	0.600289	0
GO:2001236	regulation of extrinsic apoptotic signaling pathway	0.680445	0.613886	0.545373	0.527308	NA	NA	0
GO:2001237	negative regulation of extrinsic apoptotic signaling pathway	0.612912	0.621877	0.628582	0.665585	NA	NA	0
GO:2001242	regulation of intrinsic apoptotic signaling pathway	0.567771	0.571747	0.565117	0.5527	0.576811	0.580315	0
GO:2001243	negative regulation of intrinsic apoptotic signaling pathway	0.645772	0.511299	0.5956	0.612026	NA	NA	0
GO:2001251	negative regulation of chromosome organization	0.654697	0.607977	NA	NA	NA	NA	0
GO:2001252	positive regulation of chromosome organization	0.559104	0.64341	NA	NA	NA	NA	0

## Sheet: TableS17
Supplementary Table 17. AUROCs for the gold-standard KEGG pathway terms in the three cancer types.
pathway	breast_mrna	breast_protein	colon_mrna	colon_protein	ov_mrna	ov_protein	good performance (AUROC>0.8) for all protein networks but none of the mRNA networks
Acute myeloid leukemia	0.534765	0.772929	NA	NA	NA	NA	0
Adherens junction	0.536467	0.728957	0.62969	0.752284	0.539611	0.831844	0
Adipocytokine signaling pathway	0.622841	0.791945	NA	NA	NA	NA	0
Aldosterone-regulated sodium reabsorption	0.599724	0.821379	NA	NA	NA	NA	0
Amino sugar and nucleotide sugar metabolism	0.598291	0.748366	0.539004	0.754582	0.594556	0.651135	0
Aminoacyl-tRNA biosynthesis	0.700146	0.795044	0.749016	0.765775	0.758795	0.848924	0
Amoebiasis	0.619256	0.82534	0.667001	0.836173	0.673712	0.883535	1
Antigen processing and presentation	0.806035	0.855893	0.836702	0.941406	0.839874	0.918111	0
Apoptosis	0.624891	0.687476	0.58971	0.593256	NA	NA	0
Arginine and proline metabolism	0.613139	0.628125	0.632702	0.792422	0.698449	0.768171	0
Arrhythmogenic right ventricular cardiomyopathy (ARVC)	0.661344	0.920439	0.692324	0.811566	0.567932	0.901663	1
Axon guidance	0.598506	0.822952	0.704267	0.846536	NA	NA	0
B cell receptor signaling pathway	0.604759	0.842013	NA	NA	NA	NA	0
Bacterial invasion of epithelial cells	0.616104	0.765732	0.562203	0.726509	0.581542	0.862375	0
Basal transcription factors	0.572793	0.937149	NA	NA	NA	NA	0
Bladder cancer	0.595028	0.768857	NA	NA	NA	NA	0
Calcium signaling pathway	0.543192	0.871234	0.547644	0.693533	0.63081	0.871117	0
Carbohydrate digestion and absorption	0.605297	0.89008	NA	NA	NA	NA	0
Cardiac muscle contraction	0.750373	0.989976	0.740557	0.884193	NA	NA	0
Cell adhesion molecules (CAMs)	0.710494	0.863296	0.836403	0.815014	0.709656	0.793382	0
Cell cycle	0.681481	0.89879	0.752803	0.891432	0.697686	0.944426	1
Chagas disease (American trypanosomiasis)	0.598632	0.767599	0.570514	0.841902	NA	NA	0
Chemokine signaling pathway	0.58351	0.769964	0.662333	0.778223	0.561334	0.874446	0
Chronic myeloid leukemia	0.565449	0.710216	NA	NA	NA	NA	0
Citrate cycle (TCA cycle)	0.559064	0.937964	0.561949	0.862927	0.606945	0.909619	1
Colorectal cancer	0.590083	0.726731	NA	NA	NA	NA	0
Complement and coagulation cascades	0.820736	0.945008	0.804235	0.920678	0.84322	0.911641	0
Cysteine and methionine metabolism	0.602376	0.73128	NA	NA	NA	NA	0
Cytosolic DNA-sensing pathway	0.659144	0.648228	NA	NA	NA	NA	0
Dilated cardiomyopathy	0.700416	0.873944	0.618362	0.704713	NA	NA	0
DNA replication	0.828853	0.968189	0.866634	0.829187	NA	NA	0
ECM-receptor interaction	0.885166	0.933	0.849129	0.92544	0.784146	0.950493	0
Endocytosis	0.562902	0.778258	0.637087	0.747713	0.534188	0.777683	0
Endometrial cancer	0.567019	0.778165	NA	NA	NA	NA	0
Epithelial cell signaling in Helicobacter pylori infection	0.616992	0.788833	0.601731	0.629613	0.554513	0.865656	0
ErbB signaling pathway	0.563038	0.801485	0.658097	0.754743	NA	NA	0
Fatty acid metabolism	0.64131	0.791104	0.637325	0.911503	0.630299	0.784782	0
Fc epsilon RI signaling pathway	0.545134	0.815913	NA	NA	NA	NA	0
Fc gamma R-mediated phagocytosis	0.58481	0.769158	0.586384	0.729515	0.613269	0.835323	0
Focal adhesion	0.659356	0.844652	0.702995	0.816181	0.595216	0.897598	1
Fructose and mannose metabolism	0.598543	0.835046	0.76117	0.703276	NA	NA	0
Galactose metabolism	0.574119	0.75309	NA	NA	NA	NA	0
Gap junction	0.620822	0.845393	0.592719	0.808548	NA	NA	0
Gastric acid secretion	0.679024	0.838096	0.61765	0.722711	NA	NA	0
Glioma	0.548404	0.806235	NA	NA	NA	NA	0
Glutathione metabolism	0.644321	0.570575	0.564507	0.739737	0.664579	0.726647	0
Glycerophospholipid metabolism	0.604893	0.582967	NA	NA	NA	NA	0
Glycine, serine and threonine metabolism	0.564247	0.661162	NA	NA	NA	NA	0
Glycolysis / Gluconeogenesis	0.56938	0.72783	0.62418	0.791319	0.625903	0.887391	0
Glyoxylate and dicarboxylate metabolism	0.561553	0.81275	NA	NA	NA	NA	0
GnRH signaling pathway	0.54521	0.740841	0.610987	0.794739	NA	NA	0
Hematopoietic cell lineage	0.743831	0.833285	NA	NA	NA	NA	0
Hepatitis C	0.610823	0.782715	0.587957	0.774821	0.657145	0.806274	0
Hypertrophic cardiomyopathy (HCM)	0.748491	0.876333	0.641959	0.734545	NA	NA	0
Inositol phosphate metabolism	0.51707	0.616407	NA	NA	NA	NA	0
Insulin signaling pathway	0.569607	0.805128	0.545684	0.749598	0.530298	0.813088	0
Jak-STAT signaling pathway	0.594533	0.8349	NA	NA	NA	NA	0
Leishmaniasis	0.718927	0.703034	0.825756	0.857131	NA	NA	0
Leukocyte transendothelial migration	0.642419	0.819079	0.691769	0.79506	0.546667	0.88392	0
Long-term depression	0.632371	0.837982	0.67109	0.822785	NA	NA	0
Long-term potentiation	0.614369	0.877535	0.722297	0.887636	NA	NA	0
Lysine degradation	0.64099	0.760678	0.551305	0.789997	NA	NA	0
Lysosome	0.627486	0.821509	0.558611	0.763677	0.636094	0.941274	0
MAPK signaling pathway	0.556951	0.731285	0.552583	0.76601	0.53782	0.853599	0
Melanogenesis	0.549101	0.791142	0.587638	0.767371	NA	NA	0
Melanoma	0.526737	0.726895	NA	NA	NA	NA	0
mRNA surveillance pathway	0.574544	0.902694	0.631636	0.802291	0.567532	0.851919	1
mTOR signaling pathway	0.538561	0.812195	NA	NA	NA	NA	0
Natural killer cell mediated cytotoxicity	0.503389	0.853532	0.570916	0.787405	0.642642	0.861821	0
Neurotrophin signaling pathway	0.556451	0.658479	0.670027	0.825388	0.595139	0.813887	0
NOD-like receptor signaling pathway	0.695739	0.714451	NA	NA	NA	NA	0
Non-small cell lung cancer	0.511121	0.850426	NA	NA	NA	NA	0
Nucleotide excision repair	0.686457	0.872447	NA	NA	NA	NA	0
Oocyte meiosis	0.621788	0.849149	0.629002	0.808663	0.601738	0.915046	1
Osteoclast differentiation	0.6228	0.771256	0.576223	0.767527	NA	NA	0
Oxidative phosphorylation	0.792021	0.951766	0.822387	0.933911	0.696035	0.972173	0
p53 signaling pathway	0.587294	0.667855	NA	NA	NA	NA	0
Pancreatic cancer	0.544679	0.754966	NA	NA	NA	NA	0
Pancreatic secretion	0.593153	0.856863	0.618304	0.782288	0.596653	0.890753	0
Pathogenic Escherichia coli infection	0.60669	0.860519	0.606023	0.725547	0.613813	0.787991	0
Pathways in cancer	0.529927	0.722833	0.583029	0.736555	0.529967	0.757995	0
Peroxisome	0.576824	0.729421	0.566687	0.734817	0.637951	0.900706	0
Phagosome	0.628128	0.846035	0.746013	0.855166	0.678092	0.873709	1
Phosphatidylinositol signaling system	0.561053	0.610359	NA	NA	NA	NA	0
PPAR signaling pathway	0.641721	0.795519	0.703559	0.731963	NA	NA	0
Prion diseases	0.700684	0.878084	NA	NA	0.630808	0.860747	0
Progesterone-mediated oocyte maturation	0.530627	0.865202	NA	NA	NA	NA	0
Propanoate metabolism	0.591172	0.871206	NA	NA	NA	NA	0
Prostate cancer	0.584245	0.708237	0.542641	0.742122	NA	NA	0
Proteasome	0.907445	0.94616	0.887294	0.94167	0.777778	0.999446	0
Protein digestion and absorption	0.871354	0.892852	0.845642	0.881566	NA	NA	0
Protein processing in endoplasmic reticulum	0.702704	0.798411	0.666387	0.694705	0.702368	0.844349	0
Purine metabolism	0.610442	0.583914	0.615539	0.572487	0.577197	0.666827	0
Pyrimidine metabolism	0.660451	0.691147	0.604301	0.54161	0.554322	0.521731	0
Pyruvate metabolism	0.613457	0.884511	0.643507	0.865046	0.57942	0.726712	0
Regulation of actin cytoskeleton	0.595739	0.803725	0.633179	0.773268	0.588829	0.848852	0
Renal cell carcinoma	0.548174	0.795767	0.726308	0.821493	0.675164	0.724485	0
Rheumatoid arthritis	0.600038	0.856824	NA	NA	NA	NA	0
Ribosome	0.886218	0.986346	0.899749	0.928816	0.846184	0.999384	0
Ribosome biogenesis in eukaryotes	0.729912	0.877584	0.809997	0.768749	0.597529	0.910483	0
RIG-I-like receptor signaling pathway	0.691219	0.637786	NA	NA	NA	NA	0
RNA degradation	0.628612	0.84701	0.602412	0.707058	0.554238	0.770203	0
RNA polymerase	0.724267	0.881738	NA	NA	NA	NA	0
RNA transport	0.658105	0.861472	0.708953	0.799155	0.677241	0.849052	0
Salivary secretion	0.658926	0.815089	NA	NA	NA	NA	0
Shigellosis	0.559811	0.689599	0.536452	0.696471	0.611698	0.841907	0
Small cell lung cancer	0.52617	0.599644	0.702231	0.759304	0.58093	0.812065	0
SNARE interactions in vesicular transport	0.590192	0.877628	NA	NA	NA	NA	0
Spliceosome	0.743504	0.919007	0.743732	0.834963	0.653809	0.878801	1
Staphylococcus aureus infection	0.840468	0.92284	0.876213	0.975593	NA	NA	0
Systemic lupus erythematosus	0.737093	0.918872	0.649516	0.894703	0.78966	0.977995	1
T cell receptor signaling pathway	0.577855	0.775997	0.646049	0.884673	0.587612	0.838705	0
TGF-beta signaling pathway	0.655712	0.802563	NA	NA	NA	NA	0
Tight junction	0.627443	0.82782	0.607335	0.721806	0.554623	0.788833	0
Toll-like receptor signaling pathway	0.513643	0.631804	NA	NA	NA	NA	0
Toxoplasmosis	0.594492	0.669172	0.567794	0.867855	0.647732	0.755772	0
Type II diabetes mellitus	0.6186	0.736461	NA	NA	NA	NA	0
Ubiquitin mediated proteolysis	0.668087	0.711201	0.720368	0.684593	0.551312	0.675466	0
Valine, leucine and isoleucine degradation	0.753535	0.880596	0.673126	0.864618	0.588658	0.841236	1
Vascular smooth muscle contraction	0.598749	0.819595	0.680744	0.780923	NA	NA	0
Vasopressin-regulated water reabsorption	0.62959	0.741987	0.610521	0.705903	NA	NA	0
VEGF signaling pathway	0.590611	0.843437	NA	NA	NA	NA	0
Vibrio cholerae infection	0.615593	0.757677	0.658051	0.675554	0.627432	0.9233	0
Viral myocarditis	0.791119	0.814556	0.767427	0.799219	0.661083	0.828879	0
Wnt signaling pathway	0.573572	0.752936	0.614211	0.630159	NA	NA	0
