# Supplementary material for: Proteome Profiling Outperforms Transcriptome Profiling for Coexpression Based Gene Function Prediction
Source: Mol Cell Proteomics. 2016 Nov 11;16(1):121–34. doi: 10.1074/mcp.M116.060301 (PMC5217778; doi:10.1074/mcp.M116.060301)
Supplement: Supplemental Data [file 10.1074_M116.060301_mcp.M116.060301-6.xlsx]

## Sheet: TableS20
Table S20. Known and new GO BP functions of breast cancer drivers idenfied from Gene2Net under FDR 1%
Driver	neighbors	#sigKnownFunction	sigKnownFunction	#sigNewFunction	sigNewFunction
ACSL6	ACSL1;ACSL5;ECHDC1;H2AFX;HIST1H2AC;RPL22L1;GALT;PADI2;VASN;TUBAL3	14	GO:0035336;long-chain fatty-acyl-CoA metabolic process;0.000705342644169216|GO:0035337;fatty-acyl-CoA metabolic process;0.00077680992727458|GO:0019432;triglyceride biosynthetic process;0.000825040216911277|GO:0046460;neutral lipid biosynthetic process;0.000825040216911277|GO:0046463;acylglycerol biosynthetic process;0.000825040216911277|GO:0035384;thioester biosynthetic process;0.0010748395502036…	0
ARID1A	DPF2;NUDC;RBM25;RNF20;RNF40;PHACTR4;RRP9;SMARCC1;SNW1;WAC	2	GO:0016568;chromatin modification;0.00420146817571942|GO:0006325;chromatin organization;0.00460171762888811	1	GO:0010390;histone monoubiquitination;0.00473289177567056
CCT5	ACAT2;CCT2;CCT3;CCT4;CCT6A;CCT6B;CCT7;EEF1A2;HSPA8;UCHL5	3	GO:0051084;'de novo' posttranslational protein folding;1.89602313849235e-08|GO:0006458;'de novo' protein folding;1.89714688403342e-08|GO:0006457;protein folding;3.2343313649541e-07	0
CDH1	AP1M2;CTNNA1;CTNNA2;CTNNA3;CTNNB1;RAB11FIP4;CTNND1;EPCAM;LRRC1;YME1L1	9	GO:0007155;cell adhesion;0.000263080381614933|GO:0022610;biological adhesion;0.000263080381614933|GO:0016337;single organismal cell-cell adhesion;0.00100615061206429|GO:0034332;adherens junction organization;0.00154190187067205|GO:0098602;single organism cell adhesion;0.00154190187067205|GO:0097306;cellular response to alcohol;0.00154190187067205|GO:0045216;cell-cell junction organization;0.00640…	2	GO:0051149;positive regulation of muscle cell differentiation;0.00294852561414197|GO:0051147;regulation of muscle cell differentiation;0.00818687922037968
CHEK2	ADSL;GLMN;THOC1;THOC2;THOC5;GGA1;TCF20;XPO7;THOC6;THOC7	0		20	GO:0044766;multi-organism transport;3.17449455899954e-07|GO:0046794;transport of virus;3.17449455899954e-07|GO:0075733;intracellular transport of virus;3.17449455899954e-07|GO:1902579;multi-organism localization;3.17449455899954e-07|GO:1902583;multi-organism intracellular transport;3.17449455899954e-07|GO:0051168;nuclear export;1.25570158156692e-06|GO:0006406;mRNA export from nucleus;4.6665466151…
CNOT3	BPTF;CHD4;CHD5;CNOT10;CUL4B;DDX52;SET;SMARCA4;TOP1;TOP1MT	0		6	GO:0016568;chromatin modification;1.56200597156708e-06|GO:0006338;chromatin remodeling;1.56200597156708e-06|GO:0006325;chromatin organization;1.79758787662484e-06|GO:0051276;chromosome organization;1.45697651577903e-05|GO:0071103;DNA conformation change;0.00590678017882329|GO:0006259;DNA metabolic process;0.00959733721877717
DDX3X	AARS;CAPRIN1;DDX3Y;EEF1D;EIF4G1;SMAP1;RPL30;STAU1;TXLNG;YBX2	1	GO:0006412;translation;1.40957907719397e-05	0
DDX5	AHSA1;FEN1;KPNA2;PCNA;SSRP1;VRK1;HN1;JMJD6;PRIM2;SAP30BP	0		11	GO:0032201;telomere maintenance via semi-conservative replication;0.0037243543259838|GO:0000722;telomere maintenance via recombination;0.0037243543259838|GO:0033260;nuclear DNA replication;0.0037243543259838|GO:0006310;DNA recombination;0.0037243543259838|GO:0006312;mitotic recombination;0.0037243543259838|GO:0010833;telomere maintenance via telomere lengthening;0.0037243543259838|GO:0044786;cell…
ERBB2	ACACA;COMT;DHCR24;DPM1;ERBB4;FASN;MVK;PNMT;GGCT;FDFT1	0		6	GO:0008610;lipid biosynthetic process;0.00301485248914024|GO:1901617;organic hydroxy compound biosynthetic process;0.00657281281338603|GO:1901615;organic hydroxy compound metabolic process;0.00657281281338603|GO:0006695;cholesterol biosynthetic process;0.00657281281338603|GO:0044283;small molecule biosynthetic process;0.00657281281338603|GO:0016126;sterol biosynthetic process;0.00657281281338603
ERCC2	CCNH;CDK7;ERCC3;GTF2H1;GTF2H3;KDM1A;MTA3;GTF2H4;GREB1;ZNF813	118	GO:0000718;nucleotide-excision repair, DNA damage removal;0|GO:0006361;transcription initiation from RNA polymerase I promoter;0|GO:0006362;transcription elongation from RNA polymerase I promoter;0|GO:0006363;termination of RNA polymerase I transcription;0|GO:0044349;DNA excision;0|GO:0006360;transcription from RNA polymerase I promoter;2.93789683938586e-13|GO:0006370;7-methylguanosine mRNA cappi…	0
FLT3	COX10;IKBIP;ITGA1;ITGA5;MAPK15;MYLK2;MYLK3;ITGAV;THY1;MYLK4	1	GO:0016310;phosphorylation;0.00743263466317294	2	GO:0072358;cardiovascular system development;0.00743263466317294|GO:0072359;circulatory system development;0.00743263466317294
FN1	CAPN5;COL11A1;COL12A1;INHBA;LOXL2;MXRA5;P4HA1;P4HA2;PLOD2;THBS2	16	GO:0001706;endoderm formation;9.70198107791864e-05|GO:0035987;endodermal cell differentiation;9.70198107791864e-05|GO:0007492;endoderm development;9.70198107791864e-05|GO:0048646;anatomical structure formation involved in morphogenesis;9.70198107791864e-05|GO:0001704;formation of primary germ layer;9.70198107791864e-05|GO:0007369;gastrulation;0.000132047752845828|GO:0048546;digestive tract morpho…	1	GO:0030199;collagen fibril organization;0.000535130986544193
FOXA1	CMBL;EPB41L5;ESR1;FOXA3;GATA2;GATA3;MLPH;RABEP1;RUNDC1;TLE3	2	GO:0045944;positive regulation of transcription from RNA polymerase II promoter;0.00749285068488248|GO:0043627;response to estrogen;0.00749285068488248	0
FUS	HCFC1;HNRNPA1;HNRNPA1L2;HNRNPA2B1;HNRNPC;HNRNPK;HNRNPD;HNRNPM;RNMT;SNRPF	7	GO:0006397;mRNA processing;1.5370194894615e-08|GO:0000377;RNA splicing, via transesterification reactions with bulged adenosine as nucleophile;4.60331343784167e-08|GO:0000398;mRNA splicing, via spliceosome;4.60331343784167e-08|GO:0000375;RNA splicing, via transesterification reactions;4.82377688904023e-08|GO:0008380;RNA splicing;1.35804846945753e-07|GO:0006396;RNA processing;1.80136575489431e-07|…	0
HLA-A	GBP1;GBP3;GBP7;HLA-E;HLA-F;HLA-G;SEC14L3;TAP1;TAPBP;WARS	18	GO:0002479;antigen processing and presentation of exogenous peptide antigen via MHC class I, TAP-dependent;6.7800195679979e-08|GO:0042590;antigen processing and presentation of exogenous peptide antigen via MHC class I;6.7800195679979e-08|GO:0002474;antigen processing and presentation of peptide antigen via MHC class I;2.12078106039589e-07|GO:0060333;interferon-gamma-mediated signaling pathway;2.…	0
HSPA8	AP3S1;CCT2;CCT3;CCT5;CCT6A;CCT7;EEF1A2;ETF1;IFT20;TTC1	1	GO:0006457;protein folding;2.96685348510906e-07	2	GO:0051084;'de novo' posttranslational protein folding;1.12744910890639e-06|GO:0006458;'de novo' protein folding;1.32374360288049e-06
IDH1	ANKRD54;EIF2B3;EIF2B4;GAA;GNS;PRDX5;TXN2;EIF2B5;PCYOX1;PGM1	0		12	GO:0048709;oligodendrocyte differentiation;0.00214784011179336|GO:0021782;glial cell development;0.00479423322104785|GO:0009746;response to hexose;0.00479423322104785|GO:0009749;response to glucose;0.00479423322104785|GO:0034284;response to monosaccharide;0.00479423322104785|GO:0009743;response to carbohydrate;0.00479423322104785|GO:0009408;response to heat;0.00553784494989545|GO:0010001;glial ce…
KRAS	ANO6;ANPEP;GNA11;HRAS;PLXNB2;PRKAA1;NLRX1;NRAS;PTGFRN;PRKAB1	15	GO:0008286;insulin receptor signaling pathway;0.00143658248291567|GO:0032869;cellular response to insulin stimulus;0.00143658248291567|GO:0032868;response to insulin;0.00143658248291567|GO:0071375;cellular response to peptide hormone stimulus;0.00228061883375816|GO:1901653;cellular response to peptide;0.00228061883375816|GO:0043434;response to peptide hormone;0.00239209153637213|GO:1901652;respon…	0
MAP2K4	MAPK10;MAPK8;PNKP;PRKRIR;SLC44A1;MAPK9;VAMP2;YWHAE;ZBTB7A;POLR2I	20	GO:0034146;toll-like receptor 5 signaling pathway;0.00143369668878487|GO:0034166;toll-like receptor 10 signaling pathway;0.00143369668878487|GO:0038123;toll-like receptor TLR1:TLR2 signaling pathway;0.00143369668878487|GO:0038124;toll-like receptor TLR6:TLR2 signaling pathway;0.00143369668878487|GO:0002755;MyD88-dependent toll-like receptor signaling pathway;0.00143369668878487|GO:0034134;toll-li…	0
MED12	ASPH;BIRC2;DLAT;ENDOD1;GLS;MCCC1;PDP1;PDPR;NLRX1;SUCLA2	0		9	GO:0006637;acyl-CoA metabolic process;0.000818629203715782|GO:0035383;thioester metabolic process;0.000818629203715782|GO:0051186;cofactor metabolic process;0.00261383961332373|GO:0006790;sulfur compound metabolic process;0.00307807141506136|GO:0051188;cofactor biosynthetic process;0.00307807141506136|GO:0035384;thioester biosynthetic process;0.00636084524481267|GO:0071616;acyl-CoA biosynthetic p…
MLH1	ANAPC2;ANAPC5;CCNK;EIF2S2;PPP4R2;SMEK1;CDC23;PMS2;SMEK2;UBR7	1	GO:0006298;mismatch repair;0.00899917067259127	56	GO:0070979;protein K11-linked ubiquitination;0.00149316295938069|GO:0007094;mitotic spindle assembly checkpoint;0.00149316295938069|GO:0033046;negative regulation of sister chromatid segregation;0.00149316295938069|GO:0033048;negative regulation of mitotic sister chromatid segregation;0.00149316295938069|GO:0045841;negative regulation of mitotic metaphase/anaphase transition;0.00149316295938069|G…
MLLT4	ARMCX2;COQ5;GSTM1;GSTM2;GSTM4;MTMR12;RDH13;RNF220;SLC25A12;GSTM5	0		11	GO:1901685;glutathione derivative metabolic process;1.62312801190723e-05|GO:1901687;glutathione derivative biosynthetic process;1.62312801190723e-05|GO:0006749;glutathione metabolic process;3.31361324340899e-05|GO:0006518;peptide metabolic process;0.000403223701820174|GO:0006805;xenobiotic metabolic process;0.000403223701820174|GO:0009410;response to xenobiotic stimulus;0.000403223701820174|GO:00…
MYH11	CNN1;COL18A1;COL4A1;COL4A2;LMOD1;SORBS3;MYLK;SYNM;PPP1R14A;TNS1	4	GO:0006936;muscle contraction;0.000552605631887471|GO:0003012;muscle system process;0.000552605631887471|GO:0006939;smooth muscle contraction;0.00112396191917793|GO:0003008;system process;0.00112396191917793	0
MYH9	ACTN3;FLNA;MMP14;MYL1;MYL12A;MYL12B;MYL3;MYL9;ST5;MYO1E	5	GO:0030048;actin filament-based movement;4.37607752481473e-05|GO:0070527;platelet aggregation;0.00067374157921248|GO:0034109;homotypic cell-cell adhesion;0.000784715565931871|GO:0006928;cellular component movement;0.0024278297542841|GO:0030029;actin filament-based process;0.0024278297542841	6	GO:0006936;muscle contraction;0.00067374157921248|GO:0003012;muscle system process;0.000784715565931871|GO:0003008;system process;0.00282427215017224|GO:0030049;muscle filament sliding;0.0045946333621226|GO:0033275;actin-myosin filament sliding;0.0045946333621226|GO:0070252;actin-mediated cell contraction;0.00810936517116061
NUP107	GLE1;NUP153;NUP160;NUP188;NUP205;NUP214;NUP85;NUP93;RANBP2;TNPO2	49	GO:0006997;nucleus organization;0|GO:0006998;nuclear envelope organization;0|GO:0007077;mitotic nuclear envelope disassembly;0|GO:0008643;carbohydrate transport;0|GO:0008645;hexose transport;0|GO:0010827;regulation of glucose transport;0|GO:0015749;monosaccharide transport;0|GO:0015758;glucose transport;0|GO:0030397;membrane disassembly;0|GO:0051081;nuclear envelope disassembly;0|GO:0019221;cytok…	0
NUP98	ING1;IRF2BP2;MAD1L1;MCM3AP;NUP107;NUP153;NUP214;NUP54;NUPL1;TPR	36	GO:0007077;mitotic nuclear envelope disassembly;2.33562798731176e-11|GO:0030397;membrane disassembly;2.33562798731176e-11|GO:0051081;nuclear envelope disassembly;2.33562798731176e-11|GO:0006998;nuclear envelope organization;1.22455212636652e-10|GO:0010827;regulation of glucose transport;2.18337148361059e-10|GO:0006997;nucleus organization;2.64906485636374e-10|GO:0008643;carbohydrate transport;2.6…	2	GO:0051168;nuclear export;0.00061340753404425|GO:0006405;RNA export from nucleus;0.0070878118913235
PHF6	BZW2;EIF3C;NUP107;NUP153;NUP93;EIF3CL;HUWE1;SRPK1;THOC2;UTP14A	0		20	GO:0006997;nucleus organization;0.000914271721817017|GO:0007077;mitotic nuclear envelope disassembly;0.00604716953574902|GO:0030397;membrane disassembly;0.00604716953574902|GO:0051081;nuclear envelope disassembly;0.00604716953574902|GO:0016032;viral process;0.00653413806359729|GO:0044764;multi-organism cellular process;0.00653413806359729|GO:0006998;nuclear envelope organization;0.006534138063597…
PIK3CA	NR2C2;PDS5B;PMEPA1;PSIP1;RAD21;SMARCA2;SMC1A;SMC3;STAG2;RSBN1	0		8	GO:0007062;sister chromatid cohesion;5.57113483417027e-05|GO:0090329;regulation of DNA-dependent DNA replication;0.00210440995867855|GO:0008156;negative regulation of DNA replication;0.00308380374134409|GO:0044786;cell cycle DNA replication;0.0055865314889757|GO:0007126;meiotic nuclear division;0.0055865314889757|GO:0051321;meiotic cell cycle;0.0055865314889757|GO:0007059;chromosome segregation;0…
PIK3CB	ACAD9;ARHGEF5;BAIAP2L1;DSG2;DSP;GIGYF1;JUP;PKP3;TACC2;PRKCI	0		22	GO:0086002;cardiac muscle cell action potential involved in contraction;0.000209609664219346|GO:0086091;regulation of heart rate by cardiac conduction;0.000209609664219346|GO:0086004;regulation of cardiac muscle cell contraction;0.00065594552832221|GO:0086065;cell communication involved in cardiac conduction;0.00065594552832221|GO:1903115;regulation of actin filament-based movement;0.000681596482…
RFC4	CHTF18;DPH2;DSCC1;FANCI;MSH2;RFC2;RFC3;RFC5;TOPBP1;ZWILCH	26	GO:0006281;DNA repair;3.91033041058364e-06|GO:0006297;nucleotide-excision repair, DNA gap filling;4.3942368891936e-06|GO:0006259;DNA metabolic process;4.3942368891936e-06|GO:0032201;telomere maintenance via semi-conservative replication;4.3942368891936e-06|GO:0000722;telomere maintenance via recombination;6.69888038054012e-06|GO:0033260;nuclear DNA replication;7.436364965141e-06|GO:0006312;mitoti…	0
SF3B1	CHD4;NAT10;NUP205;PDS5A;PNN;PRPF6;PRPF8;SYMPK;USP39;SNRNP70	7	GO:0006397;mRNA processing;9.44778378152433e-05|GO:0000377;RNA splicing, via transesterification reactions with bulged adenosine as nucleophile;0.000199381880130522|GO:0000398;mRNA splicing, via spliceosome;0.000199381880130522|GO:0000375;RNA splicing, via transesterification reactions;0.000199381880130522|GO:0008380;RNA splicing;0.000402288415858635|GO:0006396;RNA processing;0.000402288415858635…	0
SMAD4	ABI2;CDC37;HOMER3;PAFAH1B1;SMAD2;SMAD3;SPG20;TBCB;SMAD9;TUBGCP3	2	GO:0010718;positive regulation of epithelial to mesenchymal transition;0.00634831642045175|GO:2000738;positive regulation of stem cell differentiation;0.00634831642045175	0
SMARCA4	BPTF;CHD4;CHD5;CNOT10;CNOT3;CUL4B;DDX52;SET;TOP1;TOP1MT	4	GO:0016568;chromatin modification;1.56200597156708e-06|GO:0006338;chromatin remodeling;1.56200597156708e-06|GO:0006325;chromatin organization;1.79758787662484e-06|GO:0051276;chromosome organization;1.45697651577903e-05	2	GO:0071103;DNA conformation change;0.00590678017882329|GO:0006259;DNA metabolic process;0.00959733721877717
STAG2	CYFIP2;PDS5A;PDS5B;PMEPA1;PSIP1;SIN3A;SMARCA2;SMC1A;SMC3;THOC2	15	GO:0007062;sister chromatid cohesion;3.09208501025893e-07|GO:0008156;negative regulation of DNA replication;3.20767894660956e-05|GO:0051053;negative regulation of DNA metabolic process;0.000314484372314072|GO:0007059;chromosome segregation;0.000337234888091703|GO:0006275;regulation of DNA replication;0.000394583328950215|GO:0051276;chromosome organization;0.000825595094384703|GO:0090329;regulatio…	0
TCF12	ACTN3;LIN7B;MYH9;MYL1;MYL3;PPP1R12B;PPP1R12C;TRIOBP;MYL6;UACA	0		8	GO:0030048;actin filament-based movement;5.40282875427511e-06|GO:0030049;muscle filament sliding;2.71313346768369e-05|GO:0033275;actin-myosin filament sliding;2.71313346768369e-05|GO:0070252;actin-mediated cell contraction;5.06420597408963e-05|GO:0006936;muscle contraction;5.11061669302926e-05|GO:0003012;muscle system process;8.32016045900774e-05|GO:0030029;actin filament-based process;0.00016733…
SEC24D	AP2B1;COPB1;COPB2;COPE;COPZ1;HDLBP;SAR1A;SCFD1;SEC13;SEC24A	32	GO:0048199;vesicle targeting, to, from or within Golgi;2.97462054987818e-12|GO:1902591;single-organism membrane budding;4.23057144871564e-12|GO:0051668;localization within membrane;4.23057144871564e-12|GO:0006901;vesicle coating;4.23057144871564e-12|GO:0006903;vesicle targeting;4.23057144871564e-12|GO:0006900;membrane budding;9.48573442016709e-11|GO:0048193;Golgi vesicle transport;1.4392914003482…	1	GO:0006890;retrograde vesicle-mediated transport, Golgi to ER;6.15308799004991e-08
TBX3	CLSTN2;DNAJC17;HEXIM1;MED13L;NIPBL;NOVA1;NOVA2;PFAS;TBX2;ZNF740	6	GO:0030326;embryonic limb morphogenesis;0.000176335661042304|GO:0035113;embryonic appendage morphogenesis;0.000176335661042304|GO:0035107;appendage morphogenesis;0.000176335661042304|GO:0035108;limb morphogenesis;0.000176335661042304|GO:0048736;appendage development;0.000482978637501981|GO:0060173;limb development;0.000482978637501981	0
NRAS	AFAP1L2;ANO6;ANPEP;GNA11;HRAS;KRAS;PLXNB2;PRKAA1;NLRX1;PTGFRN	5	GO:0045860;positive regulation of protein kinase activity;0.00988722775477784|GO:0000186;activation of MAPKK activity;0.00988722775477784|GO:0033674;positive regulation of kinase activity;0.00988722775477784|GO:0032147;activation of protein kinase activity;0.00988722775477784|GO:0001932;regulation of protein phosphorylation;0.00988722775477784	0

## Sheet: TableS21
Table S21. Known and new GO BP functions of colorectal cancer drivers idenfied from Gene2Net under FDR 1%
Driver	neighbors	#sigKnownFunction	sigKnownFunction	#sigNewFunction	sigNewFunction
ACO1	NDUFA10;NDUFA9;NDUFB4;NDUFB9;NDUFS1;NDUFS5;CYB5R2;PRKACA;RAB2B;NDUFV1	0		33	GO:0006120;mitochondrial electron transport, NADH to ubiquinone;1.15585256181087e-09|GO:0042773;ATP synthesis coupled electron transport;1.15585256181087e-09|GO:0042775;mitochondrial ATP synthesis coupled electron transport;1.15585256181087e-09|GO:0006119;oxidative phosphorylation;6.93544432994742e-09|GO:0022900;electron transport chain;3.07842047353457e-07|GO:0022904;respiratory electron transpo…
ATRX	CUX1;PAWR;PITRM1;PRKAB2;RAB34;SMAD2;VARS2;HIST1H1B;TM9SF4;SMAD3	1	GO:0000122;negative regulation of transcription from RNA polymerase II promoter;0.0041007083646003	0
BPTF	BAZ1A;CASP3;CASP6;NEUROD6;SATB1;SATB2;CHID1;DAZAP1;OTUB1;PTGES3;UBE2N	1	GO:0051276;chromosome organization;0.00551410670690733	0
CDK12	CDK13;CDK2;CDK4;CDK5;CDK6;CDK9;FGFR4;FGR;LCK;MAK	3	GO:0006468;protein phosphorylation;2.99089597532998e-09|GO:0016310;phosphorylation;6.01993475624063e-08|GO:0046777;protein autophosphorylation;0.00373624494648815	8	GO:0007050;cell cycle arrest;0.00373624494648815|GO:0008284;positive regulation of cell proliferation;0.00373624494648815|GO:0008283;cell proliferation;0.00373624494648815|GO:0051726;regulation of cell cycle;0.00503164157981474|GO:0071156;regulation of cell cycle arrest;0.0092958537075469|GO:0010564;regulation of cell cycle process;0.0092958537075469|GO:0048015;phosphatidylinositol-mediated signa…
KRAS	ARF1;ARF3;ARF5;NRAS;RAP1A;RAP1B;RHOA;TCEA1;SOD1;TCEA2	16	GO:0007265;Ras protein signal transduction;0.00118256241111321|GO:0007264;small GTPase mediated signal transduction;0.0036490897304573|GO:0032147;activation of protein kinase activity;0.00392817162226365|GO:0000186;activation of MAPKK activity;0.0042103620679552|GO:0007596;blood coagulation;0.0042103620679552|GO:0007599;hemostasis;0.0042103620679552|GO:0050817;coagulation;0.0042103620679552|GO:00…	22	GO:0006184;GTP catabolic process;0.00118256241111321|GO:0046039;GTP metabolic process;0.00118256241111321|GO:1901069;guanosine-containing compound catabolic process;0.00118256241111321|GO:1901068;guanosine-containing compound metabolic process;0.00118256241111321|GO:0071320;cellular response to cAMP;0.0042103620679552|GO:0002064;epithelial cell development;0.00698774095409704|GO:0009203;ribonucle…
MAP2K1	ATP6V1A;G6PD;GPI;LMAN1;RPL10;SPCS2;NPLOC4;RPL10L;SWAP70;TMED9	1	GO:0007030;Golgi organization;0.00486821349471944	0
MYH10	ACTN1;CALD1;COL6A3;FLNA;FLNC;LAMA4;LAMB1;LAMC1;PARVA;NID2	2	GO:0048858;cell projection morphogenesis;0.00548308381812453|GO:0032990;cell part morphogenesis;0.00548308381812453	6	GO:0030198;extracellular matrix organization;0.00282090477020591|GO:0043062;extracellular structure organization;0.00282090477020591|GO:0034329;cell junction assembly;0.00347936293463883|GO:0034330;cell junction organization;0.00383449940023645|GO:0007155;cell adhesion;0.00651862282727496|GO:0022610;biological adhesion;0.00651862282727496
NRAS	ARF1;ARF3;ARF4;CALM1;PDXK;PSAP;RAP1A;RAP1B;RHOA;SOD1	6	GO:0007596;blood coagulation;0.000559700716085088|GO:0007599;hemostasis;0.000559700716085088|GO:0050817;coagulation;0.000559700716085088|GO:0050878;regulation of body fluid levels;0.000559700716085088|GO:0042060;wound healing;0.000711907862439169|GO:0009611;response to wounding;0.00241977241087661	3	GO:0030168;platelet activation;0.000559700716085088|GO:0071320;cellular response to cAMP;0.00432846054683406|GO:0001775;cell activation;0.00432846054683406
NUP98	NUP205;NUP35;RANBP2;RPAP3;SART1;SF3A1;TPR;PSMC2;SART3;ZC3H11A	31	GO:0007077;mitotic nuclear envelope disassembly;1.71913931557515e-05|GO:0030397;membrane disassembly;1.71913931557515e-05|GO:0051081;nuclear envelope disassembly;1.71913931557515e-05|GO:0010827;regulation of glucose transport;1.71913931557515e-05|GO:0006998;nuclear envelope organization;1.71913931557515e-05|GO:0008643;carbohydrate transport;1.71913931557515e-05|GO:0008645;hexose transport;1.71913…	0
SF3B1	CHD4;DHX9;HNRNPU;NOL6;PES1;PRPF6;RSL1D1;SF3B3;SMARCA5;SNRNP200	6	GO:0006396;RNA processing;0.000371390699048346|GO:0000377;RNA splicing, via transesterification reactions with bulged adenosine as nucleophile;0.00141045238510296|GO:0000398;mRNA splicing, via spliceosome;0.00141045238510296|GO:0000375;RNA splicing, via transesterification reactions;0.00141045238510296|GO:0008380;RNA splicing;0.00233887312426014|GO:0006397;mRNA processing;0.00233887312426014	2	GO:0001649;osteoblast differentiation;0.00355162629817191|GO:0001503;ossification;0.00832310835399971

## Sheet: TableS22
Table S22. Known and new GO BP functions of ovarian cancer drivers idenfied from Gene2Net under FDR 1%
Driver	neighbors	#sigKnownFunction	sigKnownFunction	#sigNewFunction	sigNewFunction
ACO1	CHMP5;CRKL;DNAJA1;MAPK1;MAPK3;PLAA;STOML2;UBAP2;VCP;UBE2L3	0		3	GO:0051403;stress-activated MAPK cascade;0.00482097308368493|GO:0000186;activation of MAPKK activity;0.00482097308368493|GO:0031098;stress-activated protein kinase signaling cascade;0.00482097308368493
ACTG1	ACTA1;ACTA2;ACTB;ACTG2;LGALS1;MYH11;MYH9;MYL6;MYL6B;MYL9	28	GO:0048468;cell development;0.000314737732539649|GO:0070527;platelet aggregation;0.000375922454837196|GO:0007411;axon guidance;0.000375922454837196|GO:0097485;neuron projection guidance;0.000375922454837196|GO:0034109;homotypic cell-cell adhesion;0.000462347223583989|GO:0007409;axonogenesis;0.000559126707156026|GO:0061564;axon development;0.000559126707156026|GO:0048667;cell morphogenesis involve…	15	GO:0006936;muscle contraction;7.31880698268128e-07|GO:0003012;muscle system process;7.33476271941313e-07|GO:0003008;system process;0.000251604693885706|GO:0014706;striated muscle tissue development;0.000392533498474734|GO:0060537;muscle tissue development;0.000447365570994427|GO:0030048;actin filament-based movement;0.000462347223583989|GO:0007519;skeletal muscle tissue development;0.000754686781…
CCT5	CCT2;CCT3;CCT4;CCT6A;CCT7;CCT8;MAP7;MTHFD1L;TCP1;VTA1	3	GO:0051084;'de novo' posttranslational protein folding;6.50590692430342e-13|GO:0006458;'de novo' protein folding;2.60236276972137e-12|GO:0006457;protein folding;1.75366504281034e-07	0
CHD4	ADNP;CHD3;CHD5;DHX9;HNRNPU;NONO;RBM12;SMARCA5;RBBP4;SFPQ	6	GO:0071103;DNA conformation change;9.34736242408363e-06|GO:0043044;ATP-dependent chromatin remodeling;0.000982538412076517|GO:0016568;chromatin modification;0.00296097365026356|GO:0006325;chromatin organization;0.00296097365026356|GO:0006338;chromatin remodeling;0.00296097365026356|GO:0006259;DNA metabolic process;0.00430247864861883	1	GO:0043486;histone exchange;0.00296097365026356
CSDE1	BZW1;CAPRIN1;CKAP5;DDX3X;DDX5;EIF4G2;KPNA2;PABPC1;PSME3;EIF4G1	0		1	GO:0006417;regulation of translation;0.00669247391098304
CTNNB1	CDH1;CTNNA1;CTNNA2;CTNND1;DSC2;DSG2;DSP;JUP;LIN7C;PKP2	33	GO:0045216;cell-cell junction organization;2.09070376788745e-07|GO:0007155;cell adhesion;2.8502424706137e-07|GO:0022610;biological adhesion;2.8502424706137e-07|GO:0034332;adherens junction organization;6.07141043081819e-07|GO:0034330;cell junction organization;7.17280835912012e-07|GO:0097306;cellular response to alcohol;1.20026143135554e-06|GO:0016337;single organismal cell-cell adhesion;5.729015…	29	GO:0086002;cardiac muscle cell action potential involved in contraction;1.41360345651265e-08|GO:0086091;regulation of heart rate by cardiac conduction;1.41360345651265e-08|GO:0086004;regulation of cardiac muscle cell contraction;6.56429743894904e-08|GO:1903115;regulation of actin filament-based movement;6.56429743894904e-08|GO:0002027;regulation of heart rate;3.34267228442219e-07|GO:0055117;regul…
EIF4A2	ABCF3;DCUN1D1;EIF3M;EIF4A1;EIF4G1;FXR1;FXR2;POLR2H;PABPC4;PSMD2	1	GO:0000289;nuclear-transcribed mRNA poly(A) tail shortening;0.00977624527771281	0
GOLGA5	BAG5;COG2;COG5;ERP29;GOLGA3;SCYL2;TMED10;TMED2;TXNRD1;TMED9	4	GO:0048193;Golgi vesicle transport;3.00908253381138e-05|GO:0007030;Golgi organization;0.00256087016228479|GO:0016192;vesicle-mediated transport;0.00256087016228479|GO:0046907;intracellular transport;0.00256087016228479	0
MYH10	CALD1;FLNA;FLNC;MYH11;PDLIM7;TAGLN;TGFB1I1;TPM1;TPM2;MYL9	1	GO:0031032;actomyosin structure organization;0.00953780082517119	2	GO:0006936;muscle contraction;0.0026122481003843|GO:0003012;muscle system process;0.0026122481003843
NDRG1	ALDOA;ALDOC;GPI;OPLAH;PGK1;MIF;PGK2;PHKB;PCDH1;PYCRL	0		18	GO:0044724;single-organism carbohydrate catabolic process;1.81966557100122e-05|GO:0016052;carbohydrate catabolic process;1.81966557100122e-05|GO:0006096;glycolytic process;2.78449845329357e-05|GO:0006090;pyruvate metabolic process;0.000122668216415989|GO:0032787;monocarboxylic acid metabolic process;0.000685111686983042|GO:0006006;glucose metabolic process;0.00122665707082266|GO:0006094;gluconeog…
RHOA	ARHGDIA;CDC42;IQGAP1;IQGAP3;RAC1;RAC2;RAC3;RHOB;RHOC;RHOQ	124	GO:0051056;regulation of small GTPase mediated signal transduction;2.92765811593654e-12|GO:0007264;small GTPase mediated signal transduction;1.85418347342647e-11|GO:0030030;cell projection organization;5.67824713174995e-09|GO:0031346;positive regulation of cell projection organization;1.55902430132304e-07|GO:1902531;regulation of intracellular signal transduction;2.69132649277637e-07|GO:0000902;c…	15	GO:0030031;cell projection assembly;2.76609135646241e-05|GO:0030155;regulation of cell adhesion;7.07951006188015e-05|GO:0060491;regulation of cell projection assembly;7.69742106170654e-05|GO:0010810;regulation of cell-substrate adhesion;0.00014867543124744|GO:0007155;cell adhesion;0.000320725543596328|GO:0022610;biological adhesion;0.000347399859784386|GO:1900024;regulation of substrate adhesion-…
SIN3A	HNRNPA1;HNRNPU;NONO;RBMX;SF3A3;SF3B2;SF3B3;SFPQ;SNRPA;SNRPB2	1	GO:0042752;regulation of circadian rhythm;0.0035766753094392	7	GO:0000377;RNA splicing, via transesterification reactions with bulged adenosine as nucleophile;4.63773575098969e-09|GO:0000398;mRNA splicing, via spliceosome;4.63773575098969e-09|GO:0000375;RNA splicing, via transesterification reactions;5.11906443160607e-09|GO:0008380;RNA splicing;1.20949689152994e-08|GO:0006397;mRNA processing;1.47310648124233e-08|GO:0006396;RNA processing;5.37500355705471e-07…
STAG1	H3F3B;HIST1H3J;HIST3H3;HIST4H4;HMGB1;PDS5A;PDS5B;RAD21;SMC1A;SMC3;STAG2	2	GO:0000278;mitotic cell cycle;0.000357966212267197|GO:0007049;cell cycle;0.00206217378562341	26	GO:0007062;sister chromatid cohesion;7.17881287748412e-08|GO:0008156;negative regulation of DNA replication;3.25793070865554e-05|GO:0007059;chromosome segregation;4.90120359867655e-05|GO:0006275;regulation of DNA replication;0.000162582514172671|GO:0051053;negative regulation of DNA metabolic process;0.000162582514172671|GO:0006259;DNA metabolic process;0.000162582514172671|GO:0000280;nuclear div…
STAG2	H3F3B;HIST1H3J;HIST3H3;HIST4H4;PDS5A;PDS5B;RAD21;SMC1A;SMC3;STAG1;RFC3	16	GO:0007062;sister chromatid cohesion;7.17881287748412e-08|GO:0008156;negative regulation of DNA replication;2.44710310692842e-05|GO:0000278;mitotic cell cycle;2.44710310692842e-05|GO:0051276;chromosome organization;2.94072215920593e-05|GO:0007059;chromosome segregation;2.94072215920593e-05|GO:0044786;cell cycle DNA replication;6.11388512080276e-05|GO:0006275;regulation of DNA replication;9.754950…	7	GO:0000280;nuclear division;0.000133901652502297|GO:0048285;organelle fission;0.000211086612373716|GO:0007126;meiotic nuclear division;0.00151949647361725|GO:0007067;mitotic nuclear division;0.00151949647361725|GO:0051321;meiotic cell cycle;0.00190331908411656|GO:0000070;mitotic sister chromatid segregation;0.00285012313173218|GO:0000819;sister chromatid segregation;0.0034001738760907
